# Supplementary material for: Mapping the MOB proteins’ proximity network reveals a unique interaction between human MOB3C and the RNase P complex
Source: J Biol Chem. 2023 Aug 1;299(9):105123. doi: 10.1016/j.jbc.2023.105123 (PMC10480535; doi:10.1016/j.jbc.2023.105123)
Supplement: Supporting Tables S1–S3 [file mmc1.xlsx]

## Sheet: Table of content
Table	Description
Table S1	Nomenclature and identification of the human MOB proteins
Table S2	MOBs BioID dataset
Table S3	gProfiler analyses of the MOBs interactomes

## Sheet: Table S1
Human MOB	(UniProt ID)
MOB1A	(Q9H8S9)
MOB1B	(Q7L9L4)
MOB2	(Q70IA6)
MOB3A	(Q96BX8)
MOB3B	(Q86TA1)
MOB3C	(Q70IA8)
MOB4	(Q9Y3A3)

## Sheet: Table S2
Bait	cell_line	PreyGene	Prey	Entrez_ID	Spec	SpecSum	AvgSpec	SAF	NumReplicates	ctrlCounts	AvgP	MaxP	TopoAvgP	TopoMaxP	SaintScore	logOddsScore	FoldChange	BFDR	boosted_by	UniqueSpec	UniqueSpecSum	UniqueAvgSpec	PreySequenceLength	UniProtID	WD-Score	WD.sum	Contaminants	BioGrid.recall
MOB2	293	TP53	NP_000537.3	7157	625|590|742	1957	652.33	1.65987	3	88|198|90|187|30|187	1	1	1	1	1	125.45	3.42	0		34|32|38	104	34.67	393	P53_HUMAN	30.05	30.05
MOB2	HeLa	STK38L	NP_055815.1	23012	290|325|284	899	299.67	0.645841	3	0|0|0|0|0|0	1	1	1	1	1	403.87	2996.67	0		23|39|41	103	34.33	464	ST38L_HUMAN	190.7	393.49		recall
MOB2	HeLa	STK38	NP_001292031.1	11329	286|321|290	897	299	0.643011	3	4|0|7|4|9|7	1	1	1	1	1	346.06	39	0		28|38|43	109	36.33	465	STK38_HUMAN	136.59	284.85		recall
MOB2	293	STK38L	NP_055815.1	23012	260|267|275	802	267.33	0.576142	3	0|0|0|0|0|0	1	1	1	1	1	369.96	2673.33	0		41|41|44	126	42	464	ST38L_HUMAN	202.79	393.49		recall
MOB2	293	STK38	NP_001292031.1	11329	215|214|234	663	221	0.475269	3	4|0|6|2|10|5	1	1	1	1	1	250.69	31.57	0		40|36|40	116	38.67	465	STK38_HUMAN	148.26	284.85		recall
MOB4	293	STRN	NP_003153.2	6801	391|351|367	1109	369.67	0.473936	3	7|0|0|3|0|0	1	1	1	1	1	76.39	110.9	0		52|57|52	161	53.67	780	STRN_HUMAN	285.01	285.01		recall
MOB4	293	STRN4	NP_001034966.1	29888	329|398|340	1067	355.67	0.467987	3	4|0|6|0|8|2	1	1	1	1	1	417.07	59.28	0		42|48|42	132	44	760	STRN4_HUMAN	1490.16	2427.47		recall
MOB4	HeLa	ACTN4	XP_016882820.1	81	579|398|218	1195	398.33	0.426935	3	74|50|70|28|26|14	1	1	1	1	1	12.7	6.16	0		85|76|49	210	70	933	ACTN4_HUMAN	29.2	29.2
MOB4	293	STRN3	NP_001077362.1	29966	301|299|273	873	291	0.365119	3	0|0|0|0|0|0	1	1	1	1	1	388.27	2910	0		42|42|39	123	41	797	STRN3_HUMAN	162.66	1061.18		recall
MOB1A	293	DOCK7	XP_011540629.1	85440	603|624|755	1982	660.67	0.309013	3	16|15|15|8|20|10	1	1	1	1	1	724.35	38.86	0		113|113|128	354	118	2138	DOCK7_HUMAN	51.72	51.72		recall
MOB4	HeLa	MYL12B	NP_001138416.1	103910	50|62|37	149	49.67	0.288779	3	0|2|6|0|6|0	1	1	1	1	1	30.54	10.64	0		10|12|10	32	10.67	172	ML12B_HUMAN	49.2	49.2
MOB4	HeLa	STRN	XP_011531375.1	6801	183|212|264	659	219.67	0.271533	3	0|0|0|0|0|0	1	1	1	1	1	261.55	2196.67	0		39|40|41	120	40	809	STRN_HUMAN	970.05	970.05		recall
MOB1A	293	ANKRD28	NP_001336208.1	23243	282|228|312	822	274	0.260952	3	10|10|16|0|21|17	1	1	1	1	1	212.01	15.22	0		43|40|49	132	44	1050	ANR28_HUMAN	45.8	45.8		recall
MOB4	HeLa	STRN4	NP_001034966.1	29888	171|179|228	578	192.67	0.253513	3	0|0|0|0|0|0	1	1	1	1	1	244.62	1926.67	0		31|27|36	94	31.33	760	STRN4_HUMAN	937.31	2427.47		recall
MOB4	HeLa	STRN3	NP_001077362.1	29966	179|159|219	557	185.67	0.232961	3	0|0|0|0|0|0	1	1	1	1	1	227.68	1856.67	0		35|33|40	108	36	797	STRN3_HUMAN	898.52	1061.18		recall
MOB1A	293	PPP6C	NP_002712.1	5537	74|57|77	208	69.33	0.227311	3	8|4|5|0|8|5	1	1	1	1	1	41.77	9.9	0		13|12|16	41	13.67	305	PPP6_HUMAN	49.78	49.78		recall
MOB2	293	RAD50	NP_005723.2	10111	295|235|325	855	285	0.217226	3	50|83|38|61|31|64	1	1	1	1	1	24.72	4.11	0		80|72|72	224	74.67	1312	RAD50_HUMAN	10.93	10.93
MOB1B	293	DOCK7	XP_011540629.1	85440	515|383|454	1352	450.67	0.21079	3	16|15|15|8|20|10	1	1	1	1	1	422.84	26.51	0		109|96|101	306	102	2138	DOCK7_HUMAN	43.01	43.01		recall
MOB2	293	KRT1	NP_006112.3	3848	123|157|117	397	132.33	0.205481	3	16|28|17|24|25|37	1	1	1	1	1	41.55	4.41	0		30|31|31	92	30.67	644	K2C1_HUMAN	10.67	61.42	Contaminant
MOB4	293	RAD50	NP_005723.2	10111	272|239|252	763	254.33	0.193849	3	50|83|38|61|31|64	1	1	1	1	1	27.55	3.67	0		80|70|72	222	74	1312	RAD50_HUMAN	10.72	10.72
MOB3C	HeLa	RPP30	NP_001098016.1	10556	54|59|67	180	60	0.186335	3	10|6|13|12|16|15	1	1	1	1	1	17.39	4.09	0		14|13|17	44	14.67	322	RPP30_HUMAN	105.08	347.1
MOB1A	293	STK4	NP_006273.1	6789	79|79|105	263	87.67	0.180021	3	5|4|2|0|10|8	1	1	1	1	1	66.31	11.43	0		23|21|26	70	23.33	487	STK4_HUMAN	29.37	112.62		recall
MOB2	293	NBN	NP_002476.2	4683	114|135|150	399	133	0.176393	3	17|39|17|33|5|48	1	1	1	1	1	6.7	3.33	0		36|37|41	114	38	754	NBN_HUMAN	9.8	9.8
MOB4	HeLa	TMOD3	NP_055362.1	29766	68|71|46	185	61.67	0.175199	3	9|3|18|10|7|5	1	1	1	1	1	6.23	5	0		17|19|13	49	16.33	352	TMOD3_HUMAN	16.88	16.88
MOB1A	293	STK3	NP_006272.2	6788	75|75|88	238	79.33	0.161568	3	0|0|2|0|4|4	1	1	1	1	1	82.04	23.8	0		24|22|25	71	23.67	491	STK3_HUMAN	26.38	26.38		recall
MOB1A	293	LRCH2	NP_065922.3	57631	94|95|156	345	115	0.150327	3	0|0|3|0|2|0	1	1	1	1	1	89.34	69	0		27|31|41	99	33	765	LRCH2_HUMAN	167.83	167.83		recall
MOB4	HeLa	SPTBN1	NP_003119.2	6711	444|343|236	1023	341	0.144247	3	43|50|59|34|56|37	1	1	1	1	1	108.91	6.2	0		119|95|77	291	97	2364	SPTB2_HUMAN	26.6	26.6		recall
MOB3C	293	RPP30	NP_001098016.1	10556	37|47|51	135	45	0.139752	3	4|8|8|9|8|9	1	1	1	1	1	14.81	5.19	0		12|14|14	40	13.33	322	RPP30_HUMAN	242.02	347.1
MOB4	293	KRT1	NP_006112.3	3848	86|94|88	268	89.33	0.138711	3	16|28|17|24|25|37	1	1	1	1	1	7.63	2.98	0		28|25|25	78	26	644	K2C1_HUMAN	8.71	8.71	Contaminant
MOB4	HeLa	MYO1C	NP_001074419.1	4641	181|175|72	428	142.67	0.136657	3	12|12|18|19|8|9	1	1	1	1	1	32.7	8.73	0		53|54|30	137	45.67	1044	MYO1C_HUMAN	10.37	10.37
MOB1A	HeLa	STK38	NP_001292031.1	11329	62|51|77	190	63.33	0.136194	3	4|0|7|4|9|7	1	1	1	1	1	32.68	8.26	0		19|20|22	61	20.33	465	STK38_HUMAN	72.62	150.18		recall
MOB1B	HeLa	STK38	NP_001292031.1	11329	50|62|68	180	60	0.129032	3	4|0|7|4|9|7	1	1	1	1	1	31.54	7.83	0		17|28|19	64	21.33	465	STK38_HUMAN	79.41	142.64		recall
MOB1A	HeLa	PPP6C	NP_001116827.1	5537	48|25|59	132	44	0.128655	3	4|0|2|0|7|7	1	1	1	1	1	8.92	7.33	0		12|11|13	36	12	342	PPP6_HUMAN	28.62	28.62		recall
MOB1A	293	KRT9	NP_000217.2	3857	96|107|36	239	79.67	0.127881	3	5|12|6|9|5|13	1	1	1	1	1	6.12	7.03	0		26|25|16	67	22.33	623	K1C9_HUMAN	9.85	21.23	Contaminant
MOB1A	HeLa	ANKRD28	NP_056014.2	23243	132|89|155	376	125.33	0.119022	3	0|0|0|0|0|3	1	1	1	1	1	27.29	125.33	0		31|25|40	96	32	1053	ANR28_HUMAN	21.32	21.32		recall
MOB2	HeLa	TXNL1	NP_004777.1	9352	26|29|45	100	33.33	0.115329	3	4|0|8|0|5|0	1	1	1	1	1	10.86	5.88	0		5|10|11	26	8.67	289	TXNL1_HUMAN	95.96	136.45
MOB1A	293	LRCH1	NP_001157685.1	23143	66|56|116	238	79.33	0.11398	3	0|0|0|0|0|0	1	1	1	1	1	81.55	793.33	0		14|12|19	45	15	696	LRCH1_HUMAN	84.97	84.97		recall
MOB1A	293	PPP6R2	NP_001229827.1	9701	96|91|139	326	108.67	0.113316	3	0|0|0|0|0|0	1	1	1	1	1	131.36	1086.67	0		28|27|33	88	29.33	959	PP6R2_HUMAN	65.19	121.73		recall
MOB1A	293	STK38	NP_001292031.1	11329	58|46|52	156	52	0.111828	3	4|0|6|2|10|5	1	1	1	1	1	28.89	7.43	0		20|15|17	52	17.33	465	STK38_HUMAN	77.56	150.18		recall
MOB1A	HeLa	DOCK7	NP_001258928.1	85440	242|170|297	709	236.33	0.111005	3	2|0|2|0|3|0	1	1	1	1	1	221.48	101.29	0		76|59|83	218	72.67	2129	DOCK7_HUMAN	20.35	20.35		recall
MOB4	HeLa	SPTAN1	NP_003118.2	6709	352|279|191	822	274	0.110841	3	53|49|65|40|41|34	1	1	1	1	1	55.96	4.92	0		96|91|64	251	83.67	2472	SPTN1_HUMAN	17.77	17.77
MOB1B	293	LRCH2	NP_065922.3	57631	76|88|90	254	84.67	0.11068	3	0|0|3|0|2|0	1	1	1	1	1	70.77	50.8	0		25|24|27	76	25.33	765	LRCH2_HUMAN	145.53	145.53		recall
MOB1A	293	RASSF5	NP_872604.1	83593	41|51|44	136	45.33	0.108445	3	2|2|0|0|2|4	1	1	1	1	1	39.65	17	0		12|12|12	36	12	418	RASF5_HUMAN	19.48	19.48		recall
MOB1A	293	ANKRD52	NP_775866.2	283373	111|123|104	338	112.67	0.104712	3	5|6|3|0|6|4	1	1	1	1	1	108.3	19.88	0		27|24|24	75	25	1076	ANR52_HUMAN	33.04	60.22		recall
MOB1A	293	PPP6R3	NP_001157633.1	55291	91|88|91	270	90	0.103093	3	11|7|6|3|9|6	1	1	1	1	1	72.24	10	0		32|28|31	91	30.33	873	PP6R3_HUMAN	54.83	70.97		recall
MOB2	293	KRT10	NP_000412.3	3858	63|57|55	175	58.33	0.0998801	3	2|7|7|17|9|17	1	1	1	1	1	13.87	4.07	0		18|16|17	51	17	584	K1C10_HUMAN	7.51	26.23	Contaminant
MOB1B	293	STK4	NP_006273.1	6789	51|46|46	143	47.67	0.097885	3	5|4|2|0|10|8	1	1	1	1	1	26.95	6.22	0		17|18|17	52	17.33	487	STK4_HUMAN	21.37	41.11		recall
MOB1A	293	PPP6R1	NP_055746.3	22870	76|86|95	257	85.67	0.0972418	3	5|3|5|0|5|2	1	1	1	1	1	74.37	17.13	0		18|18|23	59	19.67	881	PP6R1_HUMAN	27.89	49.14		recall
MOB1A	293	LRCH3	XP_006713854.1	84859	87|63|76	226	75.33	0.0969498	3	0|0|0|0|0|0	1	1	1	1	1	91.54	753.33	0		19|15|16	50	16.67	777	LRCH3_HUMAN	74.32	127.07		recall
MOB1B	293	STK3	NP_006272.2	6788	51|42|48	141	47	0.095723	3	0|0|2|0|4|4	1	1	1	1	1	37.69	14.1	0		17|14|17	48	16	491	STK3_HUMAN	20.39	20.39		recall
MOB1A	293	LATS1	NP_004681.1	9113	105|102|117	324	108	0.0955752	3	0|0|0|0|0|0	1	1	1	1	1	146.95	1080	0		34|30|41	105	35	1130	LATS1_HUMAN	132.53	218.68		recall
MOB1B	293	ANKRD28	NP_001336208.1	23243	116|83|101	300	100	0.0952381	3	10|10|16|0|21|17	1	1	1	1	1	40.04	5.56	0		26|17|28	71	23.67	1050	ANR28_HUMAN	26.82	26.82		recall
MOB2	293	KRT9	NP_000217.2	3857	51|64|59	174	58	0.0930979	3	5|12|6|9|5|13	1	1	1	1	1	22.95	5.12	0		16|20|23	59	19.67	623	K1C9_HUMAN	7.36	16.55	Contaminant
MOB1A	293	IPO11	NP_057422.3	51194	87|85|95	267	89	0.0912821	3	8|5|6|0|2|4	1	1	1	1	1	79.78	14.05	0		21|21|23	65	21.67	975	IPO11_HUMAN	85.32	100.96		recall
MOB4	HeLa	MYO6	XP_005248777.1	4646	135|127|67	329	109.67	0.0853463	3	6|0|15|5|0|0	1	1	1	1	1	10.23	12.65	0		45|45|27	117	39	1285	A0A1Y0BRN3_HUMAN	12.62	313.81
MOB1B	HeLa	DOCK7	NP_001258928.1	85440	184|141|217	542	180.67	0.0848614	3	2|0|2|0|3|0	1	1	1	1	1	180.78	77.43	0		65|57|74	196	65.33	2129	DOCK7_HUMAN	20.02	20.02		recall
MOB3C	HeLa	RPP14	NP_001092253.1	11102	11|9|11	31	10.33	0.0833065	3	0|0|0|0|0|0	1	1	1	1	1	13.12	103.33	0		4|2|3	9	3	124	RPP14_HUMAN	70.49	173.37
MOB1B	293	LATS1	NP_004681.1	9113	89|78|100	267	89	0.0787611	3	0|0|0|0|0|0	1	1	1	1	1	112.89	890	0		32|29|32	93	31	1130	LATS1_HUMAN	121.75	227.16		recall
MOB1B	293	STK38	NP_001292031.1	11329	32|42|32	106	35.33	0.0759785	3	4|0|6|2|10|5	1	1	1	1	1	13.74	5.05	0		18|16|13	47	15.67	465	STK38_HUMAN	63.23	142.64		recall
MOB2	293	LRRC49	NP_001185946.1	54839	52|42|51	145	48.33	0.0699421	3	5|7|6|5|9|10	1	1	1	1	1	20.1	5.58	0		22|15|24	61	20.33	691	LRC49_HUMAN	6.38	8.95
MOB1B	293	RASSF5	NP_872604.1	83593	30|22|32	84	28	0.0669856	3	2|2|0|0|2|4	1	1	1	1	1	15.01	10.5	0		14|8|11	33	11	418	RASF5_HUMAN	15.31	15.31		recall
MOB4	293	STRIP1	NP_149079.2	85369	57|58|51	166	55.33	0.0661051	3	0|0|0|0|3|0	1	1	1	1	1	15.57	55.33	0		21|18|18	57	19	837	STRP1_HUMAN	560.13	912.54		recall
MOB1A	293	STK38L	NP_055815.1	23012	29|28|35	92	30.67	0.0660991	3	0|0|0|0|0|0	1	1	1	1	1	41.26	306.67	0		10|12|12	34	11.33	464	ST38L_HUMAN	76.73	142.99		recall
MOB3C	HeLa	POP4	NP_006618.1	10775	16|8|19	43	14.33	0.0651364	3	0|0|0|0|0|0	1	1	1	1	1	11.56	143.33	0		6|5|8	19	6.33	220	RPP29_HUMAN	29.25	167.37
MOB1B	HeLa	STK38L	NP_055815.1	23012	22|28|37	87	29	0.0625	3	0|0|0|0|0|0	1	1	1	1	1	32.61	290	0		10|14|12	36	12	464	ST38L_HUMAN	79.84	151.77		recall
MOB2	293	RPL35	NP_009140.1	11224	7|10|6	23	7.67	0.0623577	3	0|0|0|0|0|0	1	1	1	1	1	8.26	76.67	0		4|3|2	9	3	123	RL35_HUMAN	8.2	13.43	Contaminant
MOB1A	HeLa	ANKRD52	NP_775866.2	283373	75|50|73	198	66	0.0613383	3	0|0|0|0|3|0	1	1	1	1	1	15.37	66	0		21|18|18	57	19	1076	ANR52_HUMAN	27.18	60.22		recall
MOB1B	293	LRCH3	XP_006713854.1	84859	49|47|44	140	46.67	0.0600644	3	0|0|0|0|0|0	1	1	1	1	1	64.36	466.67	0		17|17|14	48	16	777	LRCH3_HUMAN	59.2	114.05		recall
MOB4	293	RPL35	NP_009140.1	11224	7|10|5	22	7.33	0.0595935	3	0|0|0|0|0|0	1	1	1	1	1	6.62	73.33	0		3|2|2	7	2.33	123	RL35_HUMAN	8.45	15.99	Contaminant
MOB1B	293	LRCH1	NP_001157685.1	23143	44|30|50	124	41.33	0.0593822	3	0|0|0|0|0|0	1	1	1	1	1	44.17	413.33	0		12|7|11	30	10	696	LRCH1_HUMAN	62.06	62.06		recall
MOB1B	293	STK38L	NP_055815.1	23012	25|25|29	79	26.33	0.0567457	3	0|0|0|0|0|0	1	1	1	1	1	36.89	263.33	0		11|9|12	32	10.67	464	ST38L_HUMAN	71.93	151.77		recall
MOB1A	HeLa	LRCH3	XP_006713854.1	84859	55|29|45	129	43	0.0553411	3	0|0|0|0|0|0	1	1	1	1	1	42.83	430	0		14|14|12	40	13.33	777	LRCH3_HUMAN	52.75	127.07		recall
MOB1A	HeLa	STK38L	NP_055815.1	23012	21|20|35	76	25.33	0.0545905	3	0|0|0|0|0|0	1	1	1	1	1	29.67	253.33	0		9|9|10	28	9.33	464	ST38L_HUMAN	66.26	142.99		recall
MOB1A	HeLa	DLG5	NP_004738.3	9231	89|79|141	309	103	0.0536738	3	24|13|18|22|30|22	1	1	1	1	1	15.26	4.07	0		44|36|55	135	45	1919	DLG5_HUMAN	5.89	9.3
MOB4	HeLa	RAB35	NP_006852.1	11021	8|11|13	32	10.67	0.0530846	3	0|0|0|0|0|0	1	1	1	1	1	11.56	106.67	0		3|3|3	9	3	201	RAB35_HUMAN	12.46	12.46
MOB3C	HeLa	POP1	NP_001139332.1	10940	49|54|60	163	54.33	0.0530566	3	3|3|11|10|3|9	1	1	1	1	1	24.25	5.43	0		19|22|25	66	22	1024	POP1_HUMAN	55.42	180.11
MOB2	293	KRI1	NP_075384.3	65095	24|37|51	112	37.33	0.0526516	3	3|5|0|4|0|6	1	1	1	1	1	10.3	7.47	0		16|18|19	53	17.67	709	KRI1_HUMAN	5.74	5.74
MOB1A	293	LRRC49	NP_001185946.1	54839	31|30|48	109	36.33	0.052576	3	5|7|6|5|9|10	1	1	1	1	1	6.97	4.19	0		13|14|22	49	16.33	691	LRC49_HUMAN	6	6
MOB4	HeLa	RAB10	NP_057215.3	10890	8|10|13	31	10.33	0.05165	3	0|0|0|0|0|0	1	1	1	1	1	11.56	103.33	0		4|3|3	10	3.33	200	RAB10_HUMAN	8.79	8.79
MOB1B	HeLa	ANKRD28	NP_056014.2	23243	56|35|71	162	54	0.0512821	3	0|0|0|0|0|3	1	1	1	1	1	10.6	54	0		22|16|26	64	21.33	1053	ANR28_HUMAN	15.72	15.72		recall
MOB1A	293	MOB2	NP_001165694.1	81532	14|12|15	41	13.67	0.0510075	3	0|0|0|0|0|0	1	1	1	1	1	17.61	136.67	0		6|4|6	16	5.33	268	MOB2_HUMAN	98.17	169.13		recall
MOB1A	293	ANKRD44	NP_001182073.1	91526	73|33|45	151	50.33	0.0506848	3	0|0|0|0|0|0	1	1	1	1	1	48.51	503.33	0		9|6|10	25	8.33	993	ANR44_HUMAN	59.77	104.9		recall
MOB3C	HeLa	RAB35	NP_006852.1	11021	11|10|8	29	9.67	0.0481095	3	0|0|0|0|0|0	1	1	1	1	1	11.56	96.67	0		3|3|3	9	3	201	RAB35_HUMAN	13.66	13.66
MOB1B	HeLa	LRCH3	XP_006713854.1	84859	38|28|44	110	36.67	0.0471943	3	0|0|0|0|0|0	1	1	1	1	1	41.37	366.67	0		11|13|16	40	13.33	777	LRCH3_HUMAN	54.85	114.05		recall
MOB3C	HeLa	C18orf21	NP_113634.3	83608	14|6|11	31	10.33	0.0469545	3	0|0|0|0|0|0	1	1	1	1	1	8.37	103.33	0		5|2|5	12	4	220	CR021_HUMAN	128.3	128.3
MOB2	293	TOP2B	NP_001059.2	7155	56|84|88	228	76	0.0468846	3	8|18|11|19|0|10	1	1	1	1	1	17.01	4.75	0		26|37|39	102	34	1621	TOP2B_HUMAN	5.22	5.22
MOB4	293	CTTNBP2NL	NP_061174.1	55917	33|32|24	89	29.67	0.0464319	3	0|0|0|0|4|0	1	1	1	1	1	4.68	22.25	0		16|17|13	46	15.33	639	CT2NL_HUMAN	466.24	766.9		recall
MOB1A	293	DOCK6	XP_005260057.1	57572	76|62|156	294	98	0.0463796	3	0|0|0|0|0|0	1	1	1	1	1	90.11	980	0		39|31|56	126	42	2113	DOCK6_HUMAN	35.01	35.01		recall
MOB1B	HeLa	LATS1	NP_004681.1	9113	50|44|63	157	52.33	0.0463097	3	0|0|0|0|0|0	1	1	1	1	1	64.48	523.33	0		23|16|21	60	20	1130	LATS1_HUMAN	105.41	227.16		recall
MOB3C	HeLa	RPP40	NP_001273061.1	10799	20|9|17	46	15.33	0.0450882	3	0|0|0|0|0|0	1	1	1	1	1	13.12	153.33	0		6|4|6	16	5.33	340	RPP40_HUMAN	63.79	459.82
MOB1A	HeLa	STK3	NP_001243241.1	6788	15|20|35	70	23.33	0.0449518	3	0|0|0|0|0|0	1	1	1	1	1	22.25	233.33	0		8|10|13	31	10.33	519	STK3_HUMAN	93.77	93.77		recall
MOB1A	HeLa	PPP6R1	NP_055746.3	22870	38|28|51	117	39	0.0442679	3	0|0|0|0|0|0	1	1	1	1	1	41.37	390	0		13|11|14	38	12.67	881	PP6R1_HUMAN	21.25	49.14		recall
MOB1B	293	PPP6R1	NP_055746.3	22870	37|42|36	115	38.33	0.0435074	3	5|3|5|0|5|2	1	1	1	1	1	23.64	7.67	0		12|13|13	38	12.67	881	PP6R1_HUMAN	18.4	32.21		recall
MOB3B	HeLa	RPL35	NP_009140.1	11224	6|6|4	16	5.33	0.0433333	3	0|0|0|0|0|0	1	1	1	1	1	5.06	53.33	0		4|2|2	8	2.67	123	RL35_HUMAN	9.8	14.63	Contaminant
MOB1B	HeLa	DLG5	NP_004738.3	9231	72|76|97	245	81.67	0.0425586	3	24|13|18|22|30|22	1	1	1	1	1	6.83	3.22	0		40|35|41	116	38.67	1919	DLG5_HUMAN	5.7	7.56
MOB4	HeLa	RAB2A	NP_001229573.1	5862	5|10|9	24	8	0.0425532	3	0|0|0|0|0|0	1	1	1	1	1	6.74	80	0		3|6|7	16	5.33	188	RAB2A_HUMAN	13.15	13.15
MOB1B	293	ANKRD52	NP_775866.2	283373	51|35|48	134	44.67	0.0415149	3	5|6|3|0|6|4	1	1	1	1	1	20.43	7.88	0		18|9|15	42	14	1076	ANR52_HUMAN	20.45	38.52		recall
MOB1A	HeLa	PPP6R2	NP_001229827.1	9701	31|23|60	114	38	0.0396246	3	0|0|0|0|0|0	1	1	1	1	1	34.08	380	0		15|11|23	49	16.33	959	PP6R2_HUMAN	56.54	121.73		recall
MOB3C	HeLa	CAV1	NP_001744.2	857	8|4|9	21	7	0.0393258	3	0|0|0|0|0|0	1	1	1	1	1	5.06	70	0		3|2|4	9	3	178	CAV1_HUMAN	28.62	28.62
MOB1A	HeLa	LATS1	NP_004681.1	9113	40|30|63	133	44.33	0.0392301	3	0|0|0|0|0|0	1	1	1	1	1	44.28	443.33	0		18|17|23	58	19.33	1130	LATS1_HUMAN	86.15	218.68		recall
MOB1B	293	MOB2	NP_001165694.1	81532	11|10|9	30	10	0.0373134	3	0|0|0|0|0|0	1	1	1	1	1	13.01	100	0		6|5|3	14	4.67	268	MOB2_HUMAN	84.96	151.57		recall
MOB2	293	EPHA2	NP_001316019.1	1969	40|26|37	103	34.33	0.0372343	3	8|8|8|5|6|7	1	1	1	1	1	4.26	4.29	0		18|14|14	46	15.33	922	EPHA2_HUMAN	11.06	11.06
MOB3B	293	DOCK7	XP_011540629.1	85440	67|72|95	234	78	0.0364827	3	16|15|15|8|20|10	1	1	1	1	1	25.38	4.59	0		38|37|48	123	41	2138	DOCK7_HUMAN	14.06	14.06
MOB3C	293	POP4	NP_006618.1	10775	7|8|9	24	8	0.0363636	3	0|0|0|0|0|0	1	1	1	1	1	9.86	80	0		4|6|5	15	5	220	RPP29_HUMAN	138.12	167.37
MOB4	HeLa	STRIP1	NP_149079.2	85369	20|23|47	90	30	0.0358423	3	0|0|0|0|0|0	1	1	1	1	1	29.67	300	0		8|10|17	35	11.67	837	STRP1_HUMAN	352.41	912.54		recall
MOB3C	293	POP1	NP_001139332.1	10940	31|38|40	109	36.33	0.0354785	3	2|6|3|7|0|11	1	1	1	1	1	10	4.54	0		16|15|16	47	15.67	1024	POP1_HUMAN	124.69	180.11
MOB2	293	KRT5	NP_000415.2	3852	24|17|21	62	20.67	0.0350339	3	0|0|0|0|0|0	1	1	1	1	1	25.11	206.67	0		15|8|7	30	10	590	K2C5_HUMAN	6.15	6.15	Contaminant
MOB4	293	SLMAP	NP_001291349.1	7871	37|25|25	87	29	0.0350242	3	0|0|0|0|0|0	1	1	1	1	1	36.89	290	0		16|13|13	42	14	828	SLMAP_HUMAN	409.6	715.29		recall
MOB4	HeLa	IQGAP1	NP_003861.1	8826	74|67|22	163	54.33	0.0327882	3	6|0|8|4|4|5	1	1	1	1	1	4.61	8.58	0		30|30|11	71	23.67	1657	IQGA1_HUMAN	5.8	6.28
MOB3C	HeLa	SLC4A7	NP_001245308.1	9497	43|32|36	111	37	0.0327144	3	4|6|3|8|6|7	1	1	1	1	1	13.86	5.29	0		18|16|14	48	16	1131	S4A7_HUMAN	9.99	16.24
MOB2	293	MED20	NP_004266.2	9477	6|9|5	20	6.67	0.0314623	3	0|0|0|0|0|0	1	1	1	1	1	6.62	66.67	0		3|4|2	9	3	212	MED20_HUMAN	368.53	368.53
MOB1A	293	SAV1	NP_068590.1	60485	13|10|13	36	12	0.0313316	3	0|0|0|0|0|0	1	1	1	1	1	14.55	120	0		5|6|7	18	6	383	SAV1_HUMAN	126.37	403.5		recall
MOB3C	HeLa	ERCC5	NP_000114.2	2073	35|31|39	105	35	0.029511	3	11|4|5|4|5|2	1	1	1	1	1	7.27	5	0		17|16|18	51	17	1186	ERCC5_HUMAN	14.42	30.94
MOB2	293	UBR5	NP_001269802.1	51366	62|69|115	246	82	0.0293066	3	4|12|4|14|2|12	1	1	1	1	1	31.17	6.47	0		27|32|46	105	35	2798	UBR5_HUMAN	4.24	4.24
MOB2	HeLa	NSFL1C	NP_001193665.1	55968	13|6|13	32	10.67	0.0286828	3	0|0|0|0|0|0	1	1	1	1	1	8.37	106.67	0		5|4|7	16	5.33	372	NSF1C_HUMAN	82.78	101.32
MOB1A	HeLa	MOB2	NP_001165694.1	81532	9|7|7	23	7.67	0.0286194	3	0|0|0|0|0|0	1	1	1	1	1	9.98	76.67	0		5|3|3	11	3.67	268	MOB2_HUMAN	70.96	169.13		recall
MOB2	293	KRT14	NP_000517.2	3861	20|9|11	40	13.33	0.0282415	3	0|0|0|0|0|0	1	1	1	1	1	13.01	133.33	0		8|4|6	18	6	472	K1C14_HUMAN	21.75	36.77	Contaminant
MOB1A	HeLa	IPO11	NP_057422.3	51194	37|6|38	81	27	0.0276923	3	0|0|0|0|0|0	1	1	1	1	1	8.37	270	0		12|2|13	27	9	975	IPO11_HUMAN	15.64	100.96		recall
MOB1A	HeLa	STK4	NP_006273.1	6789	12|10|18	40	13.33	0.0273717	3	0|0|0|0|0|0	1	1	1	1	1	14.67	133.33	0		5|6|7	18	6	487	STK4_HUMAN	83.25	112.62		recall
MOB4	HeLa	SLMAP	NP_001291349.1	7871	14|24|29	67	22.33	0.0269686	3	0|0|0|0|0|0	1	1	1	1	1	20.75	223.33	0		9|14|15	38	12.67	828	SLMAP_HUMAN	305.69	715.29		recall
MOB4	293	LUC7L2	NP_057103.2	51631	7|10|14	31	10.33	0.026352	3	0|0|0|0|0|0	1	1	1	1	1	9.86	103.33	0		5|7|7	19	6.33	392	LC7L2_HUMAN	10.32	10.32
MOB4	HeLa	CTTNBP2NL	NP_061174.1	55917	11|20|19	50	16.67	0.0260876	3	0|0|0|0|0|0	1	1	1	1	1	16.2	166.67	0		6|10|9	25	8.33	639	CT2NL_HUMAN	300.66	766.9		recall
MOB4	293	KRT14	NP_000517.2	3861	15|8|13	36	12	0.0254237	3	0|0|0|0|0|0	1	1	1	1	1	11.44	120	0		6|4|4	14	4.67	472	K1C14_HUMAN	21.74	21.74	Contaminant
MOB3B	HeLa	FLNC	NP_001120959.1	2318	60|63|78	201	67	0.0248886	3	0|0|0|0|0|0	1	1	1	1	1	87.37	670	0		13|13|12	38	12.67	2692	FLNC_HUMAN	17.2	24.55	Contaminant
MOB1B	293	PPP6R2	NP_001229827.1	9701	25|21|25	71	23.67	0.024682	3	0|0|0|0|0|0	1	1	1	1	1	31.03	236.67	0		12|12|12	36	12	959	PP6R2_HUMAN	30.79	62.34		recall
MOB3C	293	DOCK7	XP_011540629.1	85440	52|52|53	157	52.33	0.0244761	3	16|15|15|8|20|10	1	1	1	1	1	8.1	3.08	0		26|27|32	85	28.33	2138	DOCK7_HUMAN	12.86	12.86
MOB1A	293	LUC7L2	NP_057103.2	51631	8|9|10	27	9	0.0229592	3	0|0|0|0|0|0	1	1	1	1	1	11.44	90	0		7|5|6	18	6	392	LC7L2_HUMAN	10.21	18.12
MOB1A	HeLa	LRCH1	NP_001157683.1	23143	19|11|21	51	17	0.0222805	3	0|0|0|0|0|0	1	1	1	1	1	16.2	170	0		7|6|6	19	6.33	763	LRCH1_HUMAN	65.32	65.32		recall
MOB3C	293	SLC4A7	NP_001245308.1	9497	16|20|39	75	25	0.0221043	3	0|0|2|0|5|3	1	1	1	1	1	6.04	7.5	0		6|9|16	31	10.33	1131	S4A7_HUMAN	6.25	16.24
MOB1B	HeLa	STK3	NP_001243241.1	6788	7|13|14	34	11.33	0.0218304	3	0|0|0|0|0|0	1	1	1	1	1	9.98	113.33	0		7|8|8	23	7.67	519	STK3_HUMAN	73.59	73.59		recall
MOB1B	HeLa	ANKRD52	NP_775866.2	283373	19|24|27	70	23.33	0.0216822	3	0|0|0|0|3|0	1	1	1	1	1	5.19	23.33	0		7|11|10	28	9.33	1076	ANR52_HUMAN	18.07	38.52		recall
MOB1A	293	PTPN14	NP_005392.2	5784	23|20|31	74	24.67	0.0207835	3	0|0|0|0|0|0	1	1	1	1	1	29.55	246.67	0		11|10|13	34	11.33	1187	PTN14_HUMAN	6.95	6.95		recall
MOB1B	HeLa	MOB2	NP_001165694.1	81532	5|6|5	16	5.33	0.0198881	3	0|0|0|0|0|0	1	1	1	1	1	6.74	53.33	0		3|3|3	9	3	268	MOB2_HUMAN	66.61	151.57		recall
MOB4	HeLa	PPP2R1A	NP_055040.2	5518	6|11|17	34	11.33	0.019236	3	0|0|0|0|0|0	1	1	1	1	1	8.37	113.33	0		6|4|12	22	7.33	589	2AAA_HUMAN	74.41	92.21		recall
MOB3C	HeLa	COIL	NP_004636.1	8161	10|12|11	33	11	0.0190972	3	0|0|0|0|0|0	1	1	1	1	1	14.67	110	0		5|6|5	16	5.33	576	COIL_HUMAN	4.61	9.05
MOB1B	HeLa	LATS2	NP_055387.2	26524	19|18|25	62	20.67	0.0189982	3	0|0|0|0|0|0	1	1	1	1	1	26.71	206.67	0		8|9|11	28	9.33	1088	LATS2_HUMAN	85.4	127.14		recall
MOB4	293	STRIP2	NP_001127808.1	57464	20|12|11	43	14.33	0.018905	3	0|0|0|0|0|0	1	1	1	1	1	16.09	143.33	0		11|6|8	25	8.33	758	STRP2_HUMAN	300.87	488.13		recall
MOB1B	HeLa	IPO11	NP_057422.3	51194	24|9|22	55	18.33	0.0188	3	0|0|0|0|0|0	1	1	1	1	1	13.12	183.33	0		8|4|11	23	7.67	975	IPO11_HUMAN	14.51	62.76		recall
MOB1A	HeLa	ANKRD44	NP_001182073.1	91526	18|15|22	55	18.33	0.0184592	3	0|0|0|0|0|0	1	1	1	1	1	22.25	183.33	0		7|3|9	19	6.33	993	ANR44_HUMAN	45.13	104.9		recall
MOB3B	HeLa	DOCK7	NP_001258928.1	85440	25|32|59	116	38.67	0.0181635	3	2|0|2|0|3|0	1	1	1	1	1	20.29	16.57	0		14|18|32	64	21.33	2129	DOCK7_HUMAN	8.08	8.08
MOB2	293	SLC4A7	NP_001245308.1	9497	21|20|19	60	20	0.0176835	3	0|0|2|0|5|3	1	1	1	1	1	9.29	6	0		10|8|8	26	8.67	1131	S4A7_HUMAN	4.86	12.25
MOB1B	293	DOCK6	XP_005260057.1	57572	43|29|40	112	37.33	0.0176668	3	0|0|0|0|0|0	1	1	1	1	1	42.71	373.33	0		25|11|16	52	17.33	2113	DOCK6_HUMAN	21.86	21.86		recall
MOB4	293	STK25	NP_001258906.1	10494	8|7|7	22	7.33	0.0172066	3	0|0|0|0|0|0	1	1	1	1	1	9.86	73.33	0		4|4|4	12	4	426	STK25_HUMAN	287.04	293.34		recall
MOB1B	293	LUC7L2	NP_057103.2	51631	4|7|9	20	6.67	0.0170153	3	0|0|0|0|0|0	1	1	1	1	1	4.94	66.67	0		3|3|5	11	3.67	392	LC7L2_HUMAN	8.9	16.62
MOB2	HeLa	PDHB	NP_000916.2	5162	5|7|6	18	6	0.0167131	3	0|0|0|0|0|0	1	1	1	1	1	6.74	60	0		2|3|3	8	2.67	359	ODPB_HUMAN	9.85	9.85
MOB4	293	UBR5	NP_001269802.1	51366	45|49|40	134	44.67	0.015965	3	4|12|4|14|2|12	1	1	1	1	1	6.87	3.53	0		24|26|19	69	23	2798	UBR5_HUMAN	3.14	3.14
MOB1A	293	DOCK8	NP_001177387.1	81704	27|26|37	90	30	0.0150075	3	0|0|0|0|0|0	1	1	1	1	1	38.35	300	0		10|9|12	31	10.33	1999	DOCK8_HUMAN	55.47	55.47		recall
MOB1A	293	DLG5	NP_004738.3	9231	27|28|31	86	28.67	0.0149401	3	4|4|0|0|2|4	1	1	1	1	1	16.37	7.17	0		16|16|20	52	17.33	1919	DLG5_HUMAN	3.41	9.3
MOB1A	HeLa	SAV1	NP_068590.1	60485	6|6|5	17	5.67	0.0148042	3	0|0|0|0|0|0	1	1	1	1	1	6.74	56.67	0		5|4|4	13	4.33	383	SAV1_HUMAN	277.13	403.5		recall
MOB1B	HeLa	PPP6R1	NP_055746.3	22870	8|9|22	39	13	0.014756	3	0|0|0|0|0|0	1	1	1	1	1	11.56	130	0		5|7|11	23	7.67	881	PP6R1_HUMAN	13.81	32.21		recall
MOB1A	293	DST	XP_016866695.1	667	94|104|121	319	106.33	0.0135954	3	28|29|27|19|32|38	1	1	1	1	1	9.8	3.22	0		46|44|59	149	49.67	7821	DYST_HUMAN	3.65	3.65		recall
MOB3B	293	MAP2K1	NP_002746.1	5604	5|5|6	16	5.33	0.0135623	3	0|0|0|0|0|0	1	1	1	1	1	6.62	53.33	0		2|4|5	11	3.67	393	MP2K1_HUMAN	5.42	5.42
MOB1A	293	LATS2	NP_055387.2	26524	15|10|19	44	14.67	0.0134835	3	0|0|0|0|0|0	1	1	1	1	1	14.55	146.67	0		7|4|8	19	6.33	1088	LATS2_HUMAN	51.7	68.55		recall
MOB3C	HeLa	DOCK7	NP_001258928.1	85440	32|15|37	84	28	0.0131517	3	2|0|2|0|3|0	1	1	1	1	1	7.87	12	0		12|10|23	45	15	2129	DOCK7_HUMAN	6.47	6.47
MOB4	293	VPS33B	NP_001276077.1	26276	6|8|9	23	7.67	0.013	3	0|0|0|0|0|0	1	1	1	1	1	8.26	76.67	0		3|5|5	13	4.33	590	VP33B_HUMAN	3.94	3.94
MOB4	HeLa	MYO5A	NP_000250.3	4644	40|26|5	71	23.67	0.0127601	3	0|0|0|0|0|0	1	1	1	1	1	6.74	236.67	0		23|18|4	45	15	1855	MYO5A_HUMAN	11.43	11.43
MOB4	293	KHDRBS1	NP_001258807.1	10657	6|5|4	15	5	0.0123762	3	0|0|0|0|0|0	1	1	1	1	1	4.94	50	0		4|2|2	8	2.67	404	KHDR1_HUMAN	5.06	5.06
MOB1B	293	PTPN14	NP_005392.2	5784	14|13|17	44	14.67	0.0123589	3	0|0|0|0|0|0	1	1	1	1	1	19.12	146.67	0		8|7|9	24	8	1187	PTN14_HUMAN	5.43	5.43		recall
MOB2	293	MAP2K1	NP_002746.1	5604	5|5|4	14	4.67	0.011883	3	0|0|0|0|0|0	1	1	1	1	1	4.94	46.67	0		3|3|2	8	2.67	393	MP2K1_HUMAN	5.26	5.26
MOB2	HeLa	MED17	NP_004259.3	9440	7|9|7	23	7.67	0.0117819	3	0|0|0|0|0|0	1	1	1	1	1	9.98	76.67	0		5|7|5	17	5.67	651	MED17_HUMAN	27.3	63.54
MOB1B	HeLa	LRCH1	NP_001157683.1	23143	7|4|15	26	8.67	0.011363	3	0|0|0|0|0|0	1	1	1	1	1	5.06	86.67	0		3|3|5	11	3.67	763	LRCH1_HUMAN	52.55	52.55		recall
MOB2	HeLa	CD44	NP_000601.3	960	6|11|7	24	8	0.0107817	3	0|0|0|0|0|0	1	1	1	1	1	8.37	80	0		4|4|4	12	4	742	CD44_HUMAN	19.25	19.25
MOB2	HeLa	VCP	NP_009057.1	7415	14|6|6	26	8.67	0.0107568	3	0|0|0|0|0|0	1	1	1	1	1	8.37	86.67	0		5|3|5	13	4.33	806	TERA_HUMAN	3.13	3.13
MOB1B	HeLa	FARP1	NP_001273768.1	10160	16|8|10	34	11.33	0.0105297	3	0|0|0|0|0|0	1	1	1	1	1	11.56	113.33	0		9|5|6	20	6.67	1076	FARP1_HUMAN	3.3	5.24
MOB4	293	CASKIN2	NP_001136115.1	57513	8|15|12	35	11.67	0.0104196	3	0|0|0|0|0|0	1	1	1	1	1	11.44	116.67	0		5|10|6	21	7	1120	CSKI2_HUMAN	223.45	223.45
MOB4	HeLa	STRIP2	NP_001127808.1	57464	6|10|7	23	7.67	0.0101187	3	0|0|0|0|0|0	1	1	1	1	1	8.37	76.67	0		3|5|4	12	4	758	STRP2_HUMAN	187.26	488.13		recall
MOB3A	293	PTPN14	NP_005392.2	5784	10|14|11	35	11.67	0.00983151	3	0|0|0|0|0|0	1	1	1	1	1	14.55	116.67	0		5|7|7	19	6.33	1187	PTN14_HUMAN	4.49	4.49
MOB3C	293	NOP53	NP_056525.2	29997	4|4|6	14	4.67	0.00976987	3	0|0|0|0|0|0	1	1	1	1	1	4.94	46.67	0		3|2|2	7	2.33	478	NOP53_HUMAN	45.69	50.89
MOB1B	HeLa	PPP6R2	NP_001229827.1	9701	6|7|15	28	9.33	0.00972888	3	0|0|0|0|0|0	1	1	1	1	1	8.37	93.33	0		6|3|8	17	5.67	959	PP6R2_HUMAN	31.55	62.34		recall
MOB4	293	FUS	NP_001164105.1	2521	4|5|6	15	5	0.00952381	3	0|0|0|0|0|0	1	1	1	1	1	4.94	50	0		3|3|4	10	3.33	525	FUS_HUMAN	3.38	4.5
MOB2	293	WDR6	NP_001307475.1	11180	12|7|12	31	10.33	0.00943379	3	0|0|0|0|0|0	1	1	1	1	1	9.86	103.33	0		8|4|9	21	7	1095	WDR6_HUMAN	24.11	24.11
MOB2	293	KIAA0753	NP_055619.2	9851	9|8|10	27	9	0.00930713	3	0|0|0|0|0|0	1	1	1	1	1	11.44	90	0		4|5|5	14	4.67	967	MOONR_HUMAN	6.48	6.48
MOB1B	293	DOCK8	NP_001177387.1	81704	19|16|18	53	17.67	0.00883942	3	0|0|0|0|0|0	1	1	1	1	1	23.62	176.67	0		5|8|3	16	5.33	1999	DOCK8_HUMAN	43.06	43.06		recall
MOB3C	HeLa	STON2	NP_001243359.1	85439	6|7|11	24	8	0.00869565	3	0|0|0|0|0|0	1	1	1	1	1	8.37	80	0		3|4|5	12	4	920	STON2_HUMAN	199.89	199.89
MOB3C	HeLa	FARP1	NP_001273768.1	10160	12|5|11	28	9.33	0.008671	3	0|0|0|0|0|0	1	1	1	1	1	6.74	93.33	0		7|4|6	17	5.67	1076	FARP1_HUMAN	2.5	4.9
MOB1B	293	LATS2	NP_055387.2	26524	13|6|9	28	9.33	0.00857537	3	0|0|0|0|0|0	1	1	1	1	1	8.26	93.33	0		5|2|5	12	4	1088	LATS2_HUMAN	41.74	127.14		recall
MOB3C	HeLa	ROBO1	NP_001139317.1	6091	19|10|10	39	13	0.00838169	3	0|0|0|0|0|0	1	1	1	1	1	14.67	130	0		5|4|7	16	5.33	1551	ROBO1_HUMAN	2.46	2.46
MOB1A	HeLa	DOCK6	NP_065863.2	57572	14|11|25	50	16.67	0.00814362	3	0|0|0|0|0|0	1	1	1	1	1	16.2	166.67	0		7|7|13	27	9	2047	DOCK6_HUMAN	40.04	40.04		recall
MOB1A	HeLa	MAP4K4	NP_001229488.1	9448	10|8|12	30	10	0.00807103	3	0|0|0|0|0|0	1	1	1	1	1	11.56	100	0		7|5|8	20	6.67	1239	M4K4_HUMAN	3.24	6.88
MOB3C	293	PTPN14	NP_005392.2	5784	13|7|8	28	9.33	0.00786015	3	0|0|0|0|0|0	1	1	1	1	1	9.86	93.33	0		7|6|5	18	6	1187	PTN14_HUMAN	4.37	4.37
MOB1B	HeLa	MAP4K4	NP_001229488.1	9448	10|10|9	29	9.67	0.00780468	3	0|0|0|0|0|0	1	1	1	1	1	13.12	96.67	0		5|7|8	20	6.67	1239	M4K4_HUMAN	3.58	6.59		recall
MOB2	HeLa	ROBO1	NP_001139317.1	6091	14|8|14	36	12	0.00773694	3	0|0|0|0|0|0	1	1	1	1	1	11.56	120	0		5|5|10	20	6.67	1551	ROBO1_HUMAN	2.1	2.1
MOB3C	HeLa	MAP4K4	NP_001229488.1	9448	7|9|12	28	9.33	0.00753027	3	0|0|0|0|0|0	1	1	1	1	1	9.98	93.33	0		5|7|7	19	6.33	1239	M4K4_HUMAN	2.94	6.75
MOB3C	293	ERCC5	NP_000114.2	2073	5|9|12	26	8.67	0.00731029	3	0|0|0|0|0|0	1	1	1	1	1	6.62	86.67	0		4|6|8	18	6	1186	ERCC5_HUMAN	16.52	30.94
MOB3B	293	IMMT	NP_001093639.1	10989	5|4|7	16	5.33	0.00704095	3	0|0|0|0|0|0	1	1	1	1	1	4.94	53.33	0		2|2|4	8	2.67	757	MIC60_HUMAN	3.5	5.64
MOB3A	HeLa	MAP4K4	NP_001229488.1	9448	7|9|10	26	8.67	0.00699758	3	0|0|0|0|0|0	1	1	1	1	1	9.98	86.67	0		5|5|5	15	5	1239	M4K4_HUMAN	3.19	5.99
MOB3B	HeLa	MAP4K4	NP_001229488.1	9448	7|9|10	26	8.67	0.00699758	3	0|0|0|0|0|0	1	1	1	1	1	9.98	86.67	0		4|5|5	14	4.67	1239	M4K4_HUMAN	3	5.58
MOB1B	HeLa	ROBO1	NP_001139317.1	6091	17|6|7	30	10	0.00644745	3	0|0|0|0|0|0	1	1	1	1	1	8.37	100	0		5|2|6	13	4.33	1551	ROBO1_HUMAN	2.58	2.58
MOB4	293	AMER1	NP_689637.3	139285	6|7|8	21	7	0.0061674	3	0|0|0|0|0|0	1	1	1	1	1	8.26	70	0		3|7|5	15	5	1135	AMER1_HUMAN	33.56	33.56
MOB3B	HeLa	MINK1	NP_001020108.1	50488	6|9|9	24	8	0.00609756	3	0|0|0|0|0|0	1	1	1	1	1	8.37	80	0		4|5|6	15	5	1312	MINK1_HUMAN	3.67	3.67
MOB3B	HeLa	DOCK9	NP_001123521.1	23348	4|7|9	20	6.67	0.00531898	3	0|0|0|0|0|0	1	1	1	1	1	5.06	66.67	0		2|5|7	14	4.67	1254	DOCK9_HUMAN	165.27	165.27
MOB4	293	CTTNBP2	NP_219499.1	83992	8|7|11	26	8.67	0.00521347	3	0|0|0|0|0|0	1	1	1	1	1	9.86	86.67	0		7|4|6	17	5.67	1663	CTTB2_HUMAN	158	158		recall
MOB3A	HeLa	CENPC	NP_001803.2	1060	5|4|5	14	4.67	0.00495228	3	0|0|0|0|0|0	1	1	1	1	1	5.06	46.67	0		3|4|3	10	3.33	943	CENPC_HUMAN	13.38	32.41
MOB2	293	BRWD1	NP_061836.2	54014	5|13|16	34	11.33	0.00488362	3	0|0|0|0|0|0	1	1	1	1	1	6.62	113.33	0		3|9|9	21	7	2320	BRWD1_HUMAN	4.09	4.09
MOB3B	293	DOCK11	NP_653259.3	139818	8|13|8	29	9.67	0.00466474	3	0|0|0|0|0|0	1	1	1	1	1	11.44	96.67	0		5|5|5	15	5	2073	DOC11_HUMAN	10.91	10.91
MOB3B	293	PTPN14	NP_005392.2	5784	5|5|6	16	5.33	0.00449031	3	0|0|0|0|0|0	1	1	1	1	1	6.62	53.33	0		4|3|2	9	3	1187	PTN14_HUMAN	2.8	2.8
MOB2	293	SLC12A2	NP_001037.1	6558	7|4|5	16	5.33	0.00439769	3	0|0|0|0|0|0	1	1	1	1	1	4.94	53.33	0		5|3|5	13	4.33	1212	S12A2_HUMAN	137.82	271.9
MOB3A	293	ATP2B1	NP_001001323.1	490	4|4|7	15	5	0.0042517	3	0|0|0|0|0|0	1	1	1	1	1	4.94	50	0		2|3|5	10	3.33	1176	AT2B1_HUMAN	2.25	2.25
MOB3C	HeLa	SPECC1	NP_001028725.1	92521	4|4|5	13	4.33	0.00405431	3	0|0|0|0|0|0	1	1	1	1	1	5.06	43.33	0		3|3|4	10	3.33	1068	CYTSB_HUMAN	10.38	10.38
MOB3C	293	DOCK11	NP_653259.3	139818	4|6|7	17	5.67	0.00273517	3	0|0|0|0|0|0	1	1	1	1	1	4.94	56.67	0		2|4|5	11	3.67	2073	DOC11_HUMAN	9.84	9.84
MOB3A	293	TTN	NP_001254479.2	7273	7|12|7	26	8.67	0.000240894	3	0|0|0|0|0|0	1	1	1	1	1	9.86	86.67	0		3|4|3	10	3.33	35991	A0A0A0MTS7_HUMAN	0.7	0.7
MOB2	293	C11orf49	NP_001003677.1	79096	27|20|33	80	26.67	0.0791395	3	4|7|4|6|0|5	0.99	1	0.99	1	0.99	3.14	4.44	0		9|9|10	28	9.33	337	CK049_HUMAN	8.46	13.39
MOB2	293	PPHLN1	NP_001137260.1	51535	21|24|29	74	24.67	0.0708908	3	0|0|0|5|5|0	0.99	1	0.99	1	0.99	3.51	7.4	0		9|9|9	27	9	348	PPHLN_HUMAN	6.7	6.7
MOB4	293	LRRC49	NP_001185946.1	54839	54|33|27	114	38	0.0549928	3	5|7|6|5|9|10	0.99	1	0.99	1	0.99	3.44	4.38	0		22|15|15	52	17.33	691	LRC49_HUMAN	5.82	5.82
MOB3C	HeLa	VANGL1	NP_001165882.1	81839	26|25|19	70	23.33	0.0446935	3	2|5|0|8|2|4	0.99	1	0.99	1	0.99	3.06	4.12	0		11|11|9	31	10.33	522	VANG1_HUMAN	5.24	9.49
MOB2	293	VAMP3	NP_004772.1	9341	5|3|5	13	4.33	0.0433	3	0|0|0|0|0|0	0.99	1	0.99	1	0.99	3.2	43.33	0		2|2|2	6	2	100	VAMP3_HUMAN	35.34	59.68
MOB4	HeLa	RPL35	NP_009140.1	11224	3|5|6	14	4.67	0.0379675	3	0|0|0|0|0|0	0.99	1	0.99	1	0.99	3.31	46.67	0		2|3|3	8	2.67	123	RL35_HUMAN	7.54	15.99	Contaminant
MOB2	HeLa	MUC13	NP_149038.3	56667	13|17|24	54	18	0.0351562	3	0|0|2|0|2|5	0.99	1	0.99	1	0.99	3.8	6	0		4|6|6	16	5.33	512	MUC13_HUMAN	7.28	7.28
MOB2	293	SNAP23	NP_003816.2	8773	3|7|7	17	5.67	0.026872	3	0|0|0|0|0|0	0.99	1	0.99	1	0.99	3.2	56.67	0		2|4|5	11	3.67	211	SNP23_HUMAN	81.22	86.61
MOB4	HeLa	WDR1	NP_059830.1	9948	19|20|3	42	14	0.0231023	3	0|0|0|0|0|0	0.99	1	0.99	1	0.99	3.31	140	0		10|12|2	24	8	606	WDR1_HUMAN	14.08	14.08
MOB3C	HeLa	RPP25	NP_060263.2	54913	5|3|4	12	4	0.0201005	3	0|0|0|0|0|0	0.99	1	0.99	1	0.99	3.31	40	0		3|2|4	9	3	199	RPP25_HUMAN	304.02	304.02
MOB3A	HeLa	NOP53	NP_056525.2	29997	9|3|4	16	5.33	0.0111506	3	0|0|0|0|0|0	0.99	1	0.99	1	0.99	3.31	53.33	0		4|2|2	8	2.67	478	NOP53_HUMAN	13.31	27.53
MOB2	293	VPS33B	NP_001276077.1	26276	3|6|9	18	6	0.0101695	3	0|0|0|0|0|0	0.99	1	0.99	1	0.99	3.2	60	0		2|5|7	14	4.67	590	VP33B_HUMAN	3.31	3.31
MOB4	HeLa	ABLIM1	NP_001003407.1	3983	7|3|4	14	4.67	0.00650418	3	0|0|0|0|0|0	0.99	1	0.99	1	0.99	3.31	46.67	0		3|2|2	7	2.33	718	ABLM1_HUMAN	11.42	11.42
MOB1A	HeLa	ROBO1	NP_001139317.1	6091	16|3|9	28	9.33	0.00601547	3	0|0|0|0|0|0	0.99	1	0.99	1	0.99	3.31	93.33	0		6|3|5	14	4.67	1551	ROBO1_HUMAN	2.22	2.22
MOB3C	293	TSR1	NP_060598.3	55720	5|3|5	13	4.33	0.00538557	3	0|0|0|0|0|0	0.99	1	0.99	1	0.99	3.2	43.33	0		4|2|3	9	3	804	TSR1_HUMAN	173.89	182.94
MOB4	293	BRWD1	NP_061836.2	54014	3|19|13	35	11.67	0.00503017	3	0|0|0|0|0|0	0.99	1	0.99	1	0.99	3.2	116.67	0		2|11|9	22	7.33	2320	BRWD1_HUMAN	4.37	4.37
MOB2	HeLa	SLC12A2	NP_001037.1	6558	9|3|6	18	6	0.0049505	3	0|0|0|0|0|0	0.99	1	0.99	1	0.99	3.31	60	0		4|3|5	12	4	1212	S12A2_HUMAN	134.08	271.9
MOB3B	293	DHX37	NP_116045.2	57647	9|5|3	17	5.67	0.0049006	3	0|0|0|0|0|0	0.99	1	0.99	1	0.99	3.2	56.67	0		6|4|3	13	4.33	1157	DHX37_HUMAN	2.92	2.92
MOB2	293	AMER1	NP_689637.3	139285	3|6|5	14	4.67	0.00411454	3	0|0|0|0|0|0	0.99	1	0.99	1	0.99	3.2	46.67	0		3|3|3	9	3	1135	AMER1_HUMAN	26	26
MOB3B	293	HYOU1	NP_001124463.1	10525	4|4|4	12	4	0.004004	3	0|0|0|0|0|0	0.99	0.99	0.99	0.99	0.99	4.94	40	0		3|3|2	8	2.67	999	HYOU1_HUMAN	13.09	14.16
MOB3A	293	TTI1	NP_001290386.1	9675	5|4|4	13	4.33	0.00397612	3	0|0|0|0|0|0	0.99	1	0.99	1	0.99	4.94	43.33	0		2|2|3	7	2.33	1089	TTI1_HUMAN	6.08	6.08
MOB2	293	CCDC88A	NP_001129069.1	55704	5|3|6	14	4.67	0.00249733	3	0|0|0|0|0|0	0.99	1	0.99	1	0.99	3.2	46.67	0		4|3|4	11	3.67	1870	GRDN_HUMAN	1.3	3.19
MOB3B	293	DOCK9	NP_001123520.1	23348	4|4|4	12	4	0.00193424	3	0|0|0|0|0|0	0.99	0.99	0.99	0.99	0.99	4.94	40	0		3|2|4	9	3	2068	DOCK9_HUMAN	17.42	17.42
MOB4	HeLa	ACTN1	NP_001093.1	87	245|122|99	466	155.33	0.174137	3	0|0|26|0|0|0	0.98	1	0.98	1	0.98	3.27	17.92	0		55|35|26	116	38.67	892	ACTN1_HUMAN	10.95	10.95
MOB4	HeLa	MYO1B	NP_001123630.1	4430	98|76|46	220	73.33	0.0645511	3	17|14|12|18|11|13	0.98	1	0.98	1	0.98	3.01	4.49	0		38|29|21	88	29.33	1136	MYO1B_HUMAN	13.08	13.08
MOB4	293	CCDC61	NP_001254652.1	729440	16|4|3	23	7.67	0.0149805	3	0|0|0|0|0|0	0.98	1	0.98	1	0.98	3.2	76.67	0		11|3|3	17	5.67	512	CCD61_HUMAN	7.77	9.86
MOB4	293	STOML2	NP_001273960.1	30968	4|6|3	13	4.33	0.0139228	3	0|0|0|0|0|0	0.98	1	0.98	1	0.98	3.2	43.33	0		2|3|3	8	2.67	311	STML2_HUMAN	3.24	3.24
MOB3B	293	STOML2	NP_001273960.1	30968	4|3|5	12	4	0.0128617	3	0|0|0|0|0|0	0.98	1	0.98	1	0.98	3.2	40	0		2|3|2	7	2.33	311	STML2_HUMAN	2.85	2.85
MOB3B	293	MAIP1	NP_078796.2	79568	4|4|3	11	3.67	0.0126117	3	0|0|0|0|0|0	0.98	0.99	0.98	0.99	0.98	3.2	36.67	0		3|2|2	7	2.33	291	MAIP1_HUMAN	225.29	225.29
MOB3B	293	FAF2	NP_055428.1	23197	3|6|4	13	4.33	0.00973034	3	0|0|0|0|0|0	0.98	1	0.98	1	0.98	3.2	43.33	0		2|3|2	7	2.33	445	FAF2_HUMAN	7.16	17.16
MOB3A	293	AP3M1	NP_001307192.1	26985	4|3|4	11	3.67	0.0087799	3	0|0|0|0|0|0	0.98	0.99	0.98	0.99	0.98	3.2	36.67	0		3|2|2	7	2.33	418	AP3M1_HUMAN	3.23	3.23
MOB2	293	VANGL2	NP_065068.1	57216	4|3|4	11	3.67	0.00704415	3	0|0|0|0|0|0	0.98	0.99	0.98	0.99	0.98	3.2	36.67	0		4|2|3	9	3	521	VANG2_HUMAN	12.16	12.16
MOB1A	HeLa	YTHDF1	NP_060268.2	54915	4|4|3	11	3.67	0.00656529	3	0|0|0|0|0|0	0.98	0.99	0.98	0.99	0.98	3.31	36.67	0		4|3|3	10	3.33	559	YTHD1_HUMAN	2.92	3.77
MOB3A	HeLa	COIL	NP_004636.1	8161	3|4|4	11	3.67	0.00637153	3	0|0|0|0|0|0	0.98	0.99	0.98	0.99	0.98	3.31	36.67	0		2|4|3	9	3	576	COIL_HUMAN	3	6.27
MOB3C	HeLa	CEP72	NP_060610.2	55722	4|3|4	11	3.67	0.00567233	3	0|0|0|0|0|0	0.98	0.99	0.98	0.99	0.98	3.31	36.67	0		2|3|3	8	2.67	647	CEP72_HUMAN	34.36	47.76
MOB3C	293	KIAA0753	NP_055619.2	9851	3|8|4	15	5	0.00517063	3	0|0|0|0|0|0	0.98	1	0.98	1	0.98	3.2	50	0		2|6|3	11	3.67	967	MOONR_HUMAN	5.5	5.5
MOB2	293	USP11	NP_004642.2	8237	6|3|4	13	4.33	0.00449637	3	0|0|0|0|0|0	0.98	1	0.98	1	0.98	3.2	43.33	0		4|2|3	9	3	963	UBP11_HUMAN	33.09	33.09
MOB3B	293	ATP2B1	NP_001001323.1	490	8|3|4	15	5	0.0042517	3	0|0|0|0|0|0	0.98	1	0.98	1	0.98	3.2	50	0		4|2|3	9	3	1176	AT2B1_HUMAN	2.07	2.07
MOB3A	HeLa	PPP6R1	NP_055746.3	22870	3|3|5	11	3.67	0.00416572	3	0|0|0|0|0|0	0.98	1	0.98	1	0.98	3.31	36.67	0		2|2|5	9	3	881	PP6R1_HUMAN	6.9	16.18
MOB2	HeLa	FARP1	NP_001273768.1	10160	3|6|3	12	4	0.00371747	3	0|0|0|0|0|0	0.98	1	0.98	1	0.98	3.31	40	0		2|2|2	6	2	1076	FARP1_HUMAN	1.46	3.46
MOB2	293	TXNL1	NP_004777.1	9352	27|36|39	102	34	0.117647	3	8|0|9|0|10|0	0.97	1	0.97	1	0.97	2.43	3.78	0		10|9|10	29	9.67	289	TXNL1_HUMAN	40.49	136.45
MOB3C	HeLa	RPP38	NP_001091059.1	10557	26|25|25	76	25.33	0.0895053	3	7|0|0|4|0|0	0.97	0.97	0.97	0.97	0.97	3.27	6.91	0		11|10|11	32	10.67	283	RPP38_HUMAN	77.06	239.04
MOB2	293	KRT2	NP_000414.2	3849	67|55|49	171	57	0.0892019	3	0|16|12|17|0|20	0.97	1	0.97	1	0.97	2.41	3.23	0		28|24|19	71	23.67	639	K22E_HUMAN	7.01	47.52	Contaminant
MOB1A	HeLa	PPP6R3	NP_001157633.1	55291	56|19|77	152	50.67	0.0580412	3	0|0|2|0|0|6	0.97	1	0.97	1	0.97	2.31	19	0		22|10|27	59	19.67	873	PP6R3_HUMAN	16.14	70.97		recall
MOB1A	293	RPL35	NP_009140.1	11224	7|3|3	13	4.33	0.0352033	3	0|0|0|0|0|0	0.97	1	0.97	1	0.97	3.2	43.33	0		2|2|2	6	2	123	RL35_HUMAN	6.88	11.19	Contaminant
MOB3B	293	NDUFA13	NP_057049.5	51079	3|6|3	12	4	0.0277778	3	0|0|0|0|0|0	0.97	1	0.97	1	0.97	3.2	40	0		2|2|2	6	2	144	NDUAD_HUMAN	5.29	5.29
MOB3B	293	RAB13	NP_002861.1	5872	4|3|3	10	3.33	0.0164039	3	0|0|0|0|0|0	0.97	0.99	0.97	0.99	0.97	3.2	33.33	0		2|2|2	6	2	203	RAB13_HUMAN	9.54	17.09
MOB1A	293	RASSF3	NP_835463.1	283349	3|4|3	10	3.33	0.0139916	3	0|0|0|0|0|0	0.97	0.99	0.97	0.99	0.97	3.2	33.33	0		2|2|3	7	2.33	238	RASF3_HUMAN	274.48	274.48
MOB2	HeLa	LCK	NP_001036236.1	3932	4|3|3	10	3.33	0.00654224	3	0|0|0|0|0|0	0.97	0.99	0.97	0.99	0.97	3.31	33.33	0		2|2|2	6	2	509	LCK_HUMAN	154.14	159.88
MOB3C	293	PPP6R2	NP_001229827.1	9701	3|3|9	15	5	0.00521376	3	0|0|0|0|0|0	0.97	1	0.97	1	0.97	3.2	50	0		2|2|6	10	3.33	959	PP6R2_HUMAN	14.28	15.8
MOB2	293	ATP2B1	NP_001001323.1	490	5|3|3	11	3.67	0.00312075	3	0|0|0|0|0|0	0.97	1	0.97	1	0.97	3.2	36.67	0		4|2|3	9	3	1176	AT2B1_HUMAN	1.83	18.5
MOB4	293	CCDC88A	NP_001129069.1	55704	3|3|6	12	4	0.00213904	3	0|0|0|0|0|0	0.97	1	0.97	1	0.97	3.2	40	0		3|3|4	10	3.33	1870	GRDN_HUMAN	1.27	1.27
MOB2	HeLa	VANGL1	NP_001165882.1	81839	18|31|34	83	27.67	0.0530077	3	2|5|0|8|2|4	0.96	1	0.96	1	0.96	1.88	4.88	0		6|11|13	30	10	522	VANG1_HUMAN	5.15	9.16
MOB3B	HeLa	RPP14	NP_001092253.1	11102	3|3|3	9	3	0.0241935	3	0|0|0|0|0|0	0.96	0.96	0.96	0.96	0.96	3.31	30	0		2|2|2	6	2	124	RPP14_HUMAN	40.13	40.13
MOB2	293	SCAMP1	NP_001277158.1	9522	3|3|3	9	3	0.00961539	3	0|0|0|0|0|0	0.96	0.96	0.96	0.96	0.96	3.2	30	0		2|2|2	6	2	312	SCAM1_HUMAN	203.67	203.67
MOB1B	293	FUS	NP_001164105.1	2521	3|3|3	9	3	0.00571429	3	0|0|0|0|0|0	0.96	0.96	0.96	0.96	0.96	3.2	30	0		2|2|2	6	2	525	FUS_HUMAN	2.81	2.81
MOB3C	HeLa	ELL	NP_006523.1	8178	3|3|3	9	3	0.00483092	3	0|0|0|0|0|0	0.96	0.96	0.96	0.96	0.96	3.31	30	0		2|3|2	7	2.33	621	ELL_HUMAN	34.65	41.39
MOB2	293	VANGL1	NP_001165882.1	81839	12|14|16	42	14	0.0268199	3	0|0|3|4|3|0	0.94	1	0.94	1	0.94	1.63	4.2	0		8|7|9	24	8	522	VANG1_HUMAN	4.01	9.16
MOB3C	HeLa	MINK1	NP_001020108.1	50488	2|5|7	14	4.67	0.00355945	3	0|0|0|0|0|0	0.94	1	0.94	1	0.94	1.47	46.67	0		2|3|4	9	3	1312	MINK1_HUMAN	2.66	2.66
MOB3B	293	KRI1	NP_075384.3	65095	16|22|31	69	23	0.0324401	3	3|5|0|4|0|6	0.93	1	0.93	1	0.93	1.39	4.6	0.01		8|14|16	38	12.67	709	KRI1_HUMAN	4.23	4.23
MOB4	HeLa	RHOA	NP_001300870.1	387	3|2|6	11	3.67	0.0190155	3	0|0|0|0|0|0	0.93	1	0.93	1	0.93	1.47	36.67	0		3|2|3	8	2.67	193	RHOA_HUMAN	62.63	62.63
MOB4	HeLa	ARPC4	NP_001185709.1	10093	2|5|3	10	3.33	0.0178075	3	0|0|0|0|0|0	0.93	1	0.93	1	0.93	1.47	33.33	0.01		2|2|3	7	2.33	187	ARPC4_HUMAN	248.36	248.36
MOB1A	293	RASSF2	NP_055552.1	9770	2|4|11	17	5.67	0.0173926	3	0|0|0|0|0|0	0.93	1	0.93	1	0.93	1.35	56.67	0.01		2|2|8	12	4	326	RASF2_HUMAN	306	306		recall
MOB3B	293	HSPB1	NP_001531.1	3315	4|4|2	10	3.33	0.0162439	3	0|0|0|0|0|0	0.93	0.99	0.93	0.99	0.93	1.35	33.33	0.01		4|2|2	8	2.67	205	HSPB1_HUMAN	4.04	22.98
MOB3B	293	HAX1	NP_001018238.1	10456	4|4|2	10	3.33	0.0144156	3	0|0|0|0|0|0	0.93	0.99	0.93	0.99	0.93	1.35	33.33	0.01		4|3|2	9	3	231	HAX1_HUMAN	7.62	7.62
MOB2	293	STOML2	NP_001273960.1	30968	4|4|2	10	3.33	0.0107074	3	0|0|0|0|0|0	0.93	0.99	0.93	0.99	0.93	1.35	33.33	0.01		2|2|2	6	2	311	STML2_HUMAN	2.7	2.7
MOB4	HeLa	SLC39A7	NP_001070984.1	7922	2|5|3	10	3.33	0.00710021	3	0|0|0|0|0|0	0.93	1	0.93	1	0.93	1.47	33.33	0.01		2|2|2	6	2	469	S39A7_HUMAN	1.97	3.88
MOB3A	293	SHMT2	NP_001159828.1	6472	2|4|4	10	3.33	0.00674089	3	0|0|0|0|0|0	0.93	0.99	0.93	0.99	0.93	1.35	33.33	0.01		2|3|2	7	2.33	494	GLYM_HUMAN	2.83	2.83
MOB3A	HeLa	POLH	NP_001278898.1	5429	3|5|2	10	3.33	0.00565365	3	0|0|0|0|0|0	0.93	1	0.93	1	0.93	1.47	33.33	0.01		2|3|2	7	2.33	589	B3KN75_HUMAN	15.09	15.09
MOB4	HeLa	KIAA1522	NP_065939.2	57648	2|3|6	11	3.67	0.00335466	3	0|0|0|0|0|0	0.93	1	0.93	1	0.93	1.47	36.67	0		2|3|3	8	2.67	1094	K1522_HUMAN	107.82	132.94
MOB2	293	BRPF1	NP_001003694.1	7862	2|5|4	11	3.67	0.0030082	3	0|0|0|0|0|0	0.93	1	0.93	1	0.93	1.35	36.67	0.01		2|3|4	9	3	1220	BRPF1_HUMAN	5.07	5.07
MOB4	293	FGFR1OP2	NP_056448.1	26127	7|3|2	12	4	0.0158103	3	0|0|0|0|0|0	0.92	1	0.92	1	0.92	1.35	40	0.01		5|3|2	10	3.33	253	FGOP2_HUMAN	275.17	275.17		recall
MOB3A	293	IMMT	NP_001093639.1	10989	2|3|16	21	7	0.00924703	3	0|0|0|0|0|0	0.92	1	0.92	1	0.92	1.35	70	0.01		2|3|10	15	5	757	MIC60_HUMAN	4.35	6.39
MOB3B	293	SFXN4	NP_998814.1	119559	3|2|4	9	3	0.00890208	3	0|0|0|0|0|0	0.92	0.99	0.92	0.99	0.92	1.35	30	0.01		2|2|2	6	2	337	SFXN4_HUMAN	3.93	3.93
MOB3C	293	WDR12	NP_060726.3	55759	5|3|2	10	3.33	0.00787234	3	0|0|0|0|0|0	0.92	1	0.92	1	0.92	1.35	33.33	0.01		4|2|2	8	2.67	423	WDR12_HUMAN	210.27	265.89
MOB2	293	CCDC61	NP_001254652.1	729440	3|2|6	11	3.67	0.00716797	3	0|0|0|0|0|0	0.92	1	0.92	1	0.92	1.35	36.67	0.01		3|2|5	10	3.33	512	CCD61_HUMAN	5.1	6.98
MOB3C	HeLa	CD44	NP_000601.3	960	4|3|2	9	3	0.00404313	3	0|0|0|0|0|0	0.92	0.99	0.92	0.99	0.92	1.47	30	0.01		3|2|2	7	2.33	742	CD44_HUMAN	13.25	13.25
MOB3C	HeLa	CEP131	NP_001009811.2	22994	2|3|4	9	3	0.00287356	3	0|0|0|0|0|0	0.92	0.99	0.92	0.99	0.92	1.47	30	0.01		2|2|2	6	2	1044	CP131_HUMAN	4.54	7.55
MOB3C	HeLa	SIPA1L1	XP_011534940.1	26037	3|4|2	9	3	0.00234558	3	0|0|0|0|0|0	0.92	0.99	0.92	0.99	0.92	1.47	30	0.01		2|4|2	8	2.67	1279	SI1L1_HUMAN	3.49	3.49
MOB1A	293	CCDC88A	NP_001129069.1	55704	5|3|2	10	3.33	0.00178075	3	0|0|0|0|0|0	0.92	1	0.92	1	0.92	1.35	33.33	0.01		3|3|2	8	2.67	1870	GRDN_HUMAN	1.23	2.57
MOB1B	HeLa	RAB2A	NP_001229573.1	5862	3|2|3	8	2.67	0.0142021	3	0|0|0|0|0|0	0.91	0.96	0.91	0.96	0.91	1.47	26.67	0.01		2|2|2	6	2	188	RAB2A_HUMAN	10.47	10.47
MOB4	293	SFXN4	NP_998814.1	119559	3|3|2	8	2.67	0.00792285	3	0|0|0|0|0|0	0.91	0.96	0.91	0.96	0.91	1.35	26.67	0.01		2|2|2	6	2	337	SFXN4_HUMAN	4.05	4.05
MOB2	HeLa	FLOT1	NP_001305804.1	10211	3|2|3	8	2.67	0.00704486	3	0|0|0|0|0|0	0.91	0.96	0.91	0.96	0.91	1.47	26.67	0.01		2|2|2	6	2	379	FLOT1_HUMAN	29.42	33.17
MOB2	HeLa	KIF22	NP_001243198.1	3835	3|3|2	8	2.67	0.00447236	3	0|0|0|0|0|0	0.91	0.96	0.91	0.96	0.91	1.47	26.67	0.01		2|2|2	6	2	597	KIF22_HUMAN	28.65	28.65
MOB4	293	RPS25	NP_001019.1	6230	7|12|7	26	8.67	0.06936	3	0|0|0|2|0|0	0.9	0.99	0.9	0.99	0.9	1.82	13	0.01		3|3|2	8	2.67	125	RS25_HUMAN	7.09	9.9	Contaminant
MOB3A	293	CENPC	NP_001803.2	1060	6|9|13	28	9.33	0.00989395	3	0|0|0|0|2|0	0.9	1	0.9	1	0.9	1.12	14	0.01		5|6|9	20	6.67	943	CENPC_HUMAN	19.03	32.41
MOB4	293	DLG5	NP_004738.3	9231	15|13|17	45	15	0.00781657	3	4|4|0|0|2|4	0.88	1	0.88	1	0.88	0.84	3.75	0.01		11|10|11	32	10.67	1919	DLG5_HUMAN	2.23	6.21
MOB4	HeLa	ACTR3	NP_001264069.1	10096	16|10|5	31	10.33	0.0281471	3	0|0|0|0|2|0	0.87	1	0.87	1	0.87	0.52	15.5	0.01		8|6|3	17	5.67	367	B4DXW1_HUMAN	32.22	32.22
MOB2	HeLa	GLUD1	NP_001305829.1	2746	5|2|2	9	3	0.00705882	3	0|0|0|0|0|0	0.87	1	0.87	1	0.87	1.47	30	0.01		2|2|2	6	2	425	DHE3_HUMAN	3.33	3.33
MOB2	HeLa	HLA-A	NP_002107.3	3105	7|6|8	21	7	0.0191781	3	0|0|2|0|0|0	0.86	0.93	0.86	0.93	0.86	1.24	10.5	0.01		4|3|4	11	3.67	365	1A03_HUMAN	3.23	3.23
MOB2	HeLa	BSG	NP_001309172.1	682	3|2|2	7	2.33	0.00866171	3	0|0|0|0|0|0	0.86	0.96	0.86	0.96	0.86	1.47	23.33	0.01		2|2|2	6	2	269	BASI_HUMAN	38.32	38.32
MOB3B	293	PRPS1	NP_002755.1	5631	6|7|8	21	7	0.0220126	3	2|0|0|0|0|0	0.85	0.92	0.85	0.92	0.85	1.12	10.5	0.01		3|5|4	12	4	318	PRPS1_HUMAN	3.65	3.65
MOB2	293	CEP131	NP_001009811.2	22994	10|14|12	36	12	0.0114943	3	4|0|0|0|2|0	0.85	0.96	0.85	0.96	0.85	0.88	6	0.01		6|9|6	21	7	1044	CP131_HUMAN	2.68	4.73
MOB3A	293	FYTTD1	NP_001011537.2	84248	2|3|2	7	2.33	0.00797945	3	0|0|0|0|0|0	0.85	0.96	0.85	0.96	0.85	1.35	23.33	0.01		2|2|2	6	2	292	UIF_HUMAN	37.94	37.94
MOB3C	293	CEP131	NP_001009811.2	22994	10|13|12	35	11.67	0.0111782	3	4|0|0|0|2|0	0.84	0.93	0.84	0.93	0.84	0.88	5.83	0.02		7|9|8	24	8	1044	CP131_HUMAN	3.01	7.55
MOB1B	HeLa	PPP6R3	NP_001157633.1	55291	21|12|30	63	21	0.024055	3	0|0|2|0|0|6	0.83	1	0.83	1	0.83	0.19	7.88	0.01		11|8|14	33	11	873	PP6R3_HUMAN	11.48	41.32		recall
MOB3C	293	VANGL1	NP_001165882.1	81839	13|13|11	37	12.33	0.0236207	3	0|0|3|4|3|0	0.83	0.94	0.83	0.94	0.83	0.46	3.7	0.02		7|7|8	22	7.33	522	VANG1_HUMAN	4.25	9.49
MOB3C	293	RPP40	NP_001273061.1	10799	11|11|8	30	10	0.0294118	3	0|0|3|0|0|0	0.82	0.89	0.82	0.89	0.82	0.81	10	0.02		5|4|3	12	4	340	RPP40_HUMAN	396.03	459.82
MOB2	HeLa	TFRC	NP_001121620.1	7037	12|14|17	43	14.33	0.0188553	3	0|0|3|5|0|0	0.82	0.95	0.82	0.95	0.82	0.75	5.38	0.02		5|6|9	20	6.67	760	TFR1_HUMAN	3.13	25.81
MOB3C	HeLa	ANKRD28	NP_056014.2	23243	10|7|24	41	13.67	0.012982	3	0|0|0|0|0|3	0.82	1	0.82	1	0.82	0.48	13.67	0.02		4|3|15	22	7.33	1053	ANR28_HUMAN	6.52	6.52
MOB2	HeLa	PSMD1	NP_001177966.1	5707	18|11|27	56	18.67	0.0202495	3	0|0|4|3|0|4	0.8	1	0.8	1	0.8	-0.44	5.09	0.02		7|6|13	26	8.67	922	PSMD1_HUMAN	29.51	256.49
MOB2	293	SLC7A5	NP_003477.4	8140	2|2|2	6	2	0.00394477	3	0|0|0|0|0|0	0.79	0.79	0.79	0.79	0.79	1.35	20	0.02		2|2|2	6	2	507	LAT1_HUMAN	2.06	4.14
MOB3C	293	OCLN	NP_001192183.1	100506658	2|2|2	6	2	0.00383142	3	0|0|0|0|0|0	0.79	0.79	0.79	0.79	0.79	1.35	20	0.02		2|2|2	6	2	522	OCLN_HUMAN	11.04	11.04
MOB2	293	MED27	NP_004260.2	9442	12|5|6	23	7.67	0.0246624	3	0|0|0|0|2|0	0.78	0.99	0.78	0.99	0.78	0.4	11.5	0.02		7|2|4	13	4.33	311	MED27_HUMAN	319.21	348.14
MOB2	293	NSFL1C	NP_001193665.1	55968	16|20|20	56	18.67	0.0501882	3	4|0|6|5|4|6	0.77	0.98	0.77	0.98	0.77	-0.65	3.29	0.02		8|8|8	24	8	372	NSF1C_HUMAN	18.54	101.32
MOB2	293	SLC3A2	NP_001012680.1	6520	4|8|10	22	7.33	0.0116165	3	2|0|0|0|0|0	0.77	0.98	0.77	0.98	0.77	-0.35	11	0.02		2|3|5	10	3.33	631	4F2_HUMAN	6.77	20.61
MOB2	HeLa	KRT14	NP_000517.2	3861	42|51|56	149	49.67	0.105233	3	0|0|0|26|0|0	0.76	0.82	0.76	0.82	0.76	0.78	5.73	0.02		9|13|13	35	11.67	472	K1C14_HUMAN	15.02	36.77	Contaminant
MOB3B	293	MTHFD1L	NP_001229696.1	25902	8|5|6	19	6.33	0.00646578	3	0|0|0|2|0|0	0.76	0.92	0.76	0.92	0.76	0.4	9.5	0.02		5|3|2	10	3.33	979	C1TM_HUMAN	1.97	3.03
MOB1B	293	IPO11	NP_057422.3	51194	43|17|32	92	30.67	0.0314564	3	8|5|6|0|2|4	0.73	1	0.73	1	0.73	-1.51	4.84	0.03		13|6|13	32	10.67	975	IPO11_HUMAN	48.25	62.76		recall
MOB3C	HeLa	ZC3H18	NP_001281269.1	124245	10|15|17	42	14	0.0143296	3	6|0|0|3|0|2	0.72	1	0.72	1	0.72	-1.55	3.82	0.02		4|6|6	16	5.33	977	ZCH18_HUMAN	7.73	54.93
MOB3C	HeLa	DLG5	NP_004738.3	9231	65|72|92	229	76.33	0.0397759	3	24|13|18|22|30|22	0.71	1	0.71	1	0.71	-1.8	3.01	0.02		38|38|39	115	38.33	1919	DLG5_HUMAN	4.55	6.47
MOB1A	HeLa	VANGL1	NP_001165882.1	81839	20|15|23	58	19.33	0.0370307	3	2|5|0|8|2|4	0.71	1	0.71	1	0.71	-1.78	3.41	0.03		9|10|11	30	10	522	VANG1_HUMAN	4.98	9.39
MOB3C	293	BMS1	NP_055568.3	9790	4|7|7	18	6	0.00468019	3	0|0|0|0|0|2	0.71	0.86	0.71	0.86	0.71	-0.35	9	0.03		2|5|5	12	4	1282	BMS1_HUMAN	16.69	36.76
MOB3A	HeLa	ANKRD28	NP_056014.2	23243	8|5|27	40	13.33	0.0126591	3	0|0|0|0|0|3	0.7	1	0.7	1	0.7	-0.49	13.33	0.03		5|4|12	21	7	1053	ANR28_HUMAN	7.24	7.24
MOB2	293	Krt2	Q3TTY5	16681	22|17|20	59	19.67	0.0278218	3	0|0|0|0|9|0	0.69	0.76	0.69	0.76	0.69	0.43	6.56	0.03		9|6|9	24	8	707		14.48	14.48	Contaminant
MOB3C	HeLa	UTP14A	NP_001159693.1	10813	11|19|22	52	17.33	0.0241029	3	0|0|0|5|2|6	0.69	1	0.69	1	0.69	-2.54	4	0.03		6|10|11	27	9	719	UT14A_HUMAN	37.81	103.02
MOB4	293	TP53	NP_000537.3	7157	457|551|619	1627	542.33	1.37997	3	88|198|90|187|30|187	0.67	1	0.67	1	0.67	-37.72	2.84	0.04		31|36|35	102	34	393	P53_HUMAN	28.13	28.13
MOB4	HeLa	ACTC1	NP_005150.1	70	568|471|0	1039	346.33	0.918647	3	0|0|0|0|0|0	0.67	1	0.67	1	0.67	-3.07	3463.33	0.04		32|26|0	58	19.33	377	ACTC_HUMAN	414.6	414.6
MOB4	293	HSPE1-MOB4	NP_001189414.1	100529241	0|210|232	442	147.33	0.564483	3	0|0|0|0|0|0	0.67	1	0.67	1	0.67	-3.18	1473.33	0.04		0|18|16	34	11.33	261	S4R3N1_HUMAN	382.08	643.74
MOB4	HeLa	HSPE1-MOB4	NP_001189414.1	100529241	121|0|168	289	96.33	0.36908	3	0|0|0|0|5|0	0.67	1	0.67	1	0.67	-8.62	57.8	0.05		16|0|16	32	10.67	261	S4R3N1_HUMAN	261.66	643.74
MOB4	HeLa	CAPZB	NP_001269091.1	832	134|106|73	313	104.33	0.346611	3	32|24|42|18|30|14	0.67	1	0.67	1	0.67	-21.35	3.01	0.05		25|19|12	56	18.67	301	CAPZB_HUMAN	66.41	66.41
MOB4	HeLa	DBN1	NP_004386.2	1627	280|216|142	638	212.67	0.327689	3	45|41|65|34|39|27	0.67	1	0.67	1	0.67	-13.39	4.23	0.04		47|35|29	111	37	649	DREB_HUMAN	27.35	27.35
MOB1A	293	KRT1	NP_006112.3	3848	145|172|68	385	128.33	0.19927	3	16|28|17|24|25|37	0.67	1	0.67	1	0.67	-13.95	4.28	0.04		38|34|22	94	31.33	644	K2C1_HUMAN	11.69	63.85	Contaminant
MOB3B	293	MOB3A	NP_570719.1	126308	55|0|60	115	38.33	0.176636	3	0|0|0|0|0|0	0.67	1	0.67	1	0.67	-3.18	383.33	0.04		5|0|5	10	3.33	217	MOB3A_HUMAN	77.28	109.08
MOB2	HeLa	SLC3A2	NP_001012680.1	6520	69|148|105	322	107.33	0.170095	3	24|40|25|39|35|19	0.67	1	0.67	1	0.67	-38.27	2.82	0.09		15|25|22	62	20.67	631	4F2_HUMAN	13.84	20.61
MOB4	HeLa	MYL9	NP_006088.2	10398	31|48|0	79	26.33	0.153081	3	0|0|0|0|0|0	0.67	1	0.67	1	0.67	-3.07	263.33	0.04		7|9|0	16	5.33	172	MYL9_HUMAN	169.25	169.25
MOB4	293	NBN	NP_002476.2	4683	58|133|132	323	107.67	0.142798	3	17|39|17|33|5|48	0.67	1	0.67	1	0.67	-60.5	2.69	0.05		20|39|33	92	30.67	754	NBN_HUMAN	9.01	9.01
MOB2	293	HSPA1L	NP_005518.3	3305	102|0|133	235	78.33	0.1222	3	0|0|0|0|0|0	0.67	1	0.67	1	0.67	-3.18	783.33	0.04		9|0|9	18	6	641	HS71L_HUMAN	58.35	58.35
MOB4	293	KRT10	NP_000412.3	3858	54|33|105	192	64	0.109589	3	2|7|7|17|9|17	0.67	1	0.67	1	0.67	-8.24	4.47	0.03		17|12|19	48	16	584	K1C10_HUMAN	8.36	12.95	Contaminant
MOB2	293	RPL19	NP_000972.1	6143	22|26|10	58	19.33	0.0986224	3	5|4|4|8|4|2	0.67	1	0.67	1	0.67	-8.4	3.41	0.08		8|8|5	21	7	196	RL19_HUMAN	7.17	11.39	Contaminant
MOB4	293	HSPA6	NP_002146.2	3310	0|83|85	168	56	0.0870918	3	0|0|0|0|0|0	0.67	1	0.67	1	0.67	-3.18	560	0.04		0|13|14	27	9	643	HSP76_HUMAN	14.18	26.82
MOB4	HeLa	CFL2	NP_001230574.1	1073	19|19|0	38	12.67	0.0850336	3	0|0|0|0|0|0	0.67	1	0.67	1	0.67	-3.07	126.67	0.05		8|5|0	13	4.33	149	COF2_HUMAN	25.27	25.27
MOB1A	293	KRT10	NP_000412.3	3858	52|72|17	141	47	0.0804795	3	2|7|7|17|9|17	0.67	1	0.67	1	0.67	-28.55	3.28	0.07		15|18|8	41	13.67	584	K1C10_HUMAN	7.35	28.16	Contaminant
MOB1B	293	PPP6C	NP_002712.1	5537	30|12|31	73	24.33	0.0797705	3	8|4|5|0|8|5	0.67	1	0.67	1	0.67	-10.22	3.48	0.03		10|5|9	24	8	305	PPP6_HUMAN	27.62	27.62		recall
MOB1B	293	HSPA6	NP_002146.2	3310	72|0|80	152	50.67	0.0788025	3	0|0|0|0|0|0	0.67	1	0.67	1	0.67	-3.18	506.67	0.04		14|0|15	29	9.67	643	HSP76_HUMAN	14.47	14.47
MOB2	293	HSPA6	NP_002146.2	3310	62|0|84	146	48.67	0.0756921	3	0|0|0|0|0|0	0.67	1	0.67	1	0.67	-3.18	486.67	0.04		10|0|10	20	6.67	643	HSP76_HUMAN	12.55	12.55
MOB3C	HeLa	JUP	NP_002221.1	3728	45|49|55	149	49.67	0.0666711	3	19|11|16|14|18|15	0.67	1	0.67	1	0.67	-2.43	2.81	0.03		20|21|18	59	19.67	745	PLAK_HUMAN	7.26	10.28
MOB4	293	KRT9	NP_000217.2	3857	36|54|21	111	37	0.05939	3	5|12|6|9|5|13	0.67	1	0.67	1	0.67	-12.76	3.26	0.09		14|19|10	43	14.33	623	K1C9_HUMAN	5.89	10.82	Contaminant
MOB3C	HeLa	HMGA1	NP_001306007.1	3159	0|11|8	19	6.33	0.0591589	3	0|0|0|0|0|0	0.67	1	0.67	1	0.67	-3.07	63.33	0.07		0|2|2	4	1.33	107	HMGA1_HUMAN	9.16	13.55
MOB3C	HeLa	MOB3B	NP_079037.3	79817	0|12|20	32	10.67	0.0493981	3	0|0|0|0|0|0	0.67	1	0.67	1	0.67	-3.07	106.67	0.05		0|3|3	6	2	216	MOB3B_HUMAN	110.74	127.41
MOB4	293	KRI1	NP_075384.3	65095	9|49|44	102	34	0.0479549	3	3|5|0|4|0|6	0.67	1	0.67	1	0.67	-7.48	6.8	0.03		6|19|17	42	14	709	KRI1_HUMAN	5.74	5.74
MOB4	HeLa	SH3BGRL3	NP_112576.1	83442	8|5|0	13	4.33	0.0465591	3	0|0|0|0|0|0	0.67	1	0.67	1	0.67	-3.07	43.33	0.1		2|2|0	4	1.33	93	SH3L3_HUMAN	31.66	31.66
MOB4	293	TOP2B	NP_001059.2	7155	26|102|96	224	74.67	0.0460642	3	8|18|11|19|0|10	0.67	1	0.67	1	0.67	-21.78	4.67	0.04		15|47|39	101	33.67	1621	TOP2B_HUMAN	5.44	5.44
MOB3C	293	KRT9	NP_000217.2	3857	39|38|9	86	28.67	0.0460193	3	5|12|6|9|5|13	0.67	1	0.67	1	0.67	-29.77	2.53	0.07		17|15|6	38	12.67	623	K1C9_HUMAN	5.37	5.37	Contaminant
MOB3A	293	RPS4Y1	NP_000999.1	6192	15|18|0	33	11	0.0418251	3	0|0|0|0|0|0	0.67	1	0.67	1	0.67	-3.18	110	0.06		6|6|0	12	4	263	RS4Y1_HUMAN	40.11	40.11	Contaminant
MOB3B	HeLa	RAB10	NP_057215.3	10890	8|17|0	25	8.33	0.04165	3	0|0|0|0|0|0	0.67	1	0.67	1	0.67	-3.07	83.33	0.06		3|5|0	8	2.67	200	RAB10_HUMAN	8.12	8.12
MOB4	HeLa	NEXN	NP_001165780.1	91624	43|28|4	75	25	0.0409165	3	4|0|6|3|2|0	0.67	1	0.67	1	0.67	-12.1	5.77	0.04		16|12|3	31	10.33	611	NEXN_HUMAN	26.67	26.67
MOB4	HeLa	DLG5	NP_004738.3	9231	51|74|107	232	77.33	0.040297	3	24|13|18|22|30|22	0.67	1	0.67	1	0.67	-19.73	3.05	0.08		29|35|46	110	36.67	1919	DLG5_HUMAN	3.98	6.21
MOB4	HeLa	LGALS1	NP_002296.1	3956	7|0|9	16	5.33	0.0394815	3	0|0|0|0|0|0	0.67	1	0.67	1	0.67	-3.07	53.33	0.08		5|0|6	11	3.67	135	LEG1_HUMAN	8.36	8.36
MOB1A	HeLa	HIGD1A	NP_001093139.1	25994	6|0|5	11	3.67	0.0394624	3	0|0|0|0|0|0	0.67	1	0.67	1	0.67	-3.07	36.67	0.11		2|0|2	4	1.33	93	HIG1A_HUMAN	7.95	7.95
MOB2	293	HMGA1	NP_001306007.1	3159	7|0|5	12	4	0.0373832	3	0|0|0|0|0|0	0.67	1	0.67	1	0.67	-3.18	40	0.08		2|0|2	4	1.33	107	HMGA1_HUMAN	5.04	9.21
MOB1B	293	PPP6R3	NP_001157633.1	55291	43|11|39	93	31	0.0355097	3	11|7|6|3|9|6	0.67	1	0.67	1	0.67	-18.53	3.44	0.06		21|6|16	43	14.33	873	PP6R3_HUMAN	29.84	41.32		recall
MOB3C	293	RPP14	NP_001092253.1	11102	0|6|7	13	4.33	0.0349194	3	0|0|0|0|0|0	0.67	1	0.67	1	0.67	-3.18	43.33	0.07		0|2|2	4	1.33	124	RPP14_HUMAN	102.88	173.37
MOB1B	HeLa	RAB35	NP_006852.1	11021	9|0|12	21	7	0.0348259	3	0|0|0|0|0|0	0.67	1	0.67	1	0.67	-3.07	70	0.06		3|0|3	6	2	201	RAB35_HUMAN	10.51	10.51
MOB3B	HeLa	RAB35	NP_006852.1	11021	9|12|0	21	7	0.0348259	3	0|0|0|0|0|0	0.67	1	0.67	1	0.67	-3.07	70	0.06		3|3|0	6	2	201	RAB35_HUMAN	9.28	9.28
MOB1A	HeLa	ENSEMBL:ENSBTAP00000038253	ENSEMBL:ENSBTAP00000038253		29|31|0	60	20	0.0330033	3	0|0|0|0|0|0	0.67	1	0.67	1	0.67	-3.07	200	0.04		10|9|0	19	6.33	606		35.53	35.53	Contaminant
MOB4	293	RPS17	NP_001012.1	6218	0|6|7	13	4.33	0.0320741	3	0|0|0|0|0|0	0.67	1	0.67	1	0.67	-3.18	43.33	0.07		0|2|3	5	1.67	135	RS17_HUMAN	10.95	14.01	Contaminant
MOB2	HeLa	MED8	NP_001001653.1	112950	0|5|11	16	5.33	0.0297765	3	0|0|0|0|0|0	0.67	1	0.67	1	0.67	-3.07	53.33	0.1		0|2|5	7	2.33	179	MED8_HUMAN	76.43	76.43
MOB1A	HeLa	SNU13	NP_001003796.1	4809	5|6|0	11	3.67	0.0286719	3	0|0|0|0|0|0	0.67	1	0.67	1	0.67	-3.07	36.67	0.11		2|3|0	5	1.67	128	NH2L1_HUMAN	8.47	8.47
MOB3C	HeLa	SNU13	NP_001003796.1	4809	0|6|5	11	3.67	0.0286719	3	0|0|0|0|0|0	0.67	1	0.67	1	0.67	-3.07	36.67	0.11		0|3|4	7	2.33	128	NH2L1_HUMAN	7.97	12.06
MOB3C	HeLa	RAB10	NP_057215.3	10890	10|0|7	17	5.67	0.02835	3	0|0|0|0|0|0	0.67	1	0.67	1	0.67	-3.07	56.67	0.08		3|0|3	6	2	200	RAB10_HUMAN	6.34	6.34
MOB1B	HeLa	RAB14	NP_057406.2	51552	7|0|11	18	6	0.027907	3	0|0|0|0|0|0	0.67	1	0.67	1	0.67	-3.07	60	0.07		2|0|4	6	2	215	RAB14_HUMAN	7.64	7.64
MOB3B	293	RPL35	NP_009140.1	11224	5|5|0	10	3.33	0.0270732	3	0|0|0|0|0|0	0.67	1	0.67	1	0.67	-3.18	33.33	0.09		3|3|0	6	2	123	RL35_HUMAN	4.83	14.63	Contaminant
MOB2	HeLa	PDIA3	NP_005304.3	2923	33|7|0	40	13.33	0.026396	3	0|0|0|0|0|0	0.67	1	0.67	1	0.67	-3.07	133.33	0.07		10|3|0	13	4.33	505	PDIA3_HUMAN	6	9.8
MOB3B	HeLa	RAB14	NP_057406.2	51552	6|0|11	17	5.67	0.0263721	3	0|0|0|0|0|0	0.67	1	0.67	1	0.67	-3.07	56.67	0.08		3|0|4	7	2.33	215	RAB14_HUMAN	6.56	6.56
MOB2	HeLa	CAV1	NP_001744.2	857	0|7|7	14	4.67	0.026236	3	0|0|0|0|0|0	0.67	1	0.67	1	0.67	-3.07	46.67	0.08		0|3|3	6	2	178	CAV1_HUMAN	11.87	11.87
MOB2	HeLa	LGALS1	NP_002296.1	3956	5|5|0	10	3.33	0.0246667	3	0|0|0|0|0|0	0.67	1	0.67	1	0.67	-3.07	33.33	0.12		3|2|0	5	1.67	135	LEG1_HUMAN	6.77	6.77
MOB2	HeLa	SLC4A7	NP_001245308.1	9497	9|29|44	82	27.33	0.0241645	3	4|6|3|8|6|7	0.67	1	0.67	1	0.67	-14.27	3.9	0.07		5|13|20	38	12.67	1131	S4A7_HUMAN	7.39	12.25
MOB1A	293	KRT5	NP_000415.2	3852	21|19|0	40	13.33	0.0225932	3	0|0|0|0|0|0	0.67	1	0.67	1	0.67	-3.18	133.33	0.05		9|8|0	17	5.67	590	K2C5_HUMAN	5.11	5.11	Contaminant
MOB1B	HeLa	CAV1	NP_001744.2	857	5|0|7	12	4	0.0224719	3	0|0|0|0|0|0	0.67	1	0.67	1	0.67	-3.07	40	0.1		2|0|2	4	1.33	178	CAV1_HUMAN	14.78	14.78
MOB1A	293	KRT14	NP_000517.2	3861	15|16|0	31	10.33	0.0218856	3	0|0|0|0|0|0	0.67	1	0.67	1	0.67	-3.18	103.33	0.06		5|5|0	10	3.33	472	K1C14_HUMAN	12.54	22.04	Contaminant
MOB4	293	KRT5	NP_000415.2	3852	17|0|21	38	12.67	0.0214746	3	0|0|0|0|0|0	0.67	1	0.67	1	0.67	-3.18	126.67	0.05		7|0|7	14	4.67	590	K2C5_HUMAN	4.69	4.69	Contaminant
MOB1A	293	KRT16	NP_005548.2	3868	13|16|0	29	9.67	0.020444	3	0|0|0|0|0|0	0.67	1	0.67	1	0.67	-3.18	96.67	0.06		6|6|0	12	4	473	K1C16_HUMAN	27.37	27.37	Contaminant
MOB2	HeLa	YKT6	NP_006546.1	10652	7|0|5	12	4	0.020202	3	0|0|0|0|0|0	0.67	1	0.67	1	0.67	-3.07	40	0.1		2|0|5	7	2.33	198	YKT6_HUMAN	62.94	133.08
MOB4	HeLa	RAB14	NP_057406.2	51552	5|0|7	12	4	0.0186047	3	0|0|0|0|0|0	0.67	1	0.67	1	0.67	-3.07	40	0.1		3|0|2	5	1.67	215	RAB14_HUMAN	4.52	4.52
MOB3B	293	PGAM2	NP_000281.2	5224	9|5|0	14	4.67	0.0184585	3	0|0|0|0|0|0	0.67	1	0.67	1	0.67	-3.18	46.67	0.08		5|3|0	8	2.67	253	PGAM2_HUMAN	3.42	3.42
MOB4	HeLa	RAB3D	NP_004274.1	9545	5|7|0	12	4	0.0182648	3	0|0|0|0|0|0	0.67	1	0.67	1	0.67	-3.07	40	0.1		2|3|0	5	1.67	219	RAB3D_HUMAN	19.58	19.58
MOB3A	HeLa	POP4	NP_006618.1	10775	6|0|6	12	4	0.0181818	3	0|0|0|0|0|0	0.67	1	0.67	1	0.67	-3.07	40	0.09		3|0|2	5	1.67	220	RPP29_HUMAN	10.72	10.72
MOB4	HeLa	PDIA3	NP_005304.3	2923	11|0|15	26	8.67	0.0171683	3	0|0|0|0|0|0	0.67	1	0.67	1	0.67	-3.07	86.67	0.05		6|0|10	16	5.33	505	PDIA3_HUMAN	4.73	12.72
MOB2	293	LUC7L2	NP_057103.2	51631	8|0|12	20	6.67	0.0170153	3	0|0|0|0|0|0	0.67	1	0.67	1	0.67	-3.18	66.67	0.06		6|0|6	12	4	392	LC7L2_HUMAN	5.95	27.83
MOB2	293	NIPSNAP2	NP_001189398.1	2631	5|0|7	12	4	0.0161943	3	0|0|0|0|0|0	0.67	1	0.67	1	0.67	-3.18	40	0.08		4|0|4	8	2.67	247	NIPS2_HUMAN	61.42	89.29
MOB2	293	PSMD7	NP_002802.2	5713	0|10|5	15	5	0.0154321	3	0|0|0|0|0|0	0.67	1	0.67	1	0.67	-3.18	50	0.08		0|3|2	5	1.67	324	PSMD7_HUMAN	59.98	68.07
MOB3A	HeLa	MOB3C	NP_660322.2	148932	6|6|0	12	4	0.0149254	3	0|0|0|0|0|0	0.67	1	0.67	1	0.67	-3.07	40	0.09		2|2|0	4	1.33	268	X6R3L3_HUMAN	68.47	79.45
MOB1B	293	ANKRD44	NP_001182073.1	91526	15|0|22	37	12.33	0.0124169	3	0|0|0|0|0|0	0.67	1	0.67	1	0.67	-3.18	123.33	0.05		4|0|3	7	2.33	993	ANR44_HUMAN	14.33	17.32
MOB1B	293	DST	XP_016866695.1	667	91|77|96	264	88	0.0112518	3	28|29|27|19|32|38	0.67	1	0.67	1	0.67	-11.38	2.67	0.09		45|33|44	122	40.67	7821	DYST_HUMAN	3.23	3.23		recall
MOB2	293	PIK3R1	NP_001229395.1	5295	0|6|6	12	4	0.0110803	3	0|0|0|0|0|0	0.67	1	0.67	1	0.67	-3.18	40	0.08		0|3|5	8	2.67	361	P85A_HUMAN	11.51	11.51		recall
MOB2	293	FLOT1	NP_001305804.1	10211	6|6|0	12	4	0.0105541	3	0|0|0|0|0|0	0.67	1	0.67	1	0.67	-3.18	40	0.08		4|3|0	7	2.33	379	FLOT1_HUMAN	3.75	33.17
MOB1B	293	MAGI1	NP_001028229.1	9223	14|32|0	46	15.33	0.0104856	3	0|0|0|0|0|0	0.67	1	0.67	1	0.67	-3.18	153.33	0.06		2|3|0	5	1.67	1462	MAGI1_HUMAN	10.81	10.81
MOB4	HeLa	CANX	NP_001019820.1	821	7|0|11	18	6	0.0101351	3	0|0|0|0|0|0	0.67	1	0.67	1	0.67	-3.07	60	0.07		4|0|5	9	3	592	CALX_HUMAN	7.82	7.82
MOB3B	293	ACADSB	NP_001317103.1	36	5|0|5	10	3.33	0.0100909	3	0|0|0|0|0|0	0.67	1	0.67	1	0.67	-3.18	33.33	0.09		2|0|2	4	1.33	330	ACDSB_HUMAN	4.44	4.44
MOB3A	293	VRK1	NP_003375.1	7443	0|5|6	11	3.67	0.00926768	3	0|0|0|0|0|0	0.67	1	0.67	1	0.67	-3.18	36.67	0.08		0|3|2	5	1.67	396	VRK1_HUMAN	9.41	9.41
MOB4	HeLa	SPTBN2	NP_008877.1	6712	29|27|9	65	21.67	0.00906695	3	4|2|0|0|3|6	0.67	1	0.67	1	0.67	-5.12	5	0.03		15|12|4	31	10.33	2390	SPTN2_HUMAN	14.75	14.75
MOB3B	293	FLOT1	NP_001305804.1	10211	5|5|0	10	3.33	0.00878628	3	0|0|0|0|0|0	0.67	1	0.67	1	0.67	-3.18	33.33	0.09		3|4|0	7	2.33	379	FLOT1_HUMAN	3.3	3.3
MOB3C	HeLa	NOL11	NP_056277.2	25926	11|0|7	18	6	0.00834492	3	0|0|0|0|0|0	0.67	1	0.67	1	0.67	-3.07	60	0.07		5|0|2	7	2.33	719	NOL11_HUMAN	5.34	5.34
MOB1A	HeLa	SMARCA2	NP_001276325.1	6595	14|0|23	37	12.33	0.00775472	3	0|0|0|0|0|0	0.67	1	0.67	1	0.67	-3.07	123.33	0.05		8|0|14	22	7.33	1590	SMCA2_HUMAN	8.43	42.24
MOB3C	HeLa	AATF	NP_036270.1	26574	8|0|5	13	4.33	0.00773214	3	0|0|0|0|0|0	0.67	1	0.67	1	0.67	-3.07	43.33	0.1		3|0|3	6	2	560	AATF_HUMAN	43.79	43.79
MOB3A	293	FAF2	NP_055428.1	23197	5|5|0	10	3.33	0.00748315	3	0|0|0|0|0|0	0.67	1	0.67	1	0.67	-3.18	33.33	0.09		2|2|0	4	1.33	445	FAF2_HUMAN	4.79	4.79
MOB2	HeLa	MCAM	NP_006491.2	4162	8|0|6	14	4.67	0.0072291	3	0|0|0|0|0|0	0.67	1	0.67	1	0.67	-3.07	46.67	0.09		2|0|4	6	2	646	MUC18_HUMAN	37.68	37.68
MOB3A	HeLa	LOC441155	NP_001258604.1	441155	8|0|9	17	5.67	0.00704348	3	0|0|0|0|0|0	0.67	1	0.67	1	0.67	-3.07	56.67	0.07		4|0|5	9	3	805	B4DYM8_HUMAN	3.66	10.72
MOB4	HeLa	VCP	NP_009057.1	7415	0|6|11	17	5.67	0.00703474	3	0|0|0|0|0|0	0.67	1	0.67	1	0.67	-3.07	56.67	0.08		0|2|5	7	2.33	806	TERA_HUMAN	2.29	2.29
MOB1A	HeLa	LATS2	NP_055387.2	26524	8|0|14	22	7.33	0.00673713	3	0|0|0|0|0|0	0.67	1	0.67	1	0.67	-3.07	73.33	0.06		4|0|9	13	4.33	1088	LATS2_HUMAN	16.85	68.55		recall
MOB3C	HeLa	UTP15	NP_001271359.1	84135	5|0|5	10	3.33	0.00667335	3	0|0|0|0|0|0	0.67	1	0.67	1	0.67	-3.07	33.33	0.12		4|0|4	8	2.67	499	UTP15_HUMAN	14.52	14.52
MOB3B	HeLa	COIL	NP_004636.1	8161	0|6|5	11	3.67	0.00637153	3	0|0|0|0|0|0	0.67	1	0.67	1	0.67	-3.07	36.67	0.11		0|4|3	7	2.33	576	COIL_HUMAN	2.62	6.18
MOB2	293	MED17	NP_004259.3	9440	5|6|0	11	3.67	0.00563748	3	0|0|0|0|0|0	0.67	1	0.67	1	0.67	-3.18	36.67	0.08		4|6|0	10	3.33	651	MED17_HUMAN	36.24	63.54
MOB2	HeLa	ITGB1	NP_002202.2	3688	7|0|6	13	4.33	0.00542606	3	0|0|0|0|0|0	0.67	1	0.67	1	0.67	-3.07	43.33	0.09		4|0|4	8	2.67	798	ITB1_HUMAN	32.61	32.61
MOB1B	HeLa	LOC441155	NP_001258604.1	441155	6|7|0	13	4.33	0.00537888	3	0|0|0|0|0|0	0.67	1	0.67	1	0.67	-3.07	43.33	0.09		3|4|0	7	2.33	805	B4DYM8_HUMAN	3.4	3.4
MOB2	HeLa	MARK2	NP_001034558.2	2011	5|0|6	11	3.67	0.00465736	3	0|0|0|0|0|0	0.67	1	0.67	1	0.67	-3.07	36.67	0.11		2|0|3	5	1.67	788	MARK2_HUMAN	6.41	8.34
MOB1A	HeLa	VCP	NP_009057.1	7415	0|5|6	11	3.67	0.00455335	3	0|0|0|0|0|0	0.67	1	0.67	1	0.67	-3.07	36.67	0.11		0|5|3	8	2.67	806	TERA_HUMAN	2.25	37.14
MOB3C	HeLa	COL12A1	NP_004361.3	1303	0|31|6	37	12.33	0.00402546	3	0|0|0|0|0|0	0.67	1	0.67	1	0.67	-3.07	123.33	0.08		0|2|2	4	1.33	3063	COCA1_HUMAN	31.59	31.59
MOB4	HeLa	FARP1	NP_001273768.1	10160	0|8|5	13	4.33	0.00402416	3	0|0|0|0|0|0	0.67	1	0.67	1	0.67	-3.07	43.33	0.1		0|6|5	11	3.67	1076	FARP1_HUMAN	1.48	2.32
MOB1B	HeLa	DOCK6	NP_065863.2	57572	0|10|14	24	8	0.00390816	3	0|0|0|0|0|0	0.67	1	0.67	1	0.67	-3.07	80	0.06		0|6|8	14	4.67	2047	DOCK6_HUMAN	12.52	12.52		recall
MOB3A	HeLa	ROBO1	NP_001139317.1	6091	12|0|5	17	5.67	0.00365571	3	0|0|0|0|0|0	0.67	1	0.67	1	0.67	-3.07	56.67	0.1		2|0|2	4	1.33	1551	ROBO1_HUMAN	1.83	1.83
MOB3C	293	ATAD2B	NP_001229267.2	54454	7|8|0	15	5	0.00344116	3	0|0|0|0|0|0	0.67	1	0.67	1	0.67	-3.18	50	0.07		7|5|0	12	4	1453	ATD2B_HUMAN	14.57	14.57
MOB3C	293	CCDC88A	NP_001129069.1	55704	8|11|0	19	6.33	0.00338503	3	0|0|0|0|0|0	0.67	1	0.67	1	0.67	-3.18	63.33	0.06		5|9|0	14	4.67	1870	GRDN_HUMAN	1.73	2.37
MOB3B	293	DOCK6	XP_005260057.1	57572	0|9|9	18	6	0.00283957	3	0|0|0|0|0|0	0.67	1	0.67	1	0.67	-3.18	60	0.06		0|5|4	9	3	2113	DOCK6_HUMAN	4.22	4.22
MOB3B	HeLa	ROBO1	NP_001139317.1	6091	5|0|7	12	4	0.00257898	3	0|0|0|0|0|0	0.67	1	0.67	1	0.67	-3.07	40	0.1		3|0|4	7	2.33	1551	ROBO1_HUMAN	1.44	1.44
MOB3C	HeLa	VIRMA	NP_056311.2	25962	8|0|6	14	4.67	0.00257726	3	0|0|0|0|0|0	0.67	1	0.67	1	0.67	-3.07	46.67	0.09		5|0|4	9	3	1812	VIR_HUMAN	2.12	73.85
MOB4	HeLa	KIF26B	NP_060482.2	55083	5|0|10	15	5	0.00237192	3	0|0|0|0|0|0	0.67	1	0.67	1	0.67	-3.07	50	0.1		2|0|6	8	2.67	2108	KI26B_HUMAN	21.12	21.12
MOB1A	293	HRNR	NP_001009931.1	388697	11|8|0	19	6.33	0.00222105	3	0|0|0|0|0|0	0.67	1	0.67	1	0.67	-3.18	63.33	0.06		7|5|0	12	4	2850	HORN_HUMAN	2.47	8.3	Contaminant
MOB3C	293	ANKRD26	NP_001242982.1	22852	5|5|0	10	3.33	0.00194851	3	0|0|0|0|0|0	0.67	1	0.67	1	0.67	-3.18	33.33	0.09		3|3|0	6	2	1709	ANR26_HUMAN	8.31	8.31
MOB1A	293	MYO18A	NP_001333694.1	399687	6|5|0	11	3.67	0.00178328	3	0|0|0|0|0|0	0.67	1	0.67	1	0.67	-3.18	36.67	0.08		2|2|0	4	1.33	2058	MY18A_HUMAN	3.09	3.09
MOB3B	HeLa	SACS	NP_001264984.1	26278	5|6|0	11	3.67	0.000828069	3	0|0|0|0|0|0	0.67	1	0.67	1	0.67	-3.07	36.67	0.11		2|2|0	4	1.33	4432	SACS_HUMAN	1.15	1.15
MOB3C	293	TTN	NP_001254479.2	7273	0|6|8	14	4.67	0.000129755	3	0|0|0|0|0|0	0.67	1	0.67	1	0.67	-3.18	46.67	0.07		0|4|3	7	2.33	35991	A0A0A0MTS7_HUMAN	0.48	0.48
MOB1B	HeLa	PPP6C	NP_001116827.1	5537	22|7|23	52	17.33	0.0506725	3	4|0|2|0|7|7	0.66	1	0.66	1	0.66	-13.62	2.89	0.12		7|4|8	19	6.33	342	PPP6_HUMAN	18.91	18.91		recall
MOB1A	293	HMGA1	NP_001306007.1	3159	4|0|7	11	3.67	0.0342991	3	0|0|0|0|0|0	0.66	1	0.66	1	0.66	-3.18	36.67	0.1		2|0|2	4	1.33	107	HMGA1_HUMAN	5.39	5.39
MOB1B	293	HMGA1	NP_001306007.1	3159	4|6|0	10	3.33	0.0311215	3	0|0|0|0|0|0	0.66	1	0.66	1	0.66	-3.18	33.33	0.1		2|2|0	4	1.33	107	HMGA1_HUMAN	5.2	9.96
MOB2	293	HMGN1	NP_004956.5	3150	4|5|0	9	3	0.03	3	0|0|0|0|0|0	0.66	1	0.66	1	0.66	-3.18	30	0.1		2|3|0	5	1.67	100	HMGN1_HUMAN	5.27	5.27
MOB3A	293	HMGN1	NP_004956.5	3150	4|5|0	9	3	0.03	3	0|0|0|0|0|0	0.66	1	0.66	1	0.66	-3.18	30	0.1		3|3|0	6	2	100	HMGN1_HUMAN	5.53	5.53
MOB3B	293	HMGN1	NP_004956.5	3150	4|4|0	8	2.67	0.0267	3	0|0|0|0|0|0	0.66	0.99	0.66	0.99	0.66	-3.18	26.67	0.12		2|2|0	4	1.33	100	HMGN1_HUMAN	4.8	4.8
MOB2	HeLa	RPL35	NP_009140.1	11224	4|0|5	9	3	0.0243902	3	0|0|0|0|0|0	0.66	1	0.66	1	0.66	-3.07	30	0.13		2|0|2	4	1.33	123	RL35_HUMAN	5.23	13.43	Contaminant
MOB1A	293	FAU	NP_001988.1	2197	5|4|0	9	3	0.0225564	3	0|0|0|0|0|0	0.66	1	0.66	1	0.66	-3.18	30	0.1		2|2|0	4	1.33	133	UBIM_HUMAN	4.37	4.37
MOB1B	293	KRI1	NP_075384.3	65095	8|19|20	47	15.67	0.0221016	3	3|5|0|4|0|6	0.66	1	0.66	1	0.66	-8.85	3.13	0.12		5|10|9	24	8	709	KRI1_HUMAN	3.94	3.94
MOB3B	HeLa	SNU13	NP_001003796.1	4809	0|4|4	8	2.67	0.0208594	3	0|0|0|0|0|0	0.66	0.99	0.66	0.99	0.66	-3.07	26.67	0.13		0|3|2	5	1.67	128	NH2L1_HUMAN	7.18	13.37
MOB4	HeLa	RAP1A	NP_001010935.1	5906	0|6|4	10	3.33	0.0180978	3	0|0|0|0|0|0	0.66	1	0.66	1	0.66	-3.07	33.33	0.13		0|3|3	6	2	184	RAP1A_HUMAN	11.08	11.08
MOB2	HeLa	YWHAQ	NP_006817.1	10971	9|4|0	13	4.33	0.0176735	3	0|0|0|0|0|0	0.66	1	0.66	1	0.66	-3.07	43.33	0.12		4|3|0	7	2.33	245	1433T_HUMAN	6.63	12.26
MOB3A	293	CBX5	NP_001120793.1	23468	4|6|0	10	3.33	0.0174346	3	0|0|0|0|0|0	0.66	1	0.66	1	0.66	-3.18	33.33	0.1		2|2|0	4	1.33	191	CBX5_HUMAN	22.56	22.56
MOB3B	293	NSA2	NP_055701.1	10412	0|5|4	9	3	0.0115385	3	0|0|0|0|0|0	0.66	1	0.66	1	0.66	-3.18	30	0.1		0|2|3	5	1.67	260	NSA2_HUMAN	16.64	19.04
MOB3C	293	DST	XP_016866695.1	667	79|91|90	260	86.67	0.0110817	3	28|29|27|19|32|38	0.66	1	0.66	1	0.66	-8.83	2.63	0.11		38|42|41	121	40.33	7821	DYST_HUMAN	3.22	3.22
MOB3C	HeLa	MAK16	NP_115898.2	84549	0|4|5	9	3	0.01	3	0|0|0|0|0|0	0.66	1	0.66	1	0.66	-3.07	30	0.13		0|2|3	5	1.67	300	MAK16_HUMAN	9.95	9.95
MOB4	293	PPP2CB	NP_001009552.1	5516	5|0|4	9	3	0.00970874	3	0|0|0|0|0|0	0.66	1	0.66	1	0.66	-3.18	30	0.1		3|0|2	5	1.67	309	PP2AB_HUMAN	50.11	90.35		recall
MOB1B	293	PRPS2	NP_001034180.1	5634	0|4|5	9	3	0.00934579	3	0|0|0|0|0|0	0.66	1	0.66	1	0.66	-3.18	30	0.1		0|4|4	8	2.67	321	PRPS2_HUMAN	5.77	5.77
MOB1A	293	KHDRBS1	NP_001258807.1	10657	0|4|7	11	3.67	0.00908416	3	0|0|0|0|0|0	0.66	1	0.66	1	0.66	-3.18	36.67	0.1		0|2|3	5	1.67	404	KHDR1_HUMAN	3.88	3.88
MOB1B	HeLa	STK4	NP_006273.1	6789	4|0|8	12	4	0.00821355	3	0|0|0|0|0|0	0.66	1	0.66	1	0.66	-3.07	40	0.12		4|0|6	10	3.33	487	STK4_HUMAN	19.74	41.11		recall
MOB2	293	FKBP4	NP_002005.1	2288	0|6|4	10	3.33	0.0072549	3	0|0|0|0|0|0	0.66	1	0.66	1	0.66	-3.18	33.33	0.1		0|3|2	5	1.67	459	FKBP4_HUMAN	41.12	41.12
MOB2	293	PSMD11	NP_001257411.1	5717	0|4|4	8	2.67	0.00632701	3	0|0|0|0|0|0	0.66	0.99	0.66	0.99	0.66	-3.18	26.67	0.12		0|3|3	6	2	422	PSD11_HUMAN	38.4	42.51
MOB4	293	PDIA6	NP_001269633.1	10130	0|5|4	9	3	0.00609756	3	0|0|0|0|0|0	0.66	1	0.66	1	0.66	-3.18	30	0.1		0|2|2	4	1.33	492	PDIA6_HUMAN	13.36	22.41
MOB2	293	KIF1BP	NP_056449.1	26128	7|4|0	11	3.67	0.00590982	3	0|0|0|0|0|0	0.66	1	0.66	1	0.66	-3.18	36.67	0.1		4|2|0	6	2	621	KBP_HUMAN	4.01	4.01
MOB4	HeLa	CCDC61	NP_001254652.1	729440	0|4|5	9	3	0.00585938	3	0|0|0|0|0|0	0.66	1	0.66	1	0.66	-3.07	30	0.13		0|4|3	7	2.33	512	CCD61_HUMAN	2.09	9.86
MOB3C	HeLa	SLC39A7	NP_001070984.1	7922	0|4|4	8	2.67	0.00569296	3	0|0|0|0|0|0	0.66	0.99	0.66	0.99	0.66	-3.07	26.67	0.13		0|2|2	4	1.33	469	S39A7_HUMAN	2.03	4.76
MOB2	293	CLPTM1L	NP_110409.2	81037	5|4|0	9	3	0.00557621	3	0|0|0|0|0|0	0.66	1	0.66	1	0.66	-3.18	30	0.1		2|2|0	4	1.33	538	CLP1L_HUMAN	2.27	2.27
MOB3A	HeLa	YTHDF3	NP_689971.4	253943	5|4|0	9	3	0.00512821	3	0|0|0|0|0|0	0.66	1	0.66	1	0.66	-3.07	30	0.13		3|3|0	6	2	585	YTHD3_HUMAN	9.44	10.03
MOB1B	293	VPS33B	NP_001276077.1	26276	0|5|4	9	3	0.00508475	3	0|0|0|0|0|0	0.66	1	0.66	1	0.66	-3.18	30	0.1		0|3|3	6	2	590	VP33B_HUMAN	2.45	2.45
MOB1A	293	VPS33B	NP_001276077.1	26276	0|4|4	8	2.67	0.00452542	3	0|0|0|0|0|0	0.66	0.99	0.66	0.99	0.66	-3.18	26.67	0.12		0|2|3	5	1.67	590	VP33B_HUMAN	2.28	2.28
MOB3C	HeLa	NOC2L	NP_056473.2	26155	5|0|4	9	3	0.00400534	3	0|0|0|0|0|0	0.66	1	0.66	1	0.66	-3.07	30	0.13		2|0|4	6	2	749	NOC2L_HUMAN	1.98	3.86
MOB2	293	PFKL	NP_001002021.2	5211	4|0|5	9	3	0.00361446	3	0|0|0|0|0|0	0.66	1	0.66	1	0.66	-3.18	30	0.1		3|0|4	7	2.33	830	PFKAL_HUMAN	1.83	1.83
MOB3A	HeLa	IPO5	NP_002262.3	3843	7|0|4	11	3.67	0.00329148	3	0|0|0|0|0|0	0.66	1	0.66	1	0.66	-3.07	36.67	0.12		4|0|3	7	2.33	1115	IPO5_HUMAN	1.74	1.74
MOB1A	HeLa	PKP4	NP_001005476.1	8502	4|0|5	9	3	0.00261097	3	0|0|0|0|0|0	0.66	1	0.66	1	0.66	-3.07	30	0.13		2|0|2	4	1.33	1149	PKP4_HUMAN	5.09	5.09
MOB3A	293	DHX37	NP_116045.2	57647	4|0|5	9	3	0.00259291	3	0|0|0|0|0|0	0.66	1	0.66	1	0.66	-3.18	30	0.1		2|0|2	4	1.33	1157	DHX37_HUMAN	1.95	5.08
MOB3A	HeLa	NCAPD3	NP_056076.1	23310	7|4|0	11	3.67	0.00244993	3	0|0|0|0|0|0	0.66	1	0.66	1	0.66	-3.07	36.67	0.12		4|2|0	6	2	1498	CNDD3_HUMAN	2.1	2.91
MOB4	293	KIAA1522	NP_065939.2	57648	4|4|0	8	2.67	0.00244058	3	0|0|0|0|0|0	0.66	0.99	0.66	0.99	0.66	-3.18	26.67	0.12		3|2|0	5	1.67	1094	K1522_HUMAN	25.12	132.94
MOB4	HeLa	ROBO1	NP_001139317.1	6091	6|4|0	10	3.33	0.002147	3	0|0|0|0|0|0	0.66	1	0.66	1	0.66	-3.07	33.33	0.13		2|2|0	4	1.33	1551	ROBO1_HUMAN	1.08	1.08
MOB1B	293	CCDC88A	NP_001129069.1	55704	4|0|5	9	3	0.00160428	3	0|0|0|0|0|0	0.66	1	0.66	1	0.66	-3.18	30	0.1		3|0|5	8	2.67	1870	GRDN_HUMAN	1.18	1.71
MOB3B	293	CCDC88A	NP_001129069.1	55704	0|4|5	9	3	0.00160428	3	0|0|0|0|0|0	0.66	1	0.66	1	0.66	-3.18	30	0.1		0|4|4	8	2.67	1870	GRDN_HUMAN	1.01	1.01
MOB2	HeLa	TRPM7	NP_001288141.1	54822	0|4|4	8	2.67	0.0014324	3	0|0|0|0|0|0	0.66	0.99	0.66	0.99	0.66	-3.07	26.67	0.13		0|2|2	4	1.33	1864	TRPM7_HUMAN	16.77	16.77
MOB3A	HeLa	CHD9	NP_001295248.1	80205	0|6|4	10	3.33	0.00114946	3	0|0|0|0|0|0	0.66	1	0.66	1	0.66	-3.07	33.33	0.13		0|3|2	5	1.67	2897	CHD9_HUMAN	7.52	7.52
MOB3C	HeLa	TRIOBP	NP_001034230.1	11078	4|0|4	8	2.67	0.00112896	3	0|0|0|0|0|0	0.66	0.99	0.66	0.99	0.66	-3.07	26.67	0.13		4|0|3	7	2.33	2365	TARA_HUMAN	0.91	4.63
MOB1B	293	MYCBP2	NP_055872.4	23077	0|4|8	12	4	0.000855066	3	0|0|0|0|0|0	0.66	1	0.66	1	0.66	-3.18	40	0.09		0|2|3	5	1.67	4678	MYCB2_HUMAN	1.2	1.2
MOB4	293	PPHLN1	NP_001137260.1	51535	7|24|19	50	16.67	0.0479023	3	0|0|0|5|5|0	0.65	0.99	0.65	0.99	0.65	-4.62	5	0.14		4|8|8	20	6.67	348	PPHLN_HUMAN	5.7	5.7
MOB1B	HeLa	MYO1C	NP_001074419.1	4641	46|78|23	147	49	0.0469349	3	12|12|18|19|8|9	0.65	1	0.65	1	0.65	-27.01	3	0.17		20|33|13	66	22	1044	MYO1C_HUMAN	7.53	7.53
MOB3A	293	RPS25	NP_001019.1	6230	6|5|5	16	5.33	0.04264	3	0|0|0|2|0|0	0.65	0.75	0.65	0.75	0.65	0.4	8	0.13		3|3|3	9	3	125	RS25_HUMAN	5.47	7.15	Contaminant
MOB4	293	HMGN1	NP_004956.5	3150	3|6|0	9	3	0.03	3	0|0|0|0|0|0	0.65	1	0.65	1	0.65	-3.18	30	0.12		2|3|0	5	1.67	100	HMGN1_HUMAN	5.55	5.55
MOB2	HeLa	C11orf49	NP_001003677.1	79096	10|7|13	30	10	0.0296736	3	0|2|0|0|0|4	0.65	0.94	0.65	0.94	0.65	-0.92	5	0.17		3|5|7	15	5	337	CK049_HUMAN	4.93	13.39
MOB3C	HeLa	LSM2	NP_067000.1	57819	3|0|4	7	2.33	0.0245263	3	0|0|0|0|0|0	0.65	0.99	0.65	0.99	0.65	-3.07	23.33	0.15		2|0|2	4	1.33	95	LSM2_HUMAN	28.08	28.08
MOB4	HeLa	ATP5IF1	NP_057395.1	93974	4|0|3	7	2.33	0.0219811	3	0|0|0|0|0|0	0.65	0.99	0.65	0.99	0.65	-3.07	23.33	0.15		2|0|2	4	1.33	106	ATIF1_HUMAN	64.13	64.13
MOB4	HeLa	AIF1L	NP_001172024.1	83543	8|3|0	11	3.67	0.0208523	3	0|0|0|0|0|0	0.65	1	0.65	1	0.65	-3.07	36.67	0.14		4|2|0	6	2	176	AIF1L_HUMAN	20.7	20.7
MOB3B	293	SRP14	NP_003125.3	6727	3|5|0	8	2.67	0.0196324	3	0|0|0|0|0|0	0.65	1	0.65	1	0.65	-3.18	26.67	0.13		2|2|0	4	1.33	136	SRP14_HUMAN	4.94	10.02
MOB1B	293	RPL35	NP_009140.1	11224	3|4|0	7	2.33	0.0189431	3	0|0|0|0|0|0	0.65	0.99	0.65	0.99	0.65	-3.18	23.33	0.13		2|2|0	4	1.33	123	RL35_HUMAN	4.73	4.73	Contaminant
MOB3B	293	SNU13	NP_001003796.1	4809	4|3|0	7	2.33	0.0182031	3	0|0|0|0|0|0	0.65	0.99	0.65	0.99	0.65	-3.18	23.33	0.13		3|2|0	5	1.67	128	NH2L1_HUMAN	6.19	13.37
MOB3A	293	FAU	NP_001988.1	2197	4|0|3	7	2.33	0.0175188	3	0|0|0|0|0|0	0.65	0.99	0.65	0.99	0.65	-3.18	23.33	0.13		2|0|2	4	1.33	133	UBIM_HUMAN	3.62	3.62
MOB3A	293	LAGE3	NP_006005.2	8270	3|0|4	7	2.33	0.0162937	3	0|0|0|0|0|0	0.65	0.99	0.65	0.99	0.65	-3.18	23.33	0.13		2|0|2	4	1.33	143	LAGE3_HUMAN	11.27	11.27
MOB2	HeLa	LYZ	LYSC_CHICK	396218	4|3|0	7	2.33	0.0158503	3	0|0|0|0|0|0	0.65	0.99	0.65	0.99	0.65	-3.07	23.33	0.15		3|2|0	5	1.67	147		55.78	58.86	Contaminant
MOB3C	293	H1F0	NP_005309.1	3005	3|0|6	9	3	0.0154639	3	0|0|0|0|0|0	0.65	1	0.65	1	0.65	-3.18	30	0.12		2|0|3	5	1.67	194	H10_HUMAN	4.31	4.31
MOB3B	HeLa	CDC42	NP_001034891.1	998	3|5|0	8	2.67	0.0139791	3	0|0|0|0|0|0	0.65	1	0.65	1	0.65	-3.07	26.67	0.14		2|3|0	5	1.67	191	CDC42_HUMAN	11.65	11.65
MOB3B	293	H1F0	NP_005309.1	3005	3|0|4	7	2.33	0.0120103	3	0|0|0|0|0|0	0.65	0.99	0.65	0.99	0.65	-3.18	23.33	0.13		2|0|2	4	1.33	194	H10_HUMAN	3.22	3.22
MOB3B	HeLa	SAE1	NP_001139185.1	10055	0|5|3	8	2.67	0.00892977	3	0|0|0|0|0|0	0.65	1	0.65	1	0.65	-3.07	26.67	0.14		0|2|2	4	1.33	299	SAE1_HUMAN	5.81	5.81
MOB3C	HeLa	C1orf35	NP_077295.1	79169	0|3|4	7	2.33	0.00885932	3	0|0|0|0|0|0	0.65	0.99	0.65	0.99	0.65	-3.07	23.33	0.15		0|2|3	5	1.67	263	MMTA2_HUMAN	4.59	4.59
MOB4	HeLa	PPP2CB	NP_001009552.1	5516	5|0|3	8	2.67	0.00864078	3	0|0|0|0|0|0	0.65	1	0.65	1	0.65	-3.07	26.67	0.14		2|0|2	4	1.33	309	PP2AB_HUMAN	40.24	90.35		recall
MOB3C	293	EXOSC8	NP_852480.1	11340	3|0|4	7	2.33	0.00844203	3	0|0|0|0|0|0	0.65	0.99	0.65	0.99	0.65	-3.18	23.33	0.13		2|0|4	6	2	276	EXOS8_HUMAN	50.62	105.34
MOB3C	293	RRP15	NP_057136.2	51018	4|3|0	7	2.33	0.00826241	3	0|0|0|0|0|0	0.65	0.99	0.65	0.99	0.65	-3.18	23.33	0.13		3|2|0	5	1.67	282	RRP15_HUMAN	19.07	24.71
MOB2	HeLa	MAIP1	NP_078796.2	79568	3|0|4	7	2.33	0.00800687	3	0|0|0|0|0|0	0.65	0.99	0.65	0.99	0.65	-3.07	23.33	0.15		2|0|3	5	1.67	291	MAIP1_HUMAN	13.65	13.65
MOB1A	HeLa	DECR2	NP_065715.1	26063	4|0|3	7	2.33	0.00797945	3	0|0|0|0|0|0	0.65	0.99	0.65	0.99	0.65	-3.07	23.33	0.15		3|0|3	6	2	292	DECR2_HUMAN	2.98	2.98
MOB2	HeLa	MARCKS	NP_002347.5	4082	4|0|3	7	2.33	0.00701807	3	0|0|0|0|0|0	0.65	0.99	0.65	0.99	0.65	-3.07	23.33	0.15		2|0|2	4	1.33	332	MARCS_HUMAN	12.7	46.95
MOB3A	293	NOP53	NP_056525.2	29997	3|0|7	10	3.33	0.00696653	3	0|0|0|0|0|0	0.65	1	0.65	1	0.65	-3.18	33.33	0.12		2|0|4	6	2	478	NOP53_HUMAN	14.22	27.53
MOB3A	293	TRMT10C	NP_060289.2	54931	0|3|5	8	2.67	0.00662531	3	0|0|0|0|0|0	0.65	1	0.65	1	0.65	-3.18	26.67	0.13		0|3|4	7	2.33	403	TM10C_HUMAN	4.51	4.51
MOB2	HeLa	RBFOX2	NP_001026865.1	23543	4|0|3	7	2.33	0.00613158	3	0|0|0|0|0|0	0.65	0.99	0.65	0.99	0.65	-3.07	23.33	0.15		2|0|3	5	1.67	380	RFOX2_HUMAN	3.44	5.44
MOB3A	293	TMEM43	NP_077310.1	79188	3|0|4	7	2.33	0.005825	3	0|0|0|0|0|0	0.65	0.99	0.65	0.99	0.65	-3.18	23.33	0.13		3|0|3	6	2	400	TMM43_HUMAN	7.95	7.95
MOB3A	293	KHDRBS1	NP_001258807.1	10657	0|4|3	7	2.33	0.00576733	3	0|0|0|0|0|0	0.65	0.99	0.65	0.99	0.65	-3.18	23.33	0.13		0|2|2	4	1.33	404	KHDR1_HUMAN	2.91	2.91
MOB4	293	CALR	NP_004334.1	811	0|3|4	7	2.33	0.00558753	3	0|0|0|0|0|0	0.65	0.99	0.65	0.99	0.65	-3.18	23.33	0.13		0|2|4	6	2	417	CALR_HUMAN	12.66	16.53
MOB3C	HeLa	NOP53	NP_056525.2	29997	5|3|0	8	2.67	0.00558577	3	0|0|0|0|0|0	0.65	1	0.65	1	0.65	-3.07	26.67	0.14		4|3|0	7	2.33	478	NOP53_HUMAN	5.2	50.89
MOB1A	293	RRP1	NP_003674.1	8568	3|4|0	7	2.33	0.00505423	3	0|0|0|0|0|0	0.65	0.99	0.65	0.99	0.65	-3.18	23.33	0.13		2|2|0	4	1.33	461	RRP1_HUMAN	4.97	30.65
MOB3C	HeLa	PELP1	NP_055204.3	27043	3|5|0	8	2.67	0.0048195	3	0|0|0|0|0|0	0.65	1	0.65	1	0.65	-3.07	26.67	0.14		2|2|0	4	1.33	554	PELP1_HUMAN	34.6	34.6
MOB2	HeLa	CCDC61	NP_001254652.1	729440	4|0|3	7	2.33	0.00455078	3	0|0|0|0|0|0	0.65	0.99	0.65	0.99	0.65	-3.07	23.33	0.15		2|0|3	5	1.67	512	CCD61_HUMAN	1.88	6.98
MOB3B	HeLa	ABCE1	NP_001035809.1	6059	0|3|5	8	2.67	0.00445743	3	0|0|0|0|0|0	0.65	1	0.65	1	0.65	-3.07	26.67	0.14		0|2|3	5	1.67	599	ABCE1_HUMAN	3.44	11.62
MOB3C	HeLa	ABCE1	NP_001035809.1	6059	0|5|3	8	2.67	0.00445743	3	0|0|0|0|0|0	0.65	1	0.65	1	0.65	-3.07	26.67	0.14		0|3|2	5	1.67	599	ABCE1_HUMAN	3.25	3.25
MOB4	293	RPN1	NP_002941.1	6184	0|5|3	8	2.67	0.00439868	3	0|0|0|0|0|0	0.65	1	0.65	1	0.65	-3.18	26.67	0.13		0|3|2	5	1.67	607	RPN1_HUMAN	1.82	5.54
MOB4	HeLa	YTHDF1	NP_060268.2	54915	4|0|3	7	2.33	0.00416816	3	0|0|0|0|0|0	0.65	0.99	0.65	0.99	0.65	-3.07	23.33	0.15		4|0|2	6	2	559	YTHD1_HUMAN	1.76	4.58
MOB3C	293	NOL10	NP_001248321.1	79954	3|0|5	8	2.67	0.00403323	3	0|0|0|0|0|0	0.65	1	0.65	1	0.65	-3.18	26.67	0.13		2|0|2	4	1.33	662	NOL10_HUMAN	34.94	88.42
MOB4	293	PFKL	NP_001002021.2	5211	0|3|7	10	3.33	0.00401205	3	0|0|0|0|0|0	0.65	1	0.65	1	0.65	-3.18	33.33	0.12		0|2|5	7	2.33	830	PFKAL_HUMAN	2.03	2.03
MOB2	HeLa	ABCE1	NP_001035809.1	6059	4|0|3	7	2.33	0.00388982	3	0|0|0|0|0|0	0.65	0.99	0.65	0.99	0.65	-3.07	23.33	0.15		2|0|2	4	1.33	599	ABCE1_HUMAN	2.7	5.99
MOB1A	HeLa	WDR1	NP_059830.1	9948	4|3|0	7	2.33	0.00384488	3	0|0|0|0|0|0	0.65	0.99	0.65	0.99	0.65	-3.07	23.33	0.15		3|3|0	6	2	606	WDR1_HUMAN	4.44	4.44
MOB2	HeLa	WDR1	NP_059830.1	9948	3|4|0	7	2.33	0.00384488	3	0|0|0|0|0|0	0.65	0.99	0.65	0.99	0.65	-3.07	23.33	0.15		2|2|0	4	1.33	606	WDR1_HUMAN	3.72	3.72
MOB3C	HeLa	VCP	NP_009057.1	7415	3|0|6	9	3	0.00372208	3	0|0|0|0|0|0	0.65	1	0.65	1	0.65	-3.07	30	0.14		3|0|4	7	2.33	806	TERA_HUMAN	1.92	25.52
MOB2	HeLa	TBRG4	NP_001248763.1	9238	4|3|0	7	2.33	0.00362928	3	0|0|0|0|0|0	0.65	0.99	0.65	0.99	0.65	-3.07	23.33	0.15		2|2|0	4	1.33	642	B3KRS4_HUMAN	5.01	8.64
MOB1A	HeLa	HRNR	NP_001009931.1	388697	22|9|0	31	10.33	0.00362456	3	0|0|0|0|0|2	0.65	1	0.65	1	0.65	-5.24	15.5	0.15		11|4|0	15	5	2850	HORN_HUMAN	5.83	8.3	Contaminant
MOB2	293	CPD	NP_001186704.1	1362	8|3|0	11	3.67	0.00323919	3	0|0|0|0|0|0	0.65	1	0.65	1	0.65	-3.18	36.67	0.12		4|3|0	7	2.33	1133	CBPD_HUMAN	5.12	5.12
MOB3C	293	PFKL	NP_001002021.2	5211	5|3|0	8	2.67	0.00321687	3	0|0|0|0|0|0	0.65	1	0.65	1	0.65	-3.18	26.67	0.13		4|2|0	6	2	830	PFKAL_HUMAN	1.97	1.97
MOB2	HeLa	PLOD1	NP_000293.2	5351	4|3|0	7	2.33	0.00320495	3	0|0|0|0|0|0	0.65	0.99	0.65	0.99	0.65	-3.07	23.33	0.15		2|2|0	4	1.33	727	PLOD1_HUMAN	9.02	9.02
MOB3A	293	MORC3	NP_056173.1	23515	0|6|3	9	3	0.00319489	3	0|0|0|0|0|0	0.65	1	0.65	1	0.65	-3.18	30	0.12		0|2|2	4	1.33	939	MORC3_HUMAN	28.63	28.63
MOB2	HeLa	COPB2	NP_004757.1	9276	4|3|0	7	2.33	0.00257174	3	0|0|0|0|0|0	0.65	0.99	0.65	0.99	0.65	-3.07	23.33	0.15		2|2|0	4	1.33	906	COPB2_HUMAN	8.07	8.07
MOB1B	HeLa	SPECC1	NP_001028725.1	92521	0|3|5	8	2.67	0.0025	3	0|0|0|0|0|0	0.65	1	0.65	1	0.65	-3.07	26.67	0.14		0|2|4	6	2	1068	CYTSB_HUMAN	5.35	5.35
MOB3C	HeLa	INTS4	NP_291025.3	92105	4|0|3	7	2.33	0.00241952	3	0|0|0|0|0|0	0.65	0.99	0.65	0.99	0.65	-3.07	23.33	0.15		2|0|2	4	1.33	963	INT4_HUMAN	3.22	4.3
MOB3C	293	CPD	NP_001186704.1	1362	5|3|0	8	2.67	0.00235658	3	0|0|0|0|0|0	0.65	1	0.65	1	0.65	-3.18	26.67	0.13		4|2|0	6	2	1133	CBPD_HUMAN	4.99	4.99
MOB3A	HeLa	FARP1	NP_001273768.1	10160	4|0|3	7	2.33	0.00216543	3	0|0|0|0|0|0	0.65	0.99	0.65	0.99	0.65	-3.07	23.33	0.15		3|0|2	5	1.67	1076	FARP1_HUMAN	1.41	2.68
MOB1A	HeLa	IPO5	NP_002262.3	3843	3|0|4	7	2.33	0.00208969	3	0|0|0|0|0|0	0.65	0.99	0.65	0.99	0.65	-3.07	23.33	0.15		2|0|3	5	1.67	1115	IPO5_HUMAN	1.31	14.47
MOB1A	293	PATJ	NP_001337074.1	10207	0|3|8	11	3.67	0.00195005	3	0|0|0|0|0|0	0.65	1	0.65	1	0.65	-3.18	36.67	0.12		0|2|4	6	2	1882	A0A2R8Y549_HUMAN	23.79	23.79
MOB4	293	BRPF1	NP_001003694.1	7862	0|4|3	7	2.33	0.00190984	3	0|0|0|0|0|0	0.65	0.99	0.65	0.99	0.65	-3.18	23.33	0.13		0|2|2	4	1.33	1220	BRPF1_HUMAN	2.79	2.79
MOB3C	HeLa	ZMYM3	NP_001164633.1	9203	4|3|0	7	2.33	0.00171576	3	0|0|0|0|0|0	0.65	0.99	0.65	0.99	0.65	-3.07	23.33	0.15		2|3|0	5	1.67	1358	ZMYM3_HUMAN	6.96	8.98
MOB3C	HeLa	PEAK1	NP_079052.2	79834	0|3|5	8	2.67	0.00152921	3	0|0|0|0|0|0	0.65	1	0.65	1	0.65	-3.07	26.67	0.14		0|3|4	7	2.33	1746	PEAK1_HUMAN	19.42	19.42
MOB2	293	KIAA0586	NP_001231118.1	9786	4|0|3	7	2.33	0.00141727	3	0|0|0|0|0|0	0.65	0.99	0.65	0.99	0.65	-3.18	23.33	0.13		2|0|2	4	1.33	1644	TALD3_HUMAN	5.86	5.86
MOB3B	293	BRWD1	NP_061836.2	54014	3|6|0	9	3	0.0012931	3	0|0|0|0|0|0	0.65	1	0.65	1	0.65	-3.18	30	0.12		3|3|0	6	2	2320	BRWD1_HUMAN	1.55	1.55
MOB1A	HeLa	GBF1	NP_001186307.1	8729	4|0|3	7	2.33	0.00125539	3	0|0|0|0|0|0	0.65	0.99	0.65	0.99	0.65	-3.07	23.33	0.15		3|0|2	5	1.67	1856	GBF1_HUMAN	1.01	1.01
MOB3C	293	ANKRD11	NP_001243111.1	29123	3|6|0	9	3	0.00112655	3	0|0|0|0|0|0	0.65	1	0.65	1	0.65	-3.18	30	0.12		2|2|0	4	1.33	2663	ANR11_HUMAN	3.79	36.89
MOB2	293	HRNR	NP_001009931.1	388697	0|3|6	9	3	0.00105263	3	0|0|0|0|0|0	0.65	1	0.65	1	0.65	-3.18	30	0.12		0|2|3	5	1.67	2850	HORN_HUMAN	1.52	2.48	Contaminant
MOB3A	HeLa	TRIOBP	NP_001034230.1	11078	4|0|3	7	2.33	0.000985201	3	0|0|0|0|0|0	0.65	0.99	0.65	0.99	0.65	-3.07	23.33	0.15		2|0|3	5	1.67	2365	TARA_HUMAN	0.95	0.95
MOB3C	293	RPP38	NP_001091059.1	10557	21|24|16	61	20.33	0.0718375	3	0|7|0|0|7|6	0.64	1	0.64	1	0.64	-3.84	3.05	0.15		8|8|7	23	7.67	283	RPP38_HUMAN	161.98	239.04
MOB2	HeLa	DLG5	NP_004738.3	9231	68|64|96	228	76	0.039604	3	24|13|18|22|30|22	0.64	1	0.64	1	0.64	-3.05	3	0.18		26|29|37	92	30.67	1919	DLG5_HUMAN	4.03	6.18
MOB2	293	NEFL	NP_006149.2	4747	8|15|12	35	11.67	0.0214917	3	0|5|0|0|0|0	0.64	0.82	0.64	0.82	0.64	-0.33	7	0.15		4|7|6	17	5.67	543	NFL_HUMAN	3.68	3.68
MOB3C	HeLa	WDR36	NP_644810.1	134430	22|14|24	60	20	0.0210305	3	5|5|6|6|2|9	0.64	0.99	0.64	0.99	0.64	-7.42	2.86	0.18		11|5|15	31	10.33	951	WDR36_HUMAN	17.89	96.08
MOB2	293	NOC2L	NP_056473.2	26155	15|9|15	39	13	0.0173565	3	2|4|0|4|4|4	0.64	0.96	0.64	0.96	0.64	-4.13	3.25	0.14		6|3|3	12	4	749	NOC2L_HUMAN	3.01	3.01
MOB3A	HeLa	SNU13	NP_001003796.1	4809	3|0|3	6	2	0.015625	3	0|0|0|0|0|0	0.64	0.96	0.64	0.96	0.64	-3.07	20	0.17		2|0|2	4	1.33	128	NH2L1_HUMAN	6.62	9.88
MOB2	293	ESRRA	NP_001269379.1	2101	9|0|9	18	6	0.0141844	3	0|0|0|2|0|0	0.64	0.96	0.64	0.96	0.64	-5.35	9	0.15		2|0|4	6	2	423	ERR1_HUMAN	3.02	3.02
MOB2	HeLa	DHFR	NP_000782.1	1719	0|3|3	6	2	0.0106952	3	0|0|0|0|0|0	0.64	0.96	0.64	0.96	0.64	-3.07	20	0.17		0|2|2	4	1.33	187	DYR_HUMAN	3.46	3.46
MOB3B	HeLa	COX2	YP_002124305.1	6775079	0|3|3	6	2	0.00881057	3	0|0|0|0|0|0	0.64	0.96	0.64	0.96	0.64	-3.07	20	0.17		0|2|2	4	1.33	227		49.38	51.59
MOB3C	293	PGAM2	NP_000281.2	5224	3|3|0	6	2	0.00790514	3	0|0|0|0|0|0	0.64	0.96	0.64	0.96	0.64	-3.18	20	0.15		2|2|0	4	1.33	253	PGAM2_HUMAN	2.64	2.64
MOB3A	HeLa	C1orf35	NP_077295.1	79169	0|3|3	6	2	0.00760456	3	0|0|0|0|0|0	0.64	0.96	0.64	0.96	0.64	-3.07	20	0.17		0|2|2	4	1.33	263	MMTA2_HUMAN	4.78	4.78
MOB1B	HeLa	TPGS1	NP_277048.2	91978	3|0|3	6	2	0.00689655	3	0|0|0|0|0|0	0.64	0.96	0.64	0.96	0.64	-3.07	20	0.17		2|0|2	4	1.33	290	TPGS1_HUMAN	3.74	8.36
MOB3B	HeLa	PDHB	NP_000916.2	5162	0|3|3	6	2	0.00557103	3	0|0|0|0|0|0	0.64	0.96	0.64	0.96	0.64	-3.07	20	0.17		0|2|2	4	1.33	359	ODPB_HUMAN	4.59	4.59
MOB4	HeLa	PDIA6	NP_001269633.1	10130	3|0|3	6	2	0.00406504	3	0|0|0|0|0|0	0.64	0.96	0.64	0.96	0.64	-3.07	20	0.17		2|0|2	4	1.33	492	PDIA6_HUMAN	9.05	22.41
MOB2	293	OCLN	NP_001192183.1	100506658	3|3|0	6	2	0.00383142	3	0|0|0|0|0|0	0.64	0.96	0.64	0.96	0.64	-3.18	20	0.15		3|2|0	5	1.67	522	OCLN_HUMAN	5.32	5.32
MOB3C	293	CLPTM1L	NP_110409.2	81037	3|3|0	6	2	0.00371747	3	0|0|0|0|0|0	0.64	0.96	0.64	0.96	0.64	-3.18	20	0.15		2|2|0	4	1.33	538	CLP1L_HUMAN	2.11	3.01
MOB2	HeLa	CANX	NP_001019820.1	821	3|0|3	6	2	0.00337838	3	0|0|0|0|0|0	0.64	0.96	0.64	0.96	0.64	-3.07	20	0.17		2|0|2	4	1.33	592	CALX_HUMAN	4.62	8.39
MOB3A	293	AIFM1	NP_004199.1	9131	3|0|3	6	2	0.00326264	3	0|0|0|0|0|0	0.64	0.96	0.64	0.96	0.64	-3.18	20	0.15		2|0|2	4	1.33	613	AIFM1_HUMAN	3.14	3.14
MOB3B	293	KIF1BP	NP_056449.1	26128	3|3|0	6	2	0.00322061	3	0|0|0|0|0|0	0.64	0.96	0.64	0.96	0.64	-3.18	20	0.15		2|3|0	5	1.67	621	KBP_HUMAN	2.86	2.86
MOB3A	HeLa	NOL11	NP_056277.2	25926	3|3|0	6	2	0.00278164	3	0|0|0|0|0|0	0.64	0.96	0.64	0.96	0.64	-3.07	20	0.17		2|2|0	4	1.33	719	NOL11_HUMAN	3.47	7.12
MOB2	293	PIK3R2	NP_005018.1	5296	3|0|3	6	2	0.00274725	3	0|0|0|0|0|0	0.64	0.96	0.64	0.96	0.64	-3.18	20	0.15		2|0|3	5	1.67	728	P85B_HUMAN	9.09	9.09
MOB3A	293	ABCB7	NP_001258625.1	22	3|0|3	6	2	0.00265957	3	0|0|0|0|0|0	0.64	0.96	0.64	0.96	0.64	-3.18	20	0.15		2|0|3	5	1.67	752	ABCB7_HUMAN	4.53	5.6
MOB1B	293	NEK4	NP_001180462.1	6787	0|3|3	6	2	0.00265957	3	0|0|0|0|0|0	0.64	0.96	0.64	0.96	0.64	-3.18	20	0.15		0|2|3	5	1.67	752	NEK4_HUMAN	28.15	28.15
MOB3C	HeLa	CENPC	NP_001803.2	1060	3|0|3	6	2	0.00212089	3	0|0|0|0|0|0	0.64	0.96	0.64	0.96	0.64	-3.07	20	0.17		3|0|2	5	1.67	943	CENPC_HUMAN	4.21	16.81
MOB3C	293	NOL6	NP_075068.2	65083	0|3|3	6	2	0.0017452	3	0|0|0|0|0|0	0.64	0.96	0.64	0.96	0.64	-3.18	20	0.15		0|3|3	6	2	1146	NOL6_HUMAN	1.74	7.4
MOB1B	293	BCR	NP_004318.3	613	3|3|0	6	2	0.00157356	3	0|0|0|0|0|0	0.64	0.96	0.64	0.96	0.64	-3.18	20	0.15		2|3|0	5	1.67	1271	BCR_HUMAN	3.72	3.72
MOB3C	HeLa	ATAD2	NP_054828.2	29028	3|0|3	6	2	0.00143885	3	0|0|0|0|0|0	0.64	0.96	0.64	0.96	0.64	-3.07	20	0.17		2|0|2	4	1.33	1390	ATAD2_HUMAN	1.78	13.84
MOB1B	293	LRPPRC	NP_573566.2	10128	0|3|3	6	2	0.00143472	3	0|0|0|0|0|0	0.64	0.96	0.64	0.96	0.64	-3.18	20	0.15		0|3|2	5	1.67	1394	LPPRC_HUMAN	1.56	2.96
MOB1B	HeLa	TRIOBP	NP_001034230.1	11078	0|3|3	6	2	0.000845666	3	0|0|0|0|0|0	0.64	0.96	0.64	0.96	0.64	-3.07	20	0.17		0|3|2	5	1.67	2365	TARA_HUMAN	0.93	0.93
MOB4	HeLa	GAPDH	NP_001243728.1	2597	39|6|30	75	25	0.0853242	3	0|0|11|12|8|4	0.63	1	0.63	1	0.63	-31.1	2.42	0.18		10|2|13	25	8.33	293	G3P_HUMAN	10.09	17.81
MOB3C	HeLa	EXOSC10	NP_001001998.1	5394	34|30|42	106	35.33	0.0399209	3	11|8|8|8|12|13	0.63	1	0.63	1	0.63	-3.17	2.94	0.18		22|15|20	57	19	885	EXOSX_HUMAN	362.71	638.58
MOB3A	HeLa	ZNF281	NP_001268222.1	23528	29|24|33	86	28.67	0.0320335	3	12|4|9|5|9|6	0.63	1	0.63	1	0.63	-4.32	2.87	0.18		15|13|16	44	14.67	895	ZN281_HUMAN	370.94	457.64
MOB3C	HeLa	TBL3	NP_006444.2	10607	11|5|10	26	8.67	0.0107302	3	0|3|0|3|0|0	0.63	0.94	0.63	0.94	0.63	-2.69	4.33	0.18		5|4|7	16	5.33	808	TBL3_HUMAN	19.5	22.11
MOB4	HeLa	CAPZA2	NP_006127.1	830	36|34|29	99	33	0.115385	3	9|9|13|0|14|8	0.62	0.99	0.62	0.99	0.62	-4.43	2.75	0.18		7|6|7	20	6.67	286	CAZA2_HUMAN	18.83	18.83
MOB4	HeLa	RAB8A	NP_005361.2	4218	15|19|28	62	20.67	0.0998551	3	0|11|0|0|0|0	0.62	0.82	0.62	0.82	0.62	-0.25	5.64	0.18		7|8|7	22	7.33	207	RAB8A_HUMAN	8.88	13.71
MOB4	HeLa	CALM2	NP_001292553.1	805	27|16|12	55	18.33	0.0930457	3	5|0|6|4|4|0	0.62	1	0.62	1	0.62	-3.42	3.67	0.18		6|7|4	17	5.67	197	CALM2_HUMAN	28.49	39.39
MOB2	293	SLC1A5	NP_001138616.1	6510	6|13|16	35	11.67	0.0372843	3	3|0|3|0|5|3	0.62	0.99	0.62	0.99	0.62	-7.02	3.18	0.16		4|6|6	16	5.33	313	AAAT_HUMAN	5.67	5.67
MOB3B	293	NEFL	NP_006149.2	4747	8|15|11	34	11.33	0.0208656	3	0|5|0|0|0|0	0.62	0.82	0.62	0.82	0.62	-0.33	6.8	0.16		4|10|5	19	6.33	543	NFL_HUMAN	3.5	3.5
MOB2	293	DBT	NP_001909.3	1629	46|36|52	134	44.67	0.0926763	3	0|15|3|8|0|19	0.61	1	0.61	1	0.61	-6.27	3.19	0.16		16|13|15	44	14.67	482	ODB2_HUMAN	7.24	22.32
MOB3B	293	HACD3	NP_057479.2	51495	10|7|10	27	9	0.0248619	3	0|0|0|4|0|0	0.61	0.69	0.61	0.69	0.61	-0.24	6.75	0.16		2|3|3	8	2.67	362	HACD3_HUMAN	3.82	3.82
MOB3B	HeLa	MTPAP	NP_060579.3	55149	5|4|6	15	5	0.00859107	3	0|0|0|0|0|2	0.61	0.78	0.61	0.78	0.61	-0.23	7.5	0.18		4|3|4	11	3.67	582	PAPD1_HUMAN	3.24	5.16
MOB2	293	DLG5	NP_004738.3	9231	12|12|22	46	15.33	0.00798854	3	4|4|0|0|2|4	0.61	1	0.61	1	0.61	-0.37	3.83	0.16		7|9|15	31	10.33	1919	DLG5_HUMAN	2.15	6.18
MOB4	HeLa	MYH11	NP_001035202.1	4629	160|157|0	317	105.67	0.054329	3	0|0|67|0|0|0	0.6	0.91	0.6	0.91	0.6	-98.65	4.73	0.2		6|18|0	24	8	1945	MYH11_HUMAN	12.21	12.21
MOB4	HeLa	PTMA	NP_001092755.1	5757	2|0|7	9	3	0.027027	3	0|0|0|0|0|0	0.6	1	0.6	1	0.6	-3.07	30	0.19		2|0|3	5	1.67	111	PTMA_HUMAN	5.37	5.37
MOB3A	293	HACD3	NP_057479.2	51495	6|8|15	29	9.67	0.0267127	3	0|0|0|4|0|0	0.6	0.91	0.6	0.91	0.6	-0.62	7.25	0.18		3|3|5	11	3.67	362	HACD3_HUMAN	4.31	4.31
MOB2	HeLa	VAMP3	NP_004772.1	9341	0|2|5	7	2.33	0.0233	3	0|0|0|0|0|0	0.6	1	0.6	1	0.6	-3.07	23.33	0.19		0|2|2	4	1.33	100	VAMP3_HUMAN	24.34	59.68
MOB2	293	BOLA2	NP_001026997.1	552900	2|7|0	9	3	0.0197368	3	0|0|0|0|0|0	0.6	1	0.6	1	0.6	-3.18	30	0.16		2|3|0	5	1.67	152	BOLA2_HUMAN	5.13	5.13
MOB3A	293	RPL35	NP_009140.1	11224	5|2|0	7	2.33	0.0189431	3	0|0|0|0|0|0	0.6	1	0.6	1	0.6	-3.18	23.33	0.17		2|2|0	4	1.33	123	RL35_HUMAN	4.39	7.62	Contaminant
MOB4	293	RBM3	NP_006734.1	5935	0|6|2	8	2.67	0.0170064	3	0|0|0|0|0|0	0.6	1	0.6	1	0.6	-3.18	26.67	0.16		0|2|2	4	1.33	157	RBM3_HUMAN	6.84	11.84
MOB1B	293	RBM3	NP_006734.1	5935	2|5|0	7	2.33	0.0148408	3	0|0|0|0|0|0	0.6	1	0.6	1	0.6	-3.18	23.33	0.17		2|2|0	4	1.33	157	RBM3_HUMAN	6.86	6.86
MOB3C	293	NDUFA13	NP_057049.5	51079	0|4|2	6	2	0.0138889	3	0|0|0|0|0|0	0.6	0.99	0.6	0.99	0.6	-3.18	20	0.17		0|2|2	4	1.33	144	NDUAD_HUMAN	4.09	4.09
MOB1A	293	H1F0	NP_005309.1	3005	2|0|6	8	2.67	0.0137629	3	0|0|0|0|0|0	0.6	1	0.6	1	0.6	-3.18	26.67	0.16		2|0|3	5	1.67	194	H10_HUMAN	3.99	3.99
MOB1A	293	BOLA2	NP_001026997.1	552900	0|4|2	6	2	0.0131579	3	0|0|0|0|0|0	0.6	0.99	0.6	0.99	0.6	-3.18	20	0.17		0|3|2	5	1.67	152	BOLA2_HUMAN	4.67	4.67
MOB4	293	HSPB1	NP_001531.1	3315	6|0|2	8	2.67	0.0130244	3	0|0|0|0|0|0	0.6	1	0.6	1	0.6	-3.18	26.67	0.16		3|0|2	5	1.67	205	HSPB1_HUMAN	3.66	17.27
MOB3A	HeLa	DHFR	NP_000782.1	1719	2|0|5	7	2.33	0.0124599	3	0|0|0|0|0|0	0.6	1	0.6	1	0.6	-3.07	23.33	0.19		2|0|2	4	1.33	187	DYR_HUMAN	4.73	4.73
MOB3C	HeLa	RAB2A	NP_001229573.1	5862	5|0|2	7	2.33	0.0123936	3	0|0|0|0|0|0	0.6	1	0.6	1	0.6	-3.07	23.33	0.19		5|0|2	7	2.33	188	RAB2A_HUMAN	5.85	5.85
MOB3C	HeLa	EXOSC8	NP_852480.1	11340	8|0|2	10	3.33	0.0120652	3	0|0|0|0|0|0	0.6	1	0.6	1	0.6	-3.07	33.33	0.18		2|0|2	4	1.33	276	EXOS8_HUMAN	54.72	105.34
MOB2	293	MARCKSL1	NP_075385.1	65108	0|5|2	7	2.33	0.0119487	3	0|0|0|0|0|0	0.6	1	0.6	1	0.6	-3.18	23.33	0.17		0|2|2	4	1.33	195	MRP_HUMAN	52.77	52.77
MOB1B	293	RAB5C	NP_001238968.1	5878	6|0|2	8	2.67	0.0107229	3	0|0|0|0|0|0	0.6	1	0.6	1	0.6	-3.18	26.67	0.16		2|0|2	4	1.33	249	RAB5C_HUMAN	9.69	15.92
MOB3B	HeLa	RAB2A	NP_001229573.1	5862	4|0|2	6	2	0.0106383	3	0|0|0|0|0|0	0.6	0.99	0.6	0.99	0.6	-3.07	20	0.2		4|0|2	6	2	188	RAB2A_HUMAN	5.73	5.73
MOB3A	293	MCU	NP_001257608.1	90550	0|2|7	9	3	0.00909091	3	0|0|0|0|0|0	0.6	1	0.6	1	0.6	-3.18	30	0.16		0|2|3	5	1.67	330	MCU_HUMAN	8.98	13.13
MOB3B	HeLa	DECR2	NP_065715.1	26063	2|0|5	7	2.33	0.00797945	3	0|0|0|0|0|0	0.6	1	0.6	1	0.6	-3.07	23.33	0.19		2|0|2	4	1.33	292	DECR2_HUMAN	2.96	2.96
MOB4	HeLa	IDH2	NP_001276839.1	3418	0|2|7	9	3	0.0075	3	0|0|0|0|0|0	0.6	1	0.6	1	0.6	-3.07	30	0.19		0|2|4	6	2	400	IDHP_HUMAN	4.29	4.29
MOB3A	293	STOML2	NP_001273960.1	30968	2|0|5	7	2.33	0.00749196	3	0|0|0|0|0|0	0.6	1	0.6	1	0.6	-3.18	23.33	0.17		2|0|2	4	1.33	311	STML2_HUMAN	2.37	2.37
MOB2	HeLa	SLC16A3	NP_001035887.1	9123	0|2|8	10	3.33	0.00716129	3	0|0|0|0|0|0	0.6	1	0.6	1	0.6	-3.07	33.33	0.18		0|2|3	5	1.67	465	MOT4_HUMAN	6.38	6.38
MOB3A	293	ACADSB	NP_001317103.1	36	2|0|5	7	2.33	0.00706061	3	0|0|0|0|0|0	0.6	1	0.6	1	0.6	-3.18	23.33	0.17		2|0|2	4	1.33	330	ACDSB_HUMAN	4.04	4.04
MOB1B	293	KHDRBS1	NP_001258807.1	10657	2|6|0	8	2.67	0.00660891	3	0|0|0|0|0|0	0.6	1	0.6	1	0.6	-3.18	26.67	0.16		2|3|0	5	1.67	404	KHDR1_HUMAN	3.35	3.35
MOB2	HeLa	PRPS1	NP_002755.1	5631	4|0|2	6	2	0.00628931	3	0|0|0|0|0|0	0.6	0.99	0.6	0.99	0.6	-3.07	20	0.2		3|0|2	5	1.67	318	PRPS1_HUMAN	11.81	14.97
MOB3B	HeLa	GLUD1	NP_001305829.1	2746	0|6|2	8	2.67	0.00628235	3	0|0|0|0|0|0	0.6	1	0.6	1	0.6	-3.07	26.67	0.19		0|3|2	5	1.67	425	DHE3_HUMAN	3.15	3.15
MOB1B	HeLa	PRKAG1	NP_001193638.1	5571	4|0|2	6	2	0.00588235	3	0|0|0|0|0|0	0.6	0.99	0.6	0.99	0.6	-3.07	20	0.2		2|0|2	4	1.33	340	AAKG1_HUMAN	2.88	2.88
MOB2	293	KHDRBS1	NP_001258807.1	10657	2|0|4	6	2	0.0049505	3	0|0|0|0|0|0	0.6	0.99	0.6	0.99	0.6	-3.18	20	0.17		2|0|2	4	1.33	404	KHDR1_HUMAN	2.57	2.57
MOB1A	HeLa	GLUD1	NP_001305829.1	2746	2|4|0	6	2	0.00470588	3	0|0|0|0|0|0	0.6	0.99	0.6	0.99	0.6	-3.07	20	0.2		2|3|0	5	1.67	425	DHE3_HUMAN	2.74	2.74
MOB3A	HeLa	PRKACA	NP_001291278.1	5566	2|0|4	6	2	0.00468384	3	0|0|0|0|0|0	0.6	0.99	0.6	0.99	0.6	-3.07	20	0.2		2|0|2	4	1.33	427	KAPCA_HUMAN	2.42	2.42
MOB3A	293	MAP2K7	NP_001284484.1	5609	0|2|4	6	2	0.0045977	3	0|0|0|0|0|0	0.6	0.99	0.6	0.99	0.6	-3.18	20	0.17		0|2|2	4	1.33	435	MP2K7_HUMAN	5.47	5.47
MOB3A	293	SLC7A5	NP_003477.4	8140	2|0|5	7	2.33	0.00459566	3	0|0|0|0|0|0	0.6	1	0.6	1	0.6	-3.18	23.33	0.17		2|0|3	5	1.67	507	LAT1_HUMAN	2.16	4.79
MOB1A	293	AMOTL1	NP_001287936.1	154810	0|2|10	12	4	0.00441501	3	0|0|0|0|0|0	0.6	1	0.6	1	0.6	-3.18	40	0.16		0|2|6	8	2.67	906	AMOL1_HUMAN	35.82	35.82
MOB3B	HeLa	DDOST	NP_005207.2	1650	2|0|4	6	2	0.00438597	3	0|0|0|0|0|0	0.6	0.99	0.6	0.99	0.6	-3.07	20	0.2		2|0|4	6	2	456	OST48_HUMAN	2.2	2.2
MOB1B	HeLa	SLC39A7	NP_001070984.1	7922	0|2|4	6	2	0.00426439	3	0|0|0|0|0|0	0.6	0.99	0.6	0.99	0.6	-3.07	20	0.2		0|2|2	4	1.33	469	S39A7_HUMAN	2.1	3.13
MOB2	HeLa	YTHDF1	NP_060268.2	54915	5|2|0	7	2.33	0.00416816	3	0|0|0|0|0|0	0.6	1	0.6	1	0.6	-3.07	23.33	0.19		4|2|0	6	2	559	YTHD1_HUMAN	1.8	5.75
MOB4	HeLa	SPTLC1	NP_001268232.1	10558	2|4|0	6	2	0.00389864	3	0|0|0|0|0|0	0.6	0.99	0.6	0.99	0.6	-3.07	20	0.2		2|2|0	4	1.33	513	SPTC1_HUMAN	2.55	2.55
MOB1A	HeLa	SDHA	NP_001281261.1	6389	2|5|0	7	2.33	0.00378247	3	0|0|0|0|0|0	0.6	1	0.6	1	0.6	-3.07	23.33	0.19		2|4|0	6	2	616	SDHA_HUMAN	3.08	3.08
MOB3A	HeLa	INTS4	NP_291025.3	92105	7|0|2	9	3	0.00311526	3	0|0|0|0|0|0	0.6	1	0.6	1	0.6	-3.07	30	0.19		2|0|2	4	1.33	963	INT4_HUMAN	4.12	11.6
MOB2	HeLa	CEP72	NP_060610.2	55722	2|0|4	6	2	0.00309119	3	0|0|0|0|0|0	0.6	0.99	0.6	0.99	0.6	-3.07	20	0.2		2|0|2	4	1.33	647	CEP72_HUMAN	8.79	19.29
MOB4	293	FASTKD5	NP_068598.1	60493	5|2|0	7	2.33	0.00304974	3	0|0|0|0|0|0	0.6	1	0.6	1	0.6	-3.18	23.33	0.17		3|2|0	5	1.67	764	FAKD5_HUMAN	10.52	10.52
MOB1B	HeLa	ADD3	NP_001112.2	120	2|0|4	6	2	0.00296736	3	0|0|0|0|0|0	0.6	0.99	0.6	0.99	0.6	-3.07	20	0.2		2|0|2	4	1.33	674	ADDG_HUMAN	5.57	5.57
MOB3A	HeLa	VCP	NP_009057.1	7415	2|0|5	7	2.33	0.00289082	3	0|0|0|0|0|0	0.6	1	0.6	1	0.6	-3.07	23.33	0.19		2|0|2	4	1.33	806	TERA_HUMAN	1.9	1.9
MOB3B	HeLa	CENPC	NP_001803.2	1060	2|0|6	8	2.67	0.00283139	3	0|0|0|0|0|0	0.6	1	0.6	1	0.6	-3.07	26.67	0.19		2|0|4	6	2	943	CENPC_HUMAN	5.15	9.79
MOB1A	HeLa	NOL11	NP_056277.2	25926	4|2|0	6	2	0.00278164	3	0|0|0|0|0|0	0.6	0.99	0.6	0.99	0.6	-3.07	20	0.2		4|2|0	6	2	719	NOL11_HUMAN	3.28	7.75
MOB3C	293	ABCB7	NP_001258625.1	22	4|0|2	6	2	0.00265957	3	0|0|0|0|0|0	0.6	0.99	0.6	0.99	0.6	-3.18	20	0.17		2|0|2	4	1.33	752	ABCB7_HUMAN	4.94	6.28
MOB1A	HeLa	MINK1	NP_001020108.1	50488	2|0|8	10	3.33	0.00253811	3	0|0|0|0|0|0	0.6	1	0.6	1	0.6	-3.07	33.33	0.18		2|0|6	8	2.67	1312	MINK1_HUMAN	2.01	2.01
MOB3B	293	LRRC41	NP_006360.3	10489	4|2|0	6	2	0.00246305	3	0|0|0|0|0|0	0.6	0.99	0.6	0.99	0.6	-3.18	20	0.17		3|2|0	5	1.67	812	LRC41_HUMAN	8.55	8.55
MOB3A	293	PFKL	NP_001002021.2	5211	2|4|0	6	2	0.00240964	3	0|0|0|0|0|0	0.6	0.99	0.6	0.99	0.6	-3.18	20	0.17		2|3|0	5	1.67	830	PFKAL_HUMAN	1.57	1.57
MOB1A	HeLa	FARP1	NP_001273768.1	10160	5|0|2	7	2.33	0.00216543	3	0|0|0|0|0|0	0.6	1	0.6	1	0.6	-3.07	23.33	0.19		3|0|2	5	1.67	1076	FARP1_HUMAN	1.33	2.68
MOB3B	HeLa	FARP1	NP_001273768.1	10160	2|0|5	7	2.33	0.00216543	3	0|0|0|0|0|0	0.6	1	0.6	1	0.6	-3.07	23.33	0.19		2|0|4	6	2	1076	FARP1_HUMAN	1.32	2.85
MOB1A	HeLa	TBC1D8	NP_001095896.1	11138	5|0|2	7	2.33	0.00204386	3	0|0|0|0|0|0	0.6	1	0.6	1	0.6	-3.07	23.33	0.19		4|0|2	6	2	1140	TBCD8_HUMAN	23.93	44.55
MOB3A	HeLa	ELMSAN1	NP_001036783.1	91748	2|0|4	6	2	0.00191388	3	0|0|0|0|0|0	0.6	0.99	0.6	0.99	0.6	-3.07	20	0.2		2|0|2	4	1.33	1045	EMSA1_HUMAN	24.57	24.57
MOB2	HeLa	NCAPD2	NP_055680.3	9918	6|0|2	8	2.67	0.00190578	3	0|0|0|0|0|0	0.6	1	0.6	1	0.6	-3.07	26.67	0.19		2|0|2	4	1.33	1401	CND1_HUMAN	6.77	6.77
MOB3C	HeLa	CEBPZ	NP_005751.2	10153	2|0|4	6	2	0.00189753	3	0|0|0|0|0|0	0.6	0.99	0.6	0.99	0.6	-3.07	20	0.2		2|0|3	5	1.67	1054	CEBPZ_HUMAN	7.37	10.59
MOB3C	HeLa	ZNF451	NP_001026794.1	26036	0|4|2	6	2	0.00188501	3	0|0|0|0|0|0	0.6	0.99	0.6	0.99	0.6	-3.07	20	0.2		0|4|2	6	2	1061	ZN451_HUMAN	4	4
MOB1A	293	ATP2B1	NP_001001323.1	490	2|0|4	6	2	0.00170068	3	0|0|0|0|0|0	0.6	0.99	0.6	0.99	0.6	-3.18	20	0.17		2|0|3	5	1.67	1176	AT2B1_HUMAN	1.4	1.4
MOB3C	HeLa	NCAPD3	NP_056076.1	23310	5|0|2	7	2.33	0.00155541	3	0|0|0|0|0|0	0.6	1	0.6	1	0.6	-3.07	23.33	0.19		3|0|2	5	1.67	1498	CNDD3_HUMAN	1.49	4.04
MOB1B	HeLa	MINK1	NP_001020108.1	50488	0|2|4	6	2	0.00152439	3	0|0|0|0|0|0	0.6	0.99	0.6	0.99	0.6	-3.07	20	0.2		0|2|3	5	1.67	1312	MINK1_HUMAN	1.76	1.76
MOB1B	HeLa	NCAPD3	NP_056076.1	23310	4|0|2	6	2	0.00133511	3	0|0|0|0|0|0	0.6	0.99	0.6	0.99	0.6	-3.07	20	0.2		2|0|2	4	1.33	1498	CNDD3_HUMAN	1.65	2.95
MOB1B	HeLa	SPHKAP	NP_001136116.1	80309	4|2|0	6	2	0.00117647	3	0|0|0|0|0|0	0.6	0.99	0.6	0.99	0.6	-3.07	20	0.2		2|2|0	4	1.33	1700	SPKAP_HUMAN	3.96	3.96
MOB2	293	NOTCH2	NP_077719.2	4853	0|2|5	7	2.33	0.000942938	3	0|0|0|0|0|0	0.6	1	0.6	1	0.6	-3.18	23.33	0.17		0|2|4	6	2	2471	NOTC2_HUMAN	5.06	6.78
MOB4	HeLa	POTEF	NP_001093241.1	728378	215|0|147	362	120.67	0.112251	3	0|0|0|0|81|0	0.59	0.94	0.59	0.94	0.59	-119.44	4.47	0.23		10|0|10	20	6.67	1075	POTEF_HUMAN	10.32	10.32
MOB2	HeLa	SLC1A5	NP_005619.1	6510	14|25|30	69	23	0.0425139	3	7|6|7|8|11|7	0.59	1	0.59	1	0.59	-13.06	2.65	0.23		8|7|8	23	7.67	541	AAAT_HUMAN	5.07	5.07
MOB1A	293	NDUFA4	NP_002480.1	4697	2|0|3	5	1.67	0.0206173	3	0|0|0|0|0|0	0.59	0.96	0.59	0.96	0.59	-3.18	16.67	0.18		2|0|2	4	1.33	81	NDUA4_HUMAN	4.88	8.45
MOB2	HeLa	MLF2	NP_005430.1	8079	7|2|6	15	5	0.0201613	3	0|0|2|0|0|0	0.59	0.87	0.59	0.87	0.59	-1.89	7.5	0.21		2|2|3	7	2.33	248	MLF2_HUMAN	4.44	7.31
MOB1A	293	HMGN1	NP_004956.5	3150	2|3|0	5	1.67	0.0167	3	0|0|0|0|0|0	0.59	0.96	0.59	0.96	0.59	-3.18	16.67	0.18		2|2|0	4	1.33	100	HMGN1_HUMAN	4.39	14.46
MOB1A	293	VAMP3	NP_004772.1	9341	3|2|0	5	1.67	0.0167	3	0|0|0|0|0|0	0.59	0.96	0.59	0.96	0.59	-3.18	16.67	0.18		2|2|0	4	1.33	100	VAMP3_HUMAN	13.12	19.16
MOB1A	HeLa	KHDRBS1	NP_006550.1	10657	7|4|4	15	5	0.0112867	3	0|0|0|2|0|0	0.59	0.87	0.59	0.87	0.59	-0.23	7.5	0.23		2|3|3	8	2.67	443	KHDR1_HUMAN	3.7	3.7
MOB2	HeLa	UBE2N	NP_003339.1	7334	0|2|3	5	1.67	0.0109868	3	0|0|0|0|0|0	0.59	0.96	0.59	0.96	0.59	-3.07	16.67	0.21		0|2|2	4	1.33	152	UBE2N_HUMAN	15.74	16.61
MOB2	293	UBE2NL	NP_001013007.1	389898	2|3|0	5	1.67	0.010915	3	0|0|0|0|0|0	0.59	0.96	0.59	0.96	0.59	-3.18	16.67	0.18		2|2|0	4	1.33	153	UE2NL_HUMAN	3.81	13.4
MOB3B	293	GEMIN6	NP_079051.9	79833	0|3|2	5	1.67	0.01	3	0|0|0|0|0|0	0.59	0.96	0.59	0.96	0.59	-3.18	16.67	0.18		0|2|2	4	1.33	167	GEMI6_HUMAN	7.51	7.51
MOB2	293	MED28	NP_079481.2	80306	0|2|3	5	1.67	0.00938202	3	0|0|0|0|0|0	0.59	0.96	0.59	0.96	0.59	-3.18	16.67	0.18		0|2|3	5	1.67	178	MED28_HUMAN	46.74	53.05
MOB3B	293	NTPCR	NP_001316381.1	84284	3|2|0	5	1.67	0.00893048	3	0|0|0|0|0|0	0.59	0.96	0.59	0.96	0.59	-3.18	16.67	0.18		2|2|0	4	1.33	187	NTPCR_HUMAN	3.33	3.33
MOB2	293	MED4	NP_054885.1	29079	2|3|0	5	1.67	0.00618519	3	0|0|0|0|0|0	0.59	0.96	0.59	0.96	0.59	-3.18	16.67	0.18		2|2|0	4	1.33	270	MED4_HUMAN	13.07	13.07		recall
MOB4	HeLa	UQCRFS1	NP_005994.2	7386	2|0|3	5	1.67	0.00609489	3	0|0|0|0|0|0	0.59	0.96	0.59	0.96	0.59	-3.07	16.67	0.21		2|0|2	4	1.33	274	UCRI_HUMAN	11.38	11.38
MOB3B	293	FYTTD1	NP_001011537.2	84248	2|0|3	5	1.67	0.00571918	3	0|0|0|0|0|0	0.59	0.96	0.59	0.96	0.59	-3.18	16.67	0.18		2|0|3	5	1.67	292	UIF_HUMAN	11.84	11.84
MOB1A	HeLa	DIMT1	NP_055288.1	27292	0|2|3	5	1.67	0.00533546	3	0|0|0|0|0|0	0.59	0.96	0.59	0.96	0.59	-3.07	16.67	0.21		0|2|3	5	1.67	313	DIM1_HUMAN	2.44	2.44
MOB3C	293	SFXN2	NP_001337918.1	118980	0|2|3	5	1.67	0.00518634	3	0|0|0|0|0|0	0.59	0.96	0.59	0.96	0.59	-3.18	16.67	0.18		0|2|2	4	1.33	322	SFXN2_HUMAN	4.44	4.44
MOB1B	293	ACADSB	NP_001317103.1	36	2|3|0	5	1.67	0.00506061	3	0|0|0|0|0|0	0.59	0.96	0.59	0.96	0.59	-3.18	16.67	0.18		2|2|0	4	1.33	330	ACDSB_HUMAN	3.69	3.69
MOB2	293	MARCKS	NP_002347.5	4082	2|3|0	5	1.67	0.00503012	3	0|0|0|0|0|0	0.59	0.96	0.59	0.96	0.59	-3.18	16.67	0.18		2|2|0	4	1.33	332	MARCS_HUMAN	34.25	46.95
MOB2	293	SFXN4	NP_998814.1	119559	0|2|3	5	1.67	0.00495549	3	0|0|0|0|0|0	0.59	0.96	0.59	0.96	0.59	-3.18	16.67	0.18		0|2|2	4	1.33	337	SFXN4_HUMAN	2.57	2.57
MOB3C	293	SFXN4	NP_998814.1	119559	3|0|2	5	1.67	0.00495549	3	0|0|0|0|0|0	0.59	0.96	0.59	0.96	0.59	-3.18	16.67	0.18		2|0|2	4	1.33	337	SFXN4_HUMAN	2.93	2.93
MOB2	293	ST13	NP_001265518.1	6767	2|3|0	5	1.67	0.00465181	3	0|0|0|0|0|0	0.59	0.96	0.59	0.96	0.59	-3.18	16.67	0.18		2|2|0	4	1.33	359	B4E0U6_HUMAN	32.92	41.8
MOB1A	HeLa	NSFL1C	NP_001193665.1	55968	3|2|0	5	1.67	0.00448925	3	0|0|0|0|0|0	0.59	0.96	0.59	0.96	0.59	-3.07	16.67	0.21		3|2|0	5	1.67	372	NSF1C_HUMAN	14.32	26.67
MOB3C	293	RCL1	NP_005763.3	10171	3|2|0	5	1.67	0.00447721	3	0|0|0|0|0|0	0.59	0.96	0.59	0.96	0.59	-3.18	16.67	0.18		3|2|0	5	1.67	373	RCL1_HUMAN	36.85	36.85
MOB3B	293	NDUFA10	NP_001308948.1	4705	2|0|3	5	1.67	0.00445333	3	0|0|0|0|0|0	0.59	0.96	0.59	0.96	0.59	-3.18	16.67	0.18		2|0|2	4	1.33	375	NDUAA_HUMAN	5.32	5.32
MOB3B	HeLa	TFB2M	NP_071761.1	64216	0|3|2	5	1.67	0.00421717	3	0|0|0|0|0|0	0.59	0.96	0.59	0.96	0.59	-3.07	16.67	0.21		0|3|2	5	1.67	396	TFB2M_HUMAN	6.06	6.06
MOB3C	293	TRMT10C	NP_060289.2	54931	2|0|3	5	1.67	0.00414392	3	0|0|0|0|0|0	0.59	0.96	0.59	0.96	0.59	-3.18	16.67	0.18		2|0|3	5	1.67	403	TM10C_HUMAN	3.88	6.1
MOB3A	HeLa	ZZZ3	NP_001295166.1	26009	2|0|3	5	1.67	0.00408313	3	0|0|0|0|0|0	0.59	0.96	0.59	0.96	0.59	-3.07	16.67	0.21		2|0|2	4	1.33	409	ZZZ3_HUMAN	5.83	5.83
MOB4	HeLa	ZZZ3	NP_001295166.1	26009	0|3|2	5	1.67	0.00408313	3	0|0|0|0|0|0	0.59	0.96	0.59	0.96	0.59	-3.07	16.67	0.21		0|2|2	4	1.33	409	ZZZ3_HUMAN	4.5	4.5
MOB1B	293	AP3M1	NP_001307192.1	26985	3|2|0	5	1.67	0.00399521	3	0|0|0|0|0|0	0.59	0.96	0.59	0.96	0.59	-3.18	16.67	0.18		2|2|0	4	1.33	418	AP3M1_HUMAN	2.17	2.17
MOB3B	293	AP3M1	NP_001307192.1	26985	3|0|2	5	1.67	0.00399521	3	0|0|0|0|0|0	0.59	0.96	0.59	0.96	0.59	-3.18	16.67	0.18		2|0|2	4	1.33	418	AP3M1_HUMAN	1.86	6.75
MOB3A	293	AKT2	NP_001229956.1	208	0|2|3	5	1.67	0.00398568	3	0|0|0|0|0|0	0.59	0.96	0.59	0.96	0.59	-3.18	16.67	0.18		0|2|2	4	1.33	419	B4DG79_HUMAN	5.47	5.47
MOB3B	293	PRKACA	NP_001291278.1	5566	0|2|3	5	1.67	0.00391101	3	0|0|0|0|0|0	0.59	0.96	0.59	0.96	0.59	-3.18	16.67	0.18		0|2|3	5	1.67	427	KAPCA_HUMAN	2.88	4.1
MOB4	HeLa	DDOST	NP_005207.2	1650	2|3|0	5	1.67	0.00366228	3	0|0|0|0|0|0	0.59	0.96	0.59	0.96	0.59	-3.07	16.67	0.21		2|2|0	4	1.33	456	OST48_HUMAN	1.65	2.69
MOB3C	HeLa	LTV1	NP_116249.2	84946	2|0|3	5	1.67	0.00351579	3	0|0|0|0|0|0	0.59	0.96	0.59	0.96	0.59	-3.07	16.67	0.21		2|0|3	5	1.67	475	LTV1_HUMAN	9.59	46.19
MOB3C	HeLa	DDX41	NP_001308661.1	51428	2|0|3	5	1.67	0.00336694	3	0|0|0|0|0|0	0.59	0.96	0.59	0.96	0.59	-3.07	16.67	0.21		2|0|3	5	1.67	496	DDX41_HUMAN	4.72	10.94
MOB2	HeLa	SPTLC1	NP_001268232.1	10558	0|2|3	5	1.67	0.00325536	3	0|0|0|0|0|0	0.59	0.96	0.59	0.96	0.59	-3.07	16.67	0.21		0|2|2	4	1.33	513	SPTC1_HUMAN	2.39	2.39
MOB3B	HeLa	SPTLC1	NP_001268232.1	10558	0|2|3	5	1.67	0.00325536	3	0|0|0|0|0|0	0.59	0.96	0.59	0.96	0.59	-3.07	16.67	0.21		0|2|3	5	1.67	513	SPTC1_HUMAN	2.84	2.84
MOB4	HeLa	EIF2B4	NP_001029288.1	8890	0|2|3	5	1.67	0.00319312	3	0|0|0|0|0|0	0.59	0.96	0.59	0.96	0.59	-3.07	16.67	0.21		0|2|2	4	1.33	523	EI2BD_HUMAN	3.85	3.85
MOB3B	293	CLPTM1L	NP_110409.2	81037	3|2|0	5	1.67	0.00310409	3	0|0|0|0|0|0	0.59	0.96	0.59	0.96	0.59	-3.18	16.67	0.18		2|2|0	4	1.33	538	CLP1L_HUMAN	1.64	4.46
MOB2	HeLa	FLVCR1	NP_054772.1	28982	2|3|0	5	1.67	0.00300901	3	0|0|0|0|0|0	0.59	0.96	0.59	0.96	0.59	-3.07	16.67	0.21		2|2|0	4	1.33	555	FLVC1_HUMAN	24.29	24.29
MOB1B	HeLa	POLH	NP_001278898.1	5429	3|2|0	5	1.67	0.00283531	3	0|0|0|0|0|0	0.59	0.96	0.59	0.96	0.59	-3.07	16.67	0.21		2|2|0	4	1.33	589	B3KN75_HUMAN	6.05	6.05
MOB3B	293	ARAF	NP_001243125.1	369	0|3|2	5	1.67	0.0027422	3	0|0|0|0|0|0	0.59	0.96	0.59	0.96	0.59	-3.18	16.67	0.18		0|2|2	4	1.33	609	ARAF_HUMAN	24.43	24.43
MOB1A	HeLa	ADD3	NP_001112.2	120	3|0|2	5	1.67	0.00247774	3	0|0|0|0|0|0	0.59	0.96	0.59	0.96	0.59	-3.07	16.67	0.21		2|0|2	4	1.33	674	ADDG_HUMAN	4.51	40.71
MOB3B	HeLa	ABLIM1	NP_001003407.1	3983	3|2|0	5	1.67	0.00232591	3	0|0|0|0|0|0	0.59	0.96	0.59	0.96	0.59	-3.07	16.67	0.21		2|2|0	4	1.33	718	ABLM1_HUMAN	4.56	4.56
MOB2	293	TFRC	NP_001121620.1	7037	3|2|0	5	1.67	0.00219737	3	0|0|0|0|0|0	0.59	0.96	0.59	0.96	0.59	-3.18	16.67	0.18		2|2|0	4	1.33	760	TFR1_HUMAN	22.68	25.81
MOB3B	293	LRCH3	XP_006713854.1	84859	3|0|2	5	1.67	0.00214929	3	0|0|0|0|0|0	0.59	0.96	0.59	0.96	0.59	-3.18	16.67	0.18		2|0|2	4	1.33	777	LRCH3_HUMAN	4.74	6.4
MOB3A	HeLa	PYGL	NP_001157412.1	5836	3|0|2	5	1.67	0.00205412	3	0|0|0|0|0|0	0.59	0.96	0.59	0.96	0.59	-3.07	16.67	0.21		3|0|2	5	1.67	813	PYGL_HUMAN	2.64	7.67
MOB3C	HeLa	RBM19	NP_001140170.1	9904	0|3|2	5	1.67	0.00173958	3	0|0|0|0|0|0	0.59	0.96	0.59	0.96	0.59	-3.07	16.67	0.21		0|2|2	4	1.33	960	RBM19_HUMAN	3.58	3.58
MOB2	HeLa	ITGAV	NP_001138471.1	3685	3|0|2	5	1.67	0.00166667	3	0|0|0|0|0|0	0.59	0.96	0.59	0.96	0.59	-3.07	16.67	0.21		2|0|2	4	1.33	1002	ITAV_HUMAN	18.15	18.15
MOB2	HeLa	CEP131	NP_001009811.2	22994	2|0|3	5	1.67	0.00159962	3	0|0|0|0|0|0	0.59	0.96	0.59	0.96	0.59	-3.07	16.67	0.21		2|0|2	4	1.33	1044	CP131_HUMAN	2.05	4.73
MOB3C	293	CCSER2	NP_001271169.1	54462	2|0|3	5	1.67	0.00159503	3	0|0|0|0|0|0	0.59	0.96	0.59	0.96	0.59	-3.18	16.67	0.18		2|0|3	5	1.67	1047	CCSE2_HUMAN	21.99	21.99
MOB2	HeLa	SPECC1	NP_001028725.1	92521	3|0|2	5	1.67	0.00156367	3	0|0|0|0|0|0	0.59	0.96	0.59	0.96	0.59	-3.07	16.67	0.21		3|0|2	5	1.67	1068	CYTSB_HUMAN	3.14	3.14
MOB3C	293	WDR6	NP_001307475.1	11180	2|3|0	5	1.67	0.00152511	3	0|0|0|0|0|0	0.59	0.96	0.59	0.96	0.59	-3.18	16.67	0.18		2|3|0	5	1.67	1095	WDR6_HUMAN	5.22	5.22
MOB1A	293	TBC1D8	NP_001095896.1	11138	0|3|2	5	1.67	0.00146491	3	0|0|0|0|0|0	0.59	0.96	0.59	0.96	0.59	-3.18	16.67	0.18		0|3|2	5	1.67	1140	TBCD8_HUMAN	20.62	44.55
MOB3C	293	DHX37	NP_116045.2	57647	2|0|3	5	1.67	0.00144339	3	0|0|0|0|0|0	0.59	0.96	0.59	0.96	0.59	-3.18	16.67	0.18		2|0|2	4	1.33	1157	DHX37_HUMAN	1.58	1.58
MOB2	HeLa	ATP2B1	NP_001001323.1	490	2|3|0	5	1.67	0.00142007	3	0|0|0|0|0|0	0.59	0.96	0.59	0.96	0.59	-3.07	16.67	0.21		2|2|0	4	1.33	1176	AT2B1_HUMAN	16.67	18.5
MOB4	HeLa	MAP4K4	NP_001229488.1	9448	3|0|2	5	1.67	0.00134786	3	0|0|0|0|0|0	0.59	0.96	0.59	0.96	0.59	-3.07	16.67	0.21		3|0|2	5	1.67	1239	M4K4_HUMAN	1	2.84
MOB3A	HeLa	STAG2	NP_001036214.1	10735	3|2|0	5	1.67	0.00131704	3	0|0|0|0|0|0	0.59	0.96	0.59	0.96	0.59	-3.07	16.67	0.21		2|2|0	4	1.33	1268	STAG2_HUMAN	6.61	6.61
MOB1B	HeLa	SIPA1L1	XP_011534940.1	26037	2|0|3	5	1.67	0.00130571	3	0|0|0|0|0|0	0.59	0.96	0.59	0.96	0.59	-3.07	16.67	0.21		2|0|2	4	1.33	1279	SI1L1_HUMAN	2.24	2.24
MOB1B	HeLa	GBF1	NP_001186307.1	8729	3|2|0	5	1.67	0.000899784	3	0|0|0|0|0|0	0.59	0.96	0.59	0.96	0.59	-3.07	16.67	0.21		2|2|0	4	1.33	1856	GBF1_HUMAN	0.97	0.97
MOB3C	293	DOCK9	NP_001123520.1	23348	3|0|2	5	1.67	0.000807544	3	0|0|0|0|0|0	0.59	0.96	0.59	0.96	0.59	-3.18	16.67	0.18		3|0|2	5	1.67	2068	DOCK9_HUMAN	5.28	5.28
MOB3A	HeLa	USP34	NP_055524.3	9736	2|0|3	5	1.67	0.000470953	3	0|0|0|0|0|0	0.59	0.96	0.59	0.96	0.59	-3.07	16.67	0.21		2|0|2	4	1.33	3546	UBP34_HUMAN	1.2	1.2
MOB3B	293	RPS25	NP_001019.1	6230	7|6|2	15	5	0.04	3	0|0|0|2|0|0	0.58	0.86	0.58	0.86	0.58	-2.01	7.5	0.2		4|3|2	9	3	125	RS25_HUMAN	4.87	10.28	Contaminant
MOB2	293	PRPS1	NP_002755.1	5631	3|6|6	15	5	0.0157233	3	2|0|0|0|0|0	0.58	0.75	0.58	0.75	0.58	-1.14	7.5	0.2		2|3|3	8	2.67	318	PRPS1_HUMAN	3.16	14.97
MOB3A	293	MTHFD1L	NP_001229696.1	25902	0|6|11	17	5.67	0.00579162	3	0|0|0|2|0|0	0.58	0.99	0.58	0.99	0.58	-5.35	8.5	0.2		0|3|5	8	2.67	979	C1TM_HUMAN	2.02	3.88
MOB2	HeLa	CLPX	NP_006651.2	10845	8|6|0	14	4.67	0.00737757	3	0|0|0|2|0|0	0.57	0.93	0.57	0.93	0.57	-5.24	7	0.23		5|4|0	9	3	633	CLPX_HUMAN	5.23	5.23
MOB4	HeLa	POTEI	NP_001264335.1	653269	169|0|117	286	95.33	0.0886791	3	0|0|73|0|0|0	0.56	0.9	0.56	0.9	0.56	-107.56	3.92	0.23		9|0|8	17	5.67	1075	POTEI_HUMAN	6.5	6.5
MOB2	293	MED8	NP_963836.2	112950	4|4|7	15	5	0.0186567	3	0|0|0|0|2|0	0.56	0.86	0.56	0.86	0.56	-0.35	7.5	0.2		4|2|3	9	3	268	MED8_HUMAN	274.25	274.25
MOB4	293	ESRRA	NP_001269379.1	2101	8|0|6	14	4.67	0.0110402	3	0|0|0|2|0|0	0.56	0.92	0.56	0.92	0.56	-5.35	7	0.2		3|0|3	6	2	423	ERR1_HUMAN	2.78	2.78
MOB3C	HeLa	ICE1	NP_056140.1	23379	6|4|4	14	4.67	0.0020609	3	0|0|0|2|0|0	0.55	0.78	0.55	0.78	0.55	-0.23	7	0.23		3|3|3	9	3	2266	ICE1_HUMAN	7.35	8.78
MOB2	HeLa	KRT5	NP_000415.2	3852	64|38|0	102	34	0.0576271	3	0|0|0|0|0|22	0.54	0.91	0.54	0.91	0.54	-32.3	4.64	0.24		8|12|0	20	6.67	590	K2C5_HUMAN	0	6.15	Contaminant
MOB2	HeLa	KRT5	NP_000415.2	3852	64|38|0	102	34	0.0576271	3	0|0|0|0|0|22	0.54	0.91	0.54	0.91	0.54	-32.3	4.64	0.24		8|12|0	20	6.67	590	K2C5_HUMAN	0	6.15	Contaminant
MOB3A	HeLa	NDUFA4	NP_002480.1	4697	2|2|0	4	1.33	0.0164198	3	0|0|0|0|0|0	0.54	0.81	0.54	0.81	0.54	-3.07	13.33	0.23		2|2|0	4	1.33	81	NDUA4_HUMAN	7.29	10.57
MOB2	HeLa	GANAB	NP_001265123.1	23193	22|4|7	33	11	0.012987	3	0|0|0|4|0|0	0.54	0.99	0.54	0.99	0.54	-1.62	8.25	0.24		7|2|5	14	4.67	847	GANAB_HUMAN	4.38	4.38
MOB3B	HeLa	MTFP1	NP_057582.2	51537	0|2|2	4	1.33	0.00801205	3	0|0|0|0|0|0	0.54	0.81	0.54	0.81	0.54	-3.07	13.33	0.23		0|2|2	4	1.33	166	MTFP1_HUMAN	47.11	47.11
MOB3A	HeLa	C18orf21	NP_113634.3	83608	0|2|2	4	1.33	0.00604545	3	0|0|0|0|0|0	0.54	0.81	0.54	0.81	0.54	-3.07	13.33	0.23		0|2|2	4	1.33	220	CR021_HUMAN	18.47	18.47
MOB2	HeLa	MED27	NP_004260.2	9442	0|2|2	4	1.33	0.00427653	3	0|0|0|0|0|0	0.54	0.81	0.54	0.81	0.54	-3.07	13.33	0.23		0|2|2	4	1.33	311	MED27_HUMAN	28.93	348.14
MOB3C	HeLa	CSNK2A2	NP_001887.1	1459	2|2|0	4	1.33	0.0038	3	0|0|0|0|0|0	0.54	0.81	0.54	0.81	0.54	-3.07	13.33	0.23		2|2|0	4	1.33	350	CSK22_HUMAN	30.71	57.81
MOB4	HeLa	RBFOX2	NP_001026865.1	23543	2|2|0	4	1.33	0.0035	3	0|0|0|0|0|0	0.54	0.81	0.54	0.81	0.54	-3.07	13.33	0.23		2|2|0	4	1.33	380	RFOX2_HUMAN	2.54	2.54
MOB3B	HeLa	IDH2	NP_001276839.1	3418	0|2|2	4	1.33	0.003325	3	0|0|0|0|0|0	0.54	0.81	0.54	0.81	0.54	-3.07	13.33	0.23		0|2|2	4	1.33	400	IDHP_HUMAN	3.47	3.47
MOB1B	HeLa	ZZZ3	NP_001295166.1	26009	0|2|2	4	1.33	0.00325183	3	0|0|0|0|0|0	0.54	0.81	0.54	0.81	0.54	-3.07	13.33	0.23		0|2|2	4	1.33	409	ZZZ3_HUMAN	5.54	8.46
MOB1B	HeLa	PRKACA	NP_001291278.1	5566	0|2|2	4	1.33	0.00311475	3	0|0|0|0|0|0	0.54	0.81	0.54	0.81	0.54	-3.07	13.33	0.23		0|2|2	4	1.33	427	KAPCA_HUMAN	2.1	4.03
MOB3C	HeLa	RBM34	NP_001333667.1	23029	2|2|0	4	1.33	0.00310023	3	0|0|0|0|0|0	0.54	0.81	0.54	0.81	0.54	-3.07	13.33	0.23		2|2|0	4	1.33	429	RBM34_HUMAN	4.6	6.03
MOB3C	HeLa	NSRP1	NP_001248396.1	84081	2|2|0	4	1.33	0.00263889	3	0|0|0|0|0|0	0.54	0.81	0.54	0.81	0.54	-3.07	13.33	0.23		2|2|0	4	1.33	504	NSRP1_HUMAN	8.55	8.55
MOB3A	HeLa	SPTLC1	NP_001268232.1	10558	0|2|2	4	1.33	0.00259259	3	0|0|0|0|0|0	0.54	0.81	0.54	0.81	0.54	-3.07	13.33	0.23		0|2|2	4	1.33	513	SPTC1_HUMAN	2.69	6.93
MOB4	HeLa	FAR1	NP_115604.1	84188	0|2|2	4	1.33	0.00258252	3	0|0|0|0|0|0	0.54	0.81	0.54	0.81	0.54	-3.07	13.33	0.23		0|2|2	4	1.33	515	FACR1_HUMAN	7.28	7.28
MOB1B	HeLa	API5	NP_001136402.1	8539	2|2|0	4	1.33	0.00253817	3	0|0|0|0|0|0	0.54	0.81	0.54	0.81	0.54	-3.07	13.33	0.23		2|2|0	4	1.33	524	API5_HUMAN	30.03	30.03
MOB3C	HeLa	BUD13	NP_116114.1	84811	0|2|2	4	1.33	0.00214863	3	0|0|0|0|0|0	0.54	0.81	0.54	0.81	0.54	-3.07	13.33	0.23		0|2|2	4	1.33	619	BUD13_HUMAN	23.13	23.13
MOB3A	HeLa	IPO11	NP_057422.3	51194	2|0|2	4	1.33	0.0013641	3	0|0|0|0|0|0	0.54	0.81	0.54	0.81	0.54	-3.07	13.33	0.23		2|0|2	4	1.33	975	IPO11_HUMAN	2.47	2.47
MOB3A	HeLa	DICER1	NP_001182502.1	23405	2|2|0	4	1.33	0.000727173	3	0|0|0|0|0|0	0.54	0.81	0.54	0.81	0.54	-3.07	13.33	0.23		2|2|0	4	1.33	1829	DICER_HUMAN	15.16	15.16
MOB2	HeLa	RAB8A	NP_005361.2	4218	20|15|16	51	17	0.0821256	3	0|11|0|0|0|0	0.53	0.64	0.53	0.64	0.53	-0.25	4.64	0.24		4|5|6	15	5	207	RAB8A_HUMAN	8.16	8.16
MOB4	293	ECH1	NP_001389.2	1891	22|13|25	60	20	0.0609756	3	7|0|4|7|4|9	0.53	0.98	0.53	0.98	0.53	-11.13	2.61	0.2		8|6|8	22	7.33	328	ECH1_HUMAN	5.84	10.2
MOB3B	293	NDUFA4	NP_002480.1	4697	2|2|0	4	1.33	0.0164198	3	0|0|0|0|0|0	0.53	0.79	0.53	0.79	0.53	-3.18	13.33	0.2		2|2|0	4	1.33	81	NDUA4_HUMAN	3.76	7.3
MOB3A	293	CDC26	NP_644815.1	246184	2|0|2	4	1.33	0.0156471	3	0|0|0|0|0|0	0.53	0.79	0.53	0.79	0.53	-3.18	13.33	0.2		2|0|2	4	1.33	85	CDC26_HUMAN	21.35	21.35
MOB1B	293	PRPS1	NP_002755.1	5631	4|4|6	14	4.67	0.0146855	3	2|0|0|0|0|0	0.53	0.75	0.53	0.75	0.53	-0.35	7	0.22		2|3|4	9	3	318	PRPS1_HUMAN	3.44	7.12
MOB3B	293	UBR5	NP_001269802.1	51366	29|35|36	100	33.33	0.0119121	3	4|12|4|14|2|12	0.53	0.89	0.53	0.89	0.53	-6.71	2.63	0.22		11|17|19	47	15.67	2798	UBR5_HUMAN	2.4	2.4
MOB2	HeLa	LRPPRC	NP_573566.2	10128	15|13|13	41	13.67	0.00980631	3	2|0|3|7|0|0	0.53	0.78	0.53	0.78	0.53	-0.4	3.42	0.24		8|7|12	27	9	1394	LPPRC_HUMAN	2.76	3.71
MOB3C	293	POP7	NP_005828.2	10248	2|0|2	4	1.33	0.0095	3	0|0|0|0|0|0	0.53	0.79	0.53	0.79	0.53	-3.18	13.33	0.2		2|0|2	4	1.33	140	POP7_HUMAN	53.64	66.28
MOB4	293	COMMD3	NP_036203.1	23412	0|2|2	4	1.33	0.00682051	3	0|0|0|0|0|0	0.53	0.79	0.53	0.79	0.53	-3.18	13.33	0.2		0|2|2	4	1.33	195	COMD3_HUMAN	41.99	41.99
MOB1A	293	SNAP23	NP_003816.2	8773	2|0|2	4	1.33	0.00630332	3	0|0|0|0|0|0	0.53	0.79	0.53	0.79	0.53	-3.18	13.33	0.2		2|0|2	4	1.33	211	SNP23_HUMAN	16.46	16.46
MOB3B	293	GCLM	NP_002052.1	2730	0|2|2	4	1.33	0.00485401	3	0|0|0|0|0|0	0.53	0.79	0.53	0.79	0.53	-3.18	13.33	0.2		0|2|2	4	1.33	274	GSH0_HUMAN	5.24	5.24
MOB3A	293	SFXN4	NP_998814.1	119559	2|0|2	4	1.33	0.00394659	3	0|0|0|0|0|0	0.53	0.79	0.53	0.79	0.53	-3.18	13.33	0.2		2|0|2	4	1.33	337	SFXN4_HUMAN	2.41	2.41
MOB3C	293	AP3M1	NP_001307192.1	26985	2|2|0	4	1.33	0.00318182	3	0|0|0|0|0|0	0.53	0.79	0.53	0.79	0.53	-3.18	13.33	0.2		2|2|0	4	1.33	418	AP3M1_HUMAN	1.96	1.96
MOB3B	293	CSK	NP_001120662.1	1445	2|0|2	4	1.33	0.00295556	3	0|0|0|0|0|0	0.53	0.79	0.53	0.79	0.53	-3.18	13.33	0.2		2|0|2	4	1.33	450	CSK_HUMAN	8.36	8.36
MOB3B	293	SLC7A5	NP_003477.4	8140	2|2|0	4	1.33	0.00262327	3	0|0|0|0|0|0	0.53	0.79	0.53	0.79	0.53	-3.18	13.33	0.2		2|2|0	4	1.33	507	LAT1_HUMAN	1.5	4.08
MOB1B	293	RPN1	NP_002941.1	6184	2|2|0	4	1.33	0.0021911	3	0|0|0|0|0|0	0.53	0.79	0.53	0.79	0.53	-3.18	13.33	0.2		2|2|0	4	1.33	607	RPN1_HUMAN	1.38	1.38
MOB3B	293	SAMHD1	NP_056289.2	25939	2|2|0	4	1.33	0.0021246	3	0|0|0|0|0|0	0.53	0.79	0.53	0.79	0.53	-3.18	13.33	0.2		2|2|0	4	1.33	626	SAMH1_HUMAN	7.09	7.09
MOB3C	293	GRAMD1A	NP_001129671.1	57655	2|0|2	4	1.33	0.00186536	3	0|0|0|0|0|0	0.53	0.79	0.53	0.79	0.53	-3.18	13.33	0.2		2|0|2	4	1.33	713	ASTRA_HUMAN	3.94	3.94
MOB4	293	KIAA0753	NP_055619.2	9851	0|2|2	4	1.33	0.00137539	3	0|0|0|0|0|0	0.53	0.79	0.53	0.79	0.53	-3.18	13.33	0.2		0|2|2	4	1.33	967	MOONR_HUMAN	1.92	1.92
MOB3B	293	PHF2	NP_005383.3	5253	2|0|2	4	1.33	0.0012135	3	0|0|0|0|0|0	0.53	0.79	0.53	0.79	0.53	-3.18	13.33	0.2		2|0|2	4	1.33	1096	PHF2_HUMAN	5.31	5.31
MOB3A	293	NOL6	NP_075068.2	65083	0|2|2	4	1.33	0.00116056	3	0|0|0|0|0|0	0.53	0.79	0.53	0.79	0.53	-3.18	13.33	0.2		0|2|2	4	1.33	1146	NOL6_HUMAN	1.31	2.1
MOB4	293	ATP2B1	NP_001001323.1	490	0|2|2	4	1.33	0.00113095	3	0|0|0|0|0|0	0.53	0.79	0.53	0.79	0.53	-3.18	13.33	0.2		0|2|2	4	1.33	1176	AT2B1_HUMAN	1.08	1.08
MOB3C	293	KIAA1217	NP_001091970.1	56243	2|2|0	4	1.33	0.00105222	3	0|0|0|0|0|0	0.53	0.79	0.53	0.79	0.53	-3.18	13.33	0.2		2|2|0	4	1.33	1264	SKT_HUMAN	1.35	1.35
MOB4	293	TNKS	NP_003738.2	8658	0|2|2	4	1.33	0.00100226	3	0|0|0|0|0|0	0.53	0.79	0.53	0.79	0.53	-3.18	13.33	0.2		0|2|2	4	1.33	1327	TNKS1_HUMAN	5.22	5.22
MOB3A	293	CCDC88A	NP_001129069.1	55704	2|2|0	4	1.33	0.00071123	3	0|0|0|0|0|0	0.53	0.79	0.53	0.79	0.53	-3.18	13.33	0.2		2|2|0	4	1.33	1870	GRDN_HUMAN	0.73	1.23
MOB1B	293	HIST2H2AB	NP_778235.1	317772	0|117|99	216	72	0.553846	3	62|0|0|0|0|0	0.52	0.82	0.52	0.82	0.52	-91.37	3.48	0.22		0|8|6	14	4.67	130	H2A2B_HUMAN	28.56	28.56	Contaminant
MOB4	293	C11orf49	NP_001003677.1	79096	19|13|18	50	16.67	0.0494659	3	4|7|4|6|0|5	0.52	0.88	0.52	0.88	0.52	-5.53	2.78	0.22		8|7|8	23	7.67	337	CK049_HUMAN	6.62	7.41
MOB1A	HeLa	YBX3	NP_001138898.1	8531	0|6|6	12	4	0.0132013	3	0|2|0|0|0|0	0.52	0.78	0.52	0.78	0.52	-5.24	6	0.24		0|4|4	8	2.67	303	YBOX3_HUMAN	11.14	11.14
MOB3C	293	ATAD2	NP_054828.2	29028	5|9|0	14	4.67	0.00335971	3	0|2|0|0|0|0	0.52	0.96	0.52	0.96	0.52	-5.35	7	0.22		4|5|0	9	3	1390	ATAD2_HUMAN	12.06	13.84
MOB3B	HeLa	RAB8A	NP_005361.2	4218	13|19|20	52	17.33	0.0837198	3	0|11|0|0|0|0	0.51	0.64	0.51	0.64	0.51	-0.92	4.73	0.24		7|7|7	21	7	207	RAB8A_HUMAN	9.8	9.8
MOB1B	293	NEFL	NP_006149.2	4747	4|14|12	30	10	0.0184162	3	0|5|0|0|0|0	0.51	0.78	0.51	0.78	0.51	-2.51	6	0.22		2|8|5	15	5	543	NFL_HUMAN	3.83	3.83
MOB1A	293	KRT2	NP_000414.2	3849	47|62|15	124	41.33	0.0646792	3	0|16|12|17|0|20	0.5	1	0.5	1	0.5	-43.37	2.34	0.22		20|25|8	53	17.67	639	K22E_HUMAN	6.36	34.45	Contaminant
MOB1A	HeLa	C11orf49	NP_001003677.1	79096	11|4|9	24	8	0.0237389	3	0|2|0|0|0|4	0.49	0.83	0.49	0.83	0.49	-3.8	4	0.24		6|4|6	16	5.33	337	CK049_HUMAN	5.19	12.4
MOB4	293	PRPS1	NP_002755.1	5631	0|5|7	12	4	0.0125786	3	2|0|0|0|0|0	0.49	0.86	0.49	0.86	0.49	-5.35	6	0.22		0|4|4	8	2.67	318	PRPS1_HUMAN	2.95	2.95
MOB2	293	DEPDC1B	NP_060839.2	55789	24|14|32	70	23.33	0.0441021	3	7|9|6|5|5|10	0.48	1	0.48	1	0.48	-13.18	2.69	0.22		11|7|13	31	10.33	529	DEP1B_HUMAN	30.96	33.02		recall
MOB1A	HeLa	MUC13	NP_149038.3	56667	10|5|11	26	8.67	0.0169336	3	0|0|2|0|2|5	0.48	0.83	0.48	0.83	0.48	-6	2.89	0.25		4|3|5	12	4	512	MUC13_HUMAN	5.74	5.74
MOB4	293	NEFL	NP_006149.2	4747	6|11|10	27	9	0.0165746	3	0|5|0|0|0|0	0.48	0.63	0.48	0.63	0.48	-1.1	5.4	0.22		2|5|4	11	3.67	543	NFL_HUMAN	3.37	3.37
MOB4	HeLa	CALR	NP_004334.1	811	6|0|13	19	6.33	0.0151799	3	0|0|3|0|0|0	0.48	0.95	0.48	0.95	0.48	-5.66	6.33	0.25		4|0|7	11	3.67	417	CALR_HUMAN	3.87	16.53
MOB1A	293	SLC4A7	NP_001245308.1	9497	9|10|30	49	16.33	0.0144385	3	0|0|2|0|5|3	0.48	1	0.48	1	0.48	-1.97	4.9	0.22		4|5|12	21	7	1131	S4A7_HUMAN	4.85	10.55
MOB3C	HeLa	ANKRD11	NP_001243111.1	29123	11|6|8	25	8.33	0.00312805	3	4|2|0|0|0|0	0.48	0.83	0.48	0.83	0.48	-1.75	4.17	0.25		7|2|6	15	5	2663	ANR11_HUMAN	33.1	36.89
MOB1A	293	C11orf49	NP_001003677.1	79096	17|19|16	52	17.33	0.0514243	3	4|7|4|6|0|5	0.47	0.88	0.47	0.88	0.47	-1.7	2.89	0.22		8|9|9	26	8.67	337	CK049_HUMAN	7.21	12.4
MOB3B	293	RAB6A	NP_001230648.1	5870	5|6|7	18	6	0.0342857	3	3|0|0|0|0|0	0.47	0.59	0.47	0.59	0.47	-0.6	6	0.22		2|3|4	9	3	175	RAB6A_HUMAN	16.26	16.26
MOB1A	HeLa	ACTN1	NP_001093.1	87	44|44|3	91	30.33	0.0340022	3	0|0|26|0|0|0	0.47	0.71	0.47	0.71	0.47	-29.26	3.5	0.25		17|13|2	32	10.67	892	ACTN1_HUMAN	5.56	5.56
MOB3C	HeLa	ESF1	NP_001263309.1	51575	17|27|35	79	26.33	0.0309401	3	8|4|8|14|6|6	0.47	1	0.47	1	0.47	-13.49	2.63	0.25		10|16|15	41	13.67	851	ESF1_HUMAN	66.73	303.43
MOB3B	293	PPA1	NP_066952.1	5464	4|6|3	13	4.33	0.0149827	3	0|0|0|2|0|0	0.47	0.75	0.47	0.75	0.47	-1.14	6.5	0.23		3|3|3	9	3	289	IPYR_HUMAN	11.45	11.45
MOB3A	293	SLC3A2	NP_001012680.1	6520	4|3|6	13	4.33	0.00686212	3	2|0|0|0|0|0	0.47	0.75	0.47	0.75	0.47	-1.14	6.5	0.23		3|2|4	9	3	631	4F2_HUMAN	5.37	10.78
MOB3C	HeLa	LAS1L	NP_001164120.1	81887	5|0|6	11	3.67	0.00511855	3	0|0|0|0|0|2	0.47	0.78	0.47	0.78	0.47	-5.24	5.5	0.25		4|0|6	10	3.33	717	LAS1L_HUMAN	3.57	6.45
MOB2	HeLa	TNRC6A	NP_001317449.1	27327	6|5|0	11	3.67	0.00191845	3	0|0|0|2|0|0	0.47	0.78	0.47	0.78	0.47	-5.24	5.5	0.25		3|3|0	6	2	1913	TNR6A_HUMAN	1.18	10.01
MOB4	293	RPL19	NP_000972.1	6143	14|26|16	56	18.67	0.0952551	3	5|4|4|8|4|2	0.46	1	0.46	1	0.46	-3.15	3.29	0.23		8|6|7	21	7	196	RL19_HUMAN	7.38	11.67	Contaminant
MOB3B	HeLa	ANKRD28	NP_056014.2	23243	0|5|25	30	10	0.00949668	3	0|0|0|0|0|3	0.46	1	0.46	1	0.46	-5.66	10	0.25		0|5|12	17	5.67	1053	ANR28_HUMAN	4.52	4.52
MOB3A	HeLa	UPF1	NP_001284478.1	5976	5|7|9	21	7	0.00620018	3	0|0|0|0|0|4	0.46	0.64	0.46	0.64	0.46	-0.97	5.25	0.25		5|6|7	18	6	1129	RENT1_HUMAN	2.27	3.43
MOB2	HeLa	RPS25	NP_001019.1	6230	14|0|7	21	7	0.056	3	0|0|3|3|0|0	0.45	1	0.45	1	0.45	-10.2	3.5	0.25		4|0|2	6	2	125	RS25_HUMAN	6.11	10.77	Contaminant
MOB1B	293	LRRC49	NP_001185946.1	54839	26|17|24	67	22.33	0.0323155	3	5|7|6|5|9|10	0.45	0.9	0.45	0.9	0.45	-9.14	2.58	0.23		15|10|12	37	12.33	691	LRC49_HUMAN	4.39	6.84
MOB1A	HeLa	CWC22	NP_065994.1	57703	20|11|0	31	10.33	0.0113767	3	0|7|0|0|0|0	0.44	0.84	0.44	0.84	0.44	-11.02	4.43	0.25		5|2|0	7	2.33	908	CWC22_HUMAN	4.53	6.8
MOB1B	HeLa	KHDRBS1	NP_006550.1	10657	8|2|3	13	4.33	0.00977427	3	0|0|0|2|0|0	0.44	0.93	0.44	0.93	0.44	-1.89	6.5	0.25		3|2|2	7	2.33	443	KHDR1_HUMAN	3.85	3.85
MOB1A	HeLa	UPF1	NP_001284478.1	5976	5|5|11	21	7	0.00620018	3	0|0|0|0|0|4	0.44	0.77	0.44	0.77	0.44	-0.97	5.25	0.25		3|4|7	14	4.67	1129	RENT1_HUMAN	2.14	3.51
MOB3A	HeLa	VPS51	NP_037397.2	738	4|0|7	11	3.67	0.0046931	3	2|0|0|0|0|0	0.44	0.87	0.44	0.87	0.44	-5.24	5.5	0.25		3|0|3	6	2	782	VPS51_HUMAN	4.92	25.19
MOB1A	HeLa	STAU2	NP_001157852.1	27067	8|11|13	32	10.67	0.0187193	3	5|0|2|2|2|4	0.43	0.87	0.43	0.87	0.43	-4.22	2.91	0.26		6|6|8	20	6.67	570	STAU2_HUMAN	8.49	31.3
MOB2	293	EIF2AK2	NP_001129123.1	5610	8|0|7	15	5	0.00907441	3	0|0|0|3|0|0	0.43	0.69	0.43	0.69	0.43	-5.77	5	0.23		4|0|4	8	2.67	551	E2AK2_HUMAN	4.38	4.38
MOB3C	293	TBL3	NP_006444.2	10607	8|7|0	15	5	0.00618812	3	0|3|0|0|0|0	0.43	0.69	0.43	0.69	0.43	-5.77	5	0.23		5|5|0	10	3.33	808	TBL3_HUMAN	2.61	22.11
MOB3B	293	PPHLN1	NP_001137260.1	51535	6|13|15	34	11.33	0.0325575	3	0|0|0|5|5|0	0.42	0.75	0.42	0.75	0.42	-5.72	3.4	0.23		3|5|5	13	4.33	348	PPHLN_HUMAN	4.19	4.19
MOB2	293	GEMIN7	NP_001007270.1	79760	0|4|7	11	3.67	0.0280153	3	0|0|0|0|0|2	0.42	0.86	0.42	0.86	0.42	-5.35	5.5	0.23		0|2|4	6	2	131	GEMI7_HUMAN	4.16	4.16
MOB3C	HeLa	MPP7	NP_001305099.1	143098	7|6|11	24	8	0.0138889	3	4|0|0|0|0|2	0.42	0.83	0.42	0.83	0.42	-1.75	4	0.26		4|3|7	14	4.67	576	MPP7_HUMAN	17.76	17.76
MOB2	HeLa	KHDRBS1	NP_006550.1	10657	5|0|5	10	3.33	0.00751693	3	0|0|0|2|0|0	0.42	0.63	0.42	0.63	0.42	-5.24	5	0.26		2|0|4	6	2	443	KHDR1_HUMAN	2.3	2.3
MOB4	293	VIPAS39	NP_001180243.1	63894	6|0|5	11	3.67	0.00744422	3	2|0|0|0|0|2	0.42	0.8	0.42	0.8	0.42	-7.78	2.75	0.23		3|0|4	7	2.33	493	SPE39_HUMAN	3	3
MOB4	293	PDIA3	NP_005304.3	2923	0|4|7	11	3.67	0.00726733	3	0|0|0|2|0|0	0.42	0.86	0.42	0.86	0.42	-5.35	5.5	0.23		0|3|4	7	2.33	505	PDIA3_HUMAN	7.99	12.72
MOB2	HeLa	PFN1	NP_005013.1	5216	21|6|0	27	9	0.0642857	3	0|0|0|0|5|0	0.41	0.95	0.41	0.95	0.41	-8.62	5.4	0.26		6|3|0	9	3	140	PROF1_HUMAN	11.1	15.42
MOB2	HeLa	HSD17B10	NP_001032900.1	3028	13|5|14	32	10.67	0.0423413	3	3|3|0|3|5|5	0.41	0.76	0.41	0.76	0.41	-10.64	2.46	0.26		4|3|7	14	4.67	252	HCD2_HUMAN	4.13	6.2
MOB2	293	RPS25	NP_001019.1	6230	3|10|0	13	4.33	0.03464	3	0|0|0|2|0|0	0.41	0.98	0.41	0.98	0.41	-5.35	6.5	0.23		2|3|0	5	1.67	125	RS25_HUMAN	4.66	10.77	Contaminant
MOB3C	HeLa	HLA-A	NP_002107.3	3105	3|0|9	12	4	0.0109589	3	0|0|2|0|0|0	0.41	0.96	0.41	0.96	0.41	-5.24	6	0.26		2|0|5	7	2.33	365	1A03_HUMAN	2.7	2.7
MOB3B	HeLa	GRWD1	NP_113673.3	83743	0|4|6	10	3.33	0.00746637	3	0|0|0|0|2|0	0.41	0.78	0.41	0.78	0.41	-5.24	5	0.26		0|3|4	7	2.33	446	GRWD1_HUMAN	3.84	8.25
MOB1B	293	RPL19	NP_000972.1	6143	16|18|7	41	13.67	0.0697449	3	5|4|4|8|4|2	0.4	0.85	0.4	0.85	0.4	-12.57	2.41	0.23		7|8|3	18	6	196	RL19_HUMAN	6.37	6.37	Contaminant
MOB3C	HeLa	EGFR	NP_001333828.1	1956	4|10|10	24	8	0.00686695	3	2|0|4|3|0|0	0.4	0.6	0.4	0.6	0.4	-7.4	2.67	0.26		3|6|6	15	5	1165	Q504U8_HUMAN	2.01	2.01
MOB3C	HeLa	DHX35	NP_001177738.1	60625	5|2|4	11	3.67	0.00546131	3	0|0|0|0|0|2	0.4	0.63	0.4	0.63	0.4	-1.89	5.5	0.26		4|2|4	10	3.33	672	DHX35_HUMAN	15.66	99.25
MOB3C	293	UTP20	NP_055318.2	27340	7|5|4	16	5.33	0.00191382	3	3|0|0|0|0|0	0.4	0.59	0.4	0.59	0.4	-1.09	5.33	0.24		3|2|2	7	2.33	2785	UTP20_HUMAN	5.22	16.28
MOB1B	HeLa	RAB8A	NP_005361.2	4218	13|13|19	45	15	0.0724638	3	0|11|0|0|0|0	0.39	0.61	0.39	0.61	0.39	-0.92	4.09	0.26		6|4|7	17	5.67	207	RAB8A_HUMAN	10.23	10.23
MOB1A	HeLa	KRT5	NP_000415.2	3852	42|29|19	90	30	0.0508475	3	0|0|0|0|0|22	0.39	0.75	0.39	0.75	0.39	-4.58	4.09	0.27		10|8|6	24	8	590	K2C5_HUMAN	0	5.11	Contaminant
MOB1A	293	VANGL1	NP_001165882.1	81839	8|9|24	41	13.67	0.0261877	3	0|0|3|4|3|0	0.39	1	0.39	1	0.39	-3.24	4.1	0.24		6|6|11	23	7.67	522	VANG1_HUMAN	4.41	9.39
MOB3C	HeLa	REXO4	NP_001266279.1	57109	0|5|9	14	4.67	0.016386	3	0|0|0|3|0|0	0.39	0.8	0.39	0.8	0.39	-5.66	4.67	0.26		0|4|6	10	3.33	285	REXO4_HUMAN	23.82	23.82
MOB3A	293	ESRRA	NP_001269379.1	2101	8|0|3	11	3.67	0.00867612	3	0|0|0|2|0|0	0.39	0.92	0.39	0.92	0.39	-5.35	5.5	0.24		2|0|2	4	1.33	423	ERR1_HUMAN	2.43	2.43
MOB4	HeLa	MTCL1	XP_005258155.1	23255	0|8|8	16	5.33	0.0072517	3	0|0|3|3|0|0	0.39	0.59	0.39	0.59	0.39	-10.2	2.67	0.27		0|4|6	10	3.33	735	MTCL1_HUMAN	2.51	2.51
MOB4	293	PPP2R1A	NP_055040.2	5518	43|10|10	63	21	0.0356537	3	0|0|0|2|7|2	0.38	1	0.38	1	0.38	-2.67	5.73	0.24		17|7|5	29	9.67	589	2AAA_HUMAN	17.8	92.21		recall
MOB4	293	RPSA	NP_001291217.1	3921	2|10|14	26	8.67	0.0289	3	0|0|0|6|0|0	0.38	0.69	0.38	0.69	0.38	-6.1	4.33	0.24		2|6|5	13	4.33	300	RSSA_HUMAN	7.27	11.49	Contaminant
MOB3C	HeLa	NIFK	NP_115766.3	84365	7|5|3	15	5	0.0170648	3	0|0|0|3|0|0	0.38	0.62	0.38	0.62	0.38	-1.7	5	0.27		3|2|3	8	2.67	293	MK67I_HUMAN	14.68	18.2
MOB3A	HeLa	PLK1	NP_005021.2	5347	4|3|4	11	3.67	0.00608623	3	0|0|0|0|0|2	0.38	0.44	0.38	0.44	0.38	-1.02	5.5	0.27		3|2|3	8	2.67	603	PLK1_HUMAN	2.25	3.36
MOB4	HeLa	MYL6B	NP_001186558.1	140465	29|21|0	50	16.67	0.0801442	3	0|0|16|0|0|0	0.37	0.69	0.37	0.69	0.37	-23.63	3.13	0.27		2|5|0	7	2.33	208	MYL6B_HUMAN	23.26	23.26
MOB2	HeLa	SRP14	NP_003125.3	6727	17|6|8	31	10.33	0.0759559	3	0|3|0|5|0|0	0.37	0.95	0.37	0.95	0.37	-3.59	3.88	0.27		3|2|3	8	2.67	136	SRP14_HUMAN	6.15	9.89
MOB2	HeLa	RAB32	NP_006825.1	10981	7|2|11	20	6.67	0.0296444	3	0|2|0|0|0|4	0.37	0.83	0.37	0.83	0.37	-6.53	3.33	0.27		4|2|7	13	4.33	225	RAB32_HUMAN	3.8	3.8
MOB3B	HeLa	PHF6	NP_001015877.1	84295	4|11|10	25	8.33	0.0228219	3	0|0|4|0|4|0	0.37	0.64	0.37	0.64	0.37	-6	3.13	0.27		2|6|5	13	4.33	365	PHF6_HUMAN	3.94	43.72
MOB3C	HeLa	TEX10	NP_001155056.1	54881	13|6|8	27	9	0.00985761	3	0|2|3|0|4|0	0.37	0.98	0.37	0.98	0.37	-4.64	3	0.27		6|4|5	15	5	913	TEX10_HUMAN	5.22	14.46
MOB3C	HeLa	NOL10	NP_001248321.1	79954	5|5|8	18	6	0.00906344	3	0|0|0|0|0|4	0.37	0.56	0.37	0.56	0.37	-0.97	4.5	0.27		4|4|4	12	4	662	NOL10_HUMAN	53.48	88.42
MOB2	HeLa	EGFR	NP_001333828.1	1956	6|8|13	27	9	0.00772532	3	2|0|4|3|0|0	0.37	0.98	0.37	0.98	0.37	-4.64	3	0.27		3|5|6	14	4.67	1165	Q504U8_HUMAN	1.92	1.92
MOB1A	293	MAP1S	NP_001295292.1	55201	7|0|3	10	3.33	0.00322362	3	0|0|0|0|2|0	0.37	0.86	0.37	0.86	0.37	-5.35	5	0.24		5|0|2	7	2.33	1033	MAP1S_HUMAN	2.72	2.72
MOB2	HeLa	RPS18	NP_072045.1	6222	18|11|5	34	11.33	0.0745395	3	0|0|5|5|3|3	0.36	1	0.36	1	0.36	-10.64	2.62	0.28		7|6|2	15	5	152	RS18_HUMAN	7.19	10.95	Contaminant
MOB1A	HeLa	KRT14	NP_000517.2	3861	37|37|0	74	24.67	0.0522669	3	0|0|0|26|0|0	0.36	0.55	0.36	0.55	0.36	-38.17	2.85	0.27		13|13|0	26	8.67	472	K1C14_HUMAN	9.5	22.04	Contaminant
MOB4	HeLa	TWF1	NP_001229326.1	5756	23|9|12	44	14.67	0.0410924	3	5|2|6|3|3|0	0.36	1	0.36	1	0.36	-6.24	3.14	0.28		12|6|7	25	8.33	357	TWF1_HUMAN	93.91	93.91
MOB2	HeLa	RPSA	NP_001291217.1	3921	12|7|4	23	7.67	0.0255667	3	0|0|3|2|3|0	0.36	0.97	0.36	0.97	0.36	-6.24	2.88	0.28		4|4|3	11	3.67	300	RSSA_HUMAN	5.77	10.48	Contaminant
MOB4	HeLa	HSP90B1	NP_003290.1	7184	17|10|25	52	17.33	0.0215816	3	0|0|6|7|7|3	0.36	1	0.36	1	0.36	-11.71	2.6	0.28		10|6|12	28	9.33	803	ENPL_HUMAN	10.2	15.16
MOB1A	293	KRI1	NP_075384.3	65095	13|20|6	39	13	0.0183357	3	3|5|0|4|0|6	0.36	1	0.36	1	0.36	-11.66	2.6	0.24		8|11|4	23	7.67	709	KRI1_HUMAN	3.46	3.46
MOB2	293	CCDC138	NP_659415.1	165055	18|6|12	36	12	0.0180451	3	5|0|3|0|0|6	0.36	0.99	0.36	0.99	0.36	-10.49	2.57	0.24		8|3|6	17	5.67	665	CC138_HUMAN	6.76	6.76
MOB4	293	Krt2	Q3TTY5	16681	0|10|28	38	12.67	0.0179208	3	0|0|0|0|9|0	0.36	0.87	0.36	0.87	0.36	-13.73	4.22	0.24		0|5|8	13	4.33	707		7.9	10.26	Contaminant
MOB4	293	LRRC59	NP_060979.2	55379	5|7|3	15	5	0.0162866	3	0|0|3|0|0|0	0.36	0.59	0.36	0.59	0.36	-1.81	5	0.24		2|3|2	7	2.33	307	LRC59_HUMAN	4.19	6.48
MOB3A	HeLa	NUBP2	NP_001271430.1	10101	5|4|0	9	3	0.014218	3	0|0|0|0|0|2	0.36	0.63	0.36	0.63	0.36	-5.24	4.5	0.28		2|2|0	4	1.33	211	NUBP2_HUMAN	8.68	8.68
MOB4	HeLa	GANAB	NP_001265123.1	23193	3|3|15	21	7	0.00826446	3	0|0|0|4|0|0	0.36	0.92	0.36	0.92	0.36	-2.51	5.25	0.29		3|3|8	14	4.67	847	GANAB_HUMAN	3.34	3.34
MOB3C	HeLa	NOL9	NP_078930.3	79707	5|3|9	17	5.67	0.00807692	3	3|0|0|0|0|2	0.36	0.9	0.36	0.9	0.36	-4.11	3.4	0.28		2|2|6	10	3.33	702	NOL9_HUMAN	23.49	28.06
MOB4	HeLa	YARS	NP_003671.1	8565	0|4|5	9	3	0.00568182	3	0|0|0|0|0|2	0.36	0.63	0.36	0.63	0.36	-5.24	4.5	0.28		0|2|3	5	1.67	528	SYYC_HUMAN	6.17	9.52
MOB2	HeLa	MTPAP	NP_060579.3	55149	0|4|5	9	3	0.00515464	3	0|0|0|0|0|2	0.36	0.63	0.36	0.63	0.36	-5.24	4.5	0.28		0|2|2	4	1.33	582	PAPD1_HUMAN	1.9	3.44
MOB3C	HeLa	RRP1B	NP_055871.1	23076	0|5|4	9	3	0.00395778	3	0|0|0|2|0|0	0.36	0.63	0.36	0.63	0.36	-5.24	4.5	0.28		0|3|3	6	2	758	RRP1B_HUMAN	12.56	23.43
MOB3C	293	CENPC	NP_001803.2	1060	3|5|3	11	3.67	0.00389184	3	0|0|0|0|2|0	0.36	0.6	0.36	0.6	0.36	-1.14	5.5	0.24		3|4|2	9	3	943	CENPC_HUMAN	12.6	16.81
MOB4	HeLa	COPA	NP_001091868.1	1314	0|4|5	9	3	0.00243309	3	0|0|0|2|0|0	0.36	0.63	0.36	0.63	0.36	-5.24	4.5	0.28		0|2|5	7	2.33	1233	COPA_HUMAN	2.16	2.16
MOB3C	HeLa	PDS5B	NP_055847.1	23047	5|0|4	9	3	0.00207325	3	2|0|0|0|0|0	0.36	0.63	0.36	0.63	0.36	-5.24	4.5	0.28		4|0|4	8	2.67	1447	PDS5B_HUMAN	1.96	10.18
MOB4	293	GAPDH	NP_001243728.1	2597	10|30|46	86	28.67	0.0978498	3	0|0|0|16|9|8	0.35	1	0.35	1	0.35	-26.83	2.61	0.25		3|9|16	28	9.33	293	G3P_HUMAN	7.72	17.81
MOB3C	HeLa	EXOSC3	NP_001002269.1	51010	6|14|14	34	11.33	0.0690854	3	5|0|2|5|4|2	0.35	0.53	0.35	0.53	0.35	-10.38	2.43	0.29		4|7|7	18	6	164	EXOS3_HUMAN	119.88	235.99
MOB2	HeLa	ATP5MG	NP_006467.4	10632	8|0|2	10	3.33	0.0323301	3	2|0|0|0|0|0	0.35	0.93	0.35	0.93	0.35	-5.24	5	0.29		3|0|2	5	1.67	103	ATP5L_HUMAN	32.12	35.84
MOB3C	HeLa	GPATCH4	NP_056405.2	54865	9|2|3	14	4.67	0.0124533	3	0|2|0|0|2|0	0.35	1	0.35	1	0.35	-4.53	3.5	0.29		5|2|2	9	3	375	A8KAG1_HUMAN	5.03	116.61
MOB3C	293	DLG5	NP_004738.3	9231	16|5|10	31	10.33	0.00538301	3	4|4|0|0|2|4	0.35	0.99	0.35	0.99	0.35	-9.59	2.58	0.25		12|4|7	23	7.67	1919	DLG5_HUMAN	1.92	6.47
MOB3A	293	HIST2H2AB	NP_778235.1	317772	82|107|0	189	63	0.484615	3	62|0|0|0|0|0	0.34	0.78	0.34	0.78	0.34	-91.37	3.05	0.25		7|6|0	13	4.33	130	H2A2B_HUMAN	24.5	31.42	Contaminant
MOB2	HeLa	RACK1	NP_006089.1	10399	35|20|17	72	24	0.0757098	3	9|6|5|7|7|10	0.34	1	0.34	1	0.34	-9.02	2.77	0.29		8|7|6	21	7	317	RACK1_HUMAN	5.48	13.28
MOB1B	293	KRT9	NP_000217.2	3857	27|54|24	105	35	0.0561798	3	5|12|6|9|5|13	0.34	1	0.34	1	0.34	-8.8	3.09	0.25		12|19|11	42	14	623	K1C9_HUMAN	6.1	13.57	Contaminant
MOB3A	293	RPL29	NP_000983.1	6159	5|5|8	18	6	0.0377358	3	0|4|0|0|0|0	0.34	0.53	0.34	0.53	0.34	-1.08	4.5	0.25		2|2|2	6	2	159	RL29_HUMAN	5.01	7.2	Contaminant
MOB3C	HeLa	NOL8	NP_001317651.1	55035	26|30|48	104	34.67	0.0307086	3	9|13|6|14|10|8	0.34	1	0.34	1	0.34	-9.38	2.81	0.29		14|15|23	52	17.33	1129	NOL8_HUMAN	46.03	56.8
MOB4	HeLa	P4HA1	NP_000908.2	5033	7|15|22	44	14.67	0.0274719	3	4|3|6|7|5|6	0.34	0.99	0.34	0.99	0.34	-14.79	2.32	0.29		6|11|12	29	9.67	534	P4HA1_HUMAN	3.12	3.64
MOB4	HeLa	AFAP1	NP_001128119.1	60312	19|11|8	38	12.67	0.0155651	3	0|3|6|4|4|3	0.34	1	0.34	1	0.34	-7.59	2.71	0.29		9|7|6	22	7.33	814	AFAP1_HUMAN	9.62	9.62
MOB3B	293	ABCE1	NP_001035809.1	6059	7|6|13	26	8.67	0.0144741	3	3|3|2|0|0|3	0.34	0.98	0.34	0.98	0.34	-4.75	2.89	0.25		3|2|7	12	4	599	ABCE1_HUMAN	8.18	11.62
MOB3A	293	NPEPPS	NP_001317186.1	9520	11|10|11	32	10.67	0.0116612	3	0|0|0|4|5|0	0.34	0.39	0.34	0.39	0.34	-1.12	3.56	0.25		8|5|7	20	6.67	915	PSA_HUMAN	2.74	2.74
MOB1A	293	ESRRA	NP_001269379.1	2101	5|4|0	9	3	0.0070922	3	0|0|0|2|0|0	0.34	0.6	0.34	0.6	0.34	-5.35	4.5	0.25		2|2|0	4	1.33	423	ERR1_HUMAN	2.31	2.31
MOB3C	HeLa	URB1	NP_055640.2	9875	21|7|16	44	14.67	0.00645971	3	5|3|0|0|5|9	0.34	0.97	0.34	0.97	0.34	-14.79	2.32	0.29		14|5|12	31	10.33	2271	NPA1P_HUMAN	4.55	25.34
MOB1A	293	SLC3A2	NP_001012680.1	6520	0|4|5	9	3	0.00475436	3	2|0|0|0|0|0	0.34	0.6	0.34	0.6	0.34	-5.35	4.5	0.25		0|4|4	8	2.67	631	4F2_HUMAN	3.46	14.18
MOB3C	293	ICE1	NP_056140.1	23379	4|5|0	9	3	0.00132392	3	0|0|2|0|0|0	0.34	0.6	0.34	0.6	0.34	-5.35	4.5	0.25		3|3|0	6	2	2266	ICE1_HUMAN	1.43	8.78
MOB4	HeLa	MYL6	NP_066299.2	4637	204|140|112	456	152	1.00662	3	70|79|85|58|59|47	0.33	0.99	0.33	0.99	0.33	-116.2	1.95	0.46		18|14|12	44	14.67	151	MYL6_HUMAN	118.16	118.16		recall
MOB4	HeLa	ACTBL2	NP_001017992.1	345651	279|199|163	641	213.67	0.568271	3	111|91|98|83|90|67	0.33	1	0.33	1	0.33	-118.63	2.14	0.3		21|16|13	50	16.67	376	ACTBL_HUMAN	31.98	62.63
MOB1B	293	HIST1H2BG	NP_003509.1	8339	0|179|0	179	59.67	0.473571	3	0|0|0|0|0|0	0.33	1	0.33	1	0.33	-3.18	596.67	0.26		0|13|0	13	4.33	126	H2B1C_HUMAN	51.07	51.07	Contaminant
MOB1B	293	HIST1H2BD	NP_066407.1	3017	0|177|0	177	59	0.468254	3	0|0|0|0|0|0	0.33	1	0.33	1	0.33	-3.18	590	0.26		0|13|0	13	4.33	126	H2B1D_HUMAN	86.76	86.76	Contaminant
MOB1B	293	HIST2H2BE	NP_003519.1	8349	0|172|0	172	57.33	0.455	3	0|0|0|0|0|0	0.33	1	0.33	1	0.33	-3.18	573.33	0.26		0|13|0	13	4.33	126	H2B2E_HUMAN	49.09	49.09	Contaminant
MOB3B	293	HIST2H2BE	NP_003519.1	8349	0|166|0	166	55.33	0.439127	3	0|0|0|0|0|0	0.33	1	0.33	1	0.33	-3.18	553.33	0.26		0|11|0	11	3.67	126	H2B2E_HUMAN	41.2	119.51	Contaminant
MOB3B	293	HIST1H2BK	NP_001299582.1	85236	0|166|0	166	55.33	0.439127	3	0|0|0|0|0|0	0.33	1	0.33	1	0.33	-3.18	553.33	0.26		0|11|0	11	3.67	126	H2B1K_HUMAN	71.78	71.78	Contaminant
MOB1A	HeLa	HIST3H2BB	NP_778225.1	128312	164|0|0	164	54.67	0.433889	3	0|0|0|0|0|0	0.33	1	0.33	1	0.33	-3.07	546.67	0.3		10|0|0	10	3.33	126	H2B3B_HUMAN	81.03	81.03	Contaminant
MOB3B	HeLa	HIST1H2BG	NP_003509.1	8339	157|0|0	157	52.33	0.415317	3	0|0|0|0|0|0	0.33	1	0.33	1	0.33	-3.07	523.33	0.3		12|0|0	12	4	126	H2B1C_HUMAN	78.81	116.27	Contaminant
MOB3B	HeLa	HIST2H2BE	NP_003519.1	8349	155|0|0	155	51.67	0.410079	3	0|0|0|0|0|0	0.33	1	0.33	1	0.33	-3.07	516.67	0.3		12|0|0	12	4	126	H2B2E_HUMAN	78.31	119.51	Contaminant
MOB3B	293	HIST1H2BG	NP_003509.1	8339	132|0|0	132	44	0.349206	3	0|0|0|0|0|0	0.33	1	0.33	1	0.33	-3.18	440	0.26		12|0|0	12	4	126	H2B1C_HUMAN	37.46	116.27	Contaminant
MOB3A	293	RPL37	NP_000988.1	6167	19|59|14	92	30.67	0.316186	3	23|0|19|15|12|7	0.33	1	0.33	1	0.33	-49.92	1.61	0.32		2|2|3	7	2.33	97	RL37_HUMAN	11.78	18.99	Contaminant
MOB4	HeLa	RPL37	NP_000988.1	6167	22|39|20	81	27	0.278351	3	10|9|13|16|0|9	0.33	0.99	0.33	0.99	0.33	-19.68	2.08	0.46		3|4|2	9	3	97	RL37_HUMAN	9.92	18.28	Contaminant
MOB4	HeLa	CAPZA1	NP_006126.1	829	85|69|44	198	66	0.230769	3	21|13|33|18|30|16	0.33	1	0.33	1	0.33	-38.44	2.36	0.3		15|14|11	40	13.33	286	CAZA1_HUMAN	48.41	48.41
MOB4	HeLa	EFHD2	NP_077305.2	79180	71|49|43	163	54.33	0.226375	3	21|11|30|18|22|14	0.33	1	0.33	1	0.33	-27.02	2.23	0.38		22|16|12	50	16.67	240	EFHD2_HUMAN	85.89	85.89
MOB1A	HeLa	HIST1H2AD	NP_066409.1	3013	69|0|0	69	23	0.176923	3	0|0|0|0|0|0	0.33	1	0.33	1	0.33	-3.07	230	0.3		8|0|0	8	2.67	130	H2A1D_HUMAN	51.74	51.74	Contaminant
MOB3B	HeLa	ACTN4	XP_016882820.1	81	397|45|12	454	151.33	0.162197	3	74|50|70|28|26|14	0.33	1	0.33	1	0.33	-243.3	2.34	0.3		75|19|7	101	33.67	933	ACTN4_HUMAN	19.57	19.57
MOB1A	HeLa	HIST1H2AB	NP_003504.2	8335	55|0|0	55	18.33	0.141	3	0|0|0|0|0|0	0.33	1	0.33	1	0.33	-3.07	183.33	0.3		8|0|0	8	2.67	130	H2A1B_HUMAN	46.19	46.19	Contaminant
MOB3B	HeLa	DBN1	NP_004386.2	1627	195|44|17	256	85.33	0.131479	3	45|41|65|34|39|27	0.33	1	0.33	1	0.33	-168.64	1.7	0.34		39|20|10	69	23	649	DREB_HUMAN	16.79	16.79
MOB2	HeLa	SSR4	NP_001191455.1	6748	36|15|19	70	23.33	0.126793	3	5|11|9|9|12|13	0.33	0.99	0.33	0.99	0.33	-23.2	1.94	0.46		5|6|6	17	5.67	184	SSRD_HUMAN	6.48	6.48
MOB3C	HeLa	DSG2	NP_001934.2	1829	120|128|150	398	132.67	0.118667	3	54|29|50|37|57|47	0.33	1	0.33	1	0.33	-23.41	2.47	0.3		37|39|40	116	38.67	1118	DSG2_HUMAN	12.43	59.11
MOB1A	HeLa	ACTN4	XP_016882820.1	81	221|91|0	312	104	0.111468	3	74|50|70|28|26|14	0.33	1	0.33	1	0.33	-290.24	1.61	0.35		56|27|0	83	27.67	933	ACTN4_HUMAN	11.64	11.64
MOB2	HeLa	HSPE1	NP_002148.1	3336	34|0|0	34	11.33	0.111078	3	0|0|6|0|0|0	0.33	0.99	0.33	0.99	0.33	-9.51	5.67	0.46		5|0|0	5	1.67	102	CH10_HUMAN	11.63	11.63
MOB1A	HeLa	KRT9	NP_000217.2	3857	68|117|15	200	66.67	0.107014	3	30|49|36|31|16|35	0.33	1	0.33	1	0.33	-131.12	1.67	0.39		18|22|7	47	15.67	623	K1C9_HUMAN	11.38	21.23	Contaminant
MOB1B	293	KRT1	NP_006112.3	3848	57|95|51	203	67.67	0.105078	3	16|28|17|24|25|37	0.33	1	0.33	1	0.33	-35.78	2.26	0.29		20|20|15	55	18.33	644	K2C1_HUMAN	7.63	39.01	Contaminant
MOB3A	HeLa	HIST1H1T	NP_005314.2	3010	0|60|0	60	20	0.0966184	3	0|0|0|0|0|0	0.33	1	0.33	1	0.33	-3.07	200	0.3		0|6|0	6	2	207	H1T_HUMAN	40.48	40.48	Contaminant
MOB2	HeLa	GAPDH	NP_001243728.1	2597	54|16|11	81	27	0.0921502	3	0|0|11|12|8|4	0.33	1	0.33	1	0.33	-23.09	2.61	0.3		8|7|6	21	7	293	G3P_HUMAN	10.86	17.29
MOB4	293	DBT	NP_001909.3	1629	34|35|60	129	43	0.0892116	3	0|15|3|8|0|19	0.33	1	0.33	1	0.33	-8.07	3.07	0.26		13|13|15	41	13.67	482	ODB2_HUMAN	7.45	16.11
MOB3B	293	HIST1H3A	NP_003520.1	8350	0|33|0	33	11	0.0808824	3	0|0|0|0|0|0	0.33	1	0.33	1	0.33	-3.18	110	0.26		0|8|0	8	2.67	136	H31_HUMAN	12.23	27.45	Contaminant
MOB2	293	GAPDH	NP_001243728.1	2597	0|70|0	70	23.33	0.0796246	3	0|0|0|16|9|8	0.33	1	0.33	1	0.33	-49.93	2.12	0.29		0|20|0	20	6.67	293	G3P_HUMAN	6.43	17.29
MOB4	293	KRT2	NP_000414.2	3849	30|25|89	144	48	0.0751174	3	0|16|12|17|0|20	0.33	1	0.33	1	0.33	-28.95	2.72	0.26		15|13|26	54	18	639	K22E_HUMAN	6.62	6.62	Contaminant
MOB4	HeLa	TPM3	NP_001036816.1	7170	14|7|34	55	18.33	0.0739113	3	5|0|9|9|0|0	0.33	1	0.33	1	0.33	-19.5	2.39	0.3		8|3|12	23	7.67	248	TPM3_HUMAN	60.81	63.89
MOB3C	HeLa	GNL2	NP_001310552.1	29889	57|41|75	173	57.67	0.0721777	3	14|22|17|28|23|34	0.33	0.99	0.33	0.99	0.33	-43.18	2.04	0.42		24|25|24	73	24.33	799	NOG2_HUMAN	97.98	176.12
MOB3B	HeLa	MOB3A	NP_570719.1	126308	44|0|0	44	14.67	0.0676037	3	0|0|0|0|0|0	0.33	1	0.33	1	0.33	-3.07	146.67	0.3		4|0|0	4	1.33	217	MOB3A_HUMAN	31.8	109.08
MOB3A	293	HIST1H3A	NP_003520.1	8350	0|0|25	25	8.33	0.06125	3	0|0|0|0|0|0	0.33	1	0.33	1	0.33	-3.18	83.33	0.26		0|0|7	7	2.33	136	H31_HUMAN	11.56	11.56	Contaminant
MOB4	293	HIST1H3A	NP_003520.1	8350	0|0|24	24	8	0.0588235	3	0|0|0|0|0|0	0.33	1	0.33	1	0.33	-3.18	80	0.28		0|0|5	5	1.67	136	H31_HUMAN	11.38	11.38	Contaminant
MOB3B	HeLa	TMOD3	NP_055362.1	29766	51|7|4	62	20.67	0.0587216	3	9|3|18|10|7|5	0.33	1	0.33	1	0.33	-43.2	1.68	0.37		18|5|2	25	8.33	352	TMOD3_HUMAN	9.77	9.77
MOB4	293	HSPA1L	NP_005518.3	3305	108|0|0	108	36	0.0561622	3	0|0|0|0|0|0	0.33	1	0.33	1	0.33	-3.18	360	0.26		15|0|0	15	5	641	HS71L_HUMAN	16.47	16.47
MOB2	HeLa	HNRNPCL1	NP_001013653.1	343069	0|0|49	49	16.33	0.0557338	3	0|0|0|0|0|0	0.33	1	0.33	1	0.33	-3.07	163.33	0.3		0|0|8	8	2.67	293	HNRC1_HUMAN	24.3	24.3
MOB2	HeLa	S100A9	NP_002956.1	6280	0|18|0	18	6	0.0526316	3	0|0|0|0|0|0	0.33	1	0.33	1	0.33	-3.07	60	0.33		0|3|0	3	1	114	S10A9_HUMAN	23.61	23.61
MOB3B	HeLa	MYL12B	NP_001138416.1	103910	27|0|0	27	9	0.0523256	3	0|2|6|0|6|0	0.33	1	0.33	1	0.33	-21.97	1.93	0.34		7|0|0	7	2.33	172	ML12B_HUMAN	8.89	8.89
MOB2	HeLa	LDHA	NP_001158887.1	3939	25|10|8	43	14.33	0.0522993	3	0|0|6|6|6|0	0.33	1	0.33	1	0.33	-12.2	2.39	0.37		8|4|5	17	5.67	274	LDHA_HUMAN	12.54	12.54
MOB3B	HeLa	MYO1C	NP_001074419.1	4641	124|23|12	159	53	0.0507663	3	12|12|18|19|8|9	0.33	1	0.33	1	0.33	-43.23	3.24	0.3		43|12|7	62	20.67	1044	MYO1C_HUMAN	7.01	7.01
MOB3C	293	ANKRD28	NP_001336208.1	23243	30|41|82	153	51	0.0485714	3	10|10|16|0|21|17	0.33	1	0.33	1	0.33	-23.21	2.83	0.26		13|14|24	51	17	1050	ANR28_HUMAN	17.97	17.97
MOB3A	293	HSPA6	NP_002146.2	3310	0|0|92	92	30.67	0.0476983	3	0|0|0|0|0|0	0.33	1	0.33	1	0.33	-3.18	306.67	0.26		0|0|16	16	5.33	643	HSP76_HUMAN	7.9	7.9
MOB3B	HeLa	ACTN1	NP_001093.1	87	125|0|0	125	41.67	0.0467152	3	0|0|26|0|0|0	0.33	0.99	0.33	0.99	0.33	-38.17	4.81	0.46		34|0|0	34	11.33	892	ACTN1_HUMAN	6.07	6.07
MOB3B	HeLa	SPTBN1	NP_003119.2	6711	241|39|35	315	105	0.0444162	3	43|50|59|34|56|37	0.33	1	0.33	1	0.33	-149.44	1.91	0.3		81|23|16	120	40	2364	SPTB2_HUMAN	14.42	14.42
MOB1A	HeLa	RPS28	NP_001022.1	6234	0|9|0	9	3	0.0434783	3	0|0|0|0|0|0	0.33	1	0.33	1	0.33	-3.07	30	0.35		0|3|0	3	1	69	RS28_HUMAN	11.73	14.66	Contaminant
MOB3A	HeLa	HMGA1	NP_001306007.1	3159	0|13|0	13	4.33	0.0404673	3	0|0|0|0|0|0	0.33	1	0.33	1	0.33	-3.07	43.33	0.34		0|4|0	4	1.33	107	HMGA1_HUMAN	7.2	11.78
MOB2	HeLa	VDAC2	NP_001171712.1	7417	21|7|9	37	12.33	0.0399029	3	0|3|4|4|7|5	0.33	1	0.33	1	0.33	-11.29	2.31	0.42		5|6|6	17	5.67	309	VDAC2_HUMAN	6.57	9.54
MOB3A	293	ANKRD28	NP_001336208.1	23243	25|36|58	119	39.67	0.037781	3	10|10|16|0|21|17	0.33	1	0.33	1	0.33	-30.1	2.2	0.31		11|10|17	38	12.67	1050	ANR28_HUMAN	13.9	13.9
MOB3C	293	KRT10	NP_000412.3	3858	17|46|3	66	22	0.0376712	3	2|7|7|17|9|17	0.33	1	0.33	1	0.33	-54.46	1.53	0.38		8|16|2	26	8.67	584	K1C10_HUMAN	4.29	4.29	Contaminant
MOB3B	HeLa	SPTAN1	NP_003118.2	6709	202|43|25	270	90	0.0364078	3	53|49|65|40|41|34	0.33	1	0.33	1	0.33	-172.35	1.62	0.3		72|23|14	109	36.33	2472	SPTN1_HUMAN	9.41	9.41
MOB1A	HeLa	MYO1C	NP_001074419.1	4641	68|37|8	113	37.67	0.0360824	3	12|12|18|19|8|9	0.33	1	0.33	1	0.33	-50.74	2.31	0.3		30|19|6	55	18.33	1044	MYO1C_HUMAN	5.54	5.54
MOB3B	HeLa	HSPA2	NP_068814.2	3306	0|67|0	67	22.33	0.0349452	3	0|0|0|0|0|0	0.33	1	0.33	1	0.33	-3.07	223.33	0.3		0|13|0	13	4.33	639	HSP72_HUMAN	22.86	22.86
MOB3B	HeLa	HMGA1	NP_001306007.1	3159	0|11|0	11	3.67	0.0342991	3	0|0|0|0|0|0	0.33	1	0.33	1	0.33	-3.07	36.67	0.34		0|2|0	2	0.67	107	HMGA1_HUMAN	6.23	10.2
MOB1A	293	H1FX	NP_006017.1	8971	0|5|16	21	7	0.0328639	3	0|2|3|5|2|4	0.33	0.99	0.33	0.99	0.33	-19.09	1.75	0.42		0|3|8	11	3.67	213	H1X_HUMAN	4.15	37.23
MOB3C	293	MOB3A	NP_570719.1	126308	0|0|21	21	7	0.0322581	3	0|0|0|0|0|0	0.33	1	0.33	1	0.33	-3.18	70	0.28		0|0|3	3	1	217	MOB3A_HUMAN	14.43	14.43
MOB3B	HeLa	CFL2	NP_001230574.1	1073	14|0|0	14	4.67	0.0313423	3	0|0|0|0|0|0	0.33	1	0.33	1	0.33	-3.07	46.67	0.33		6|0|0	6	2	149	COF2_HUMAN	9.69	9.69
MOB3A	293	EIF4A2	NP_001958.2	1974	0|0|37	37	12.33	0.0302948	3	0|0|0|0|0|0	0.33	1	0.33	1	0.33	-3.18	123.33	0.26		0|0|10	10	3.33	407	IF4A2_HUMAN	20.48	20.48
MOB3A	293	HMGA1	NP_001306007.1	3159	9|0|0	9	3	0.0280374	3	0|0|0|0|0|0	0.33	1	0.33	1	0.33	-3.18	30	0.3		2|0|0	2	0.67	107	HMGA1_HUMAN	4.58	11.78
MOB4	293	HMGA1	NP_001306007.1	3159	9|0|0	9	3	0.0280374	3	0|0|0|0|0|0	0.33	1	0.33	1	0.33	-3.18	30	0.3		2|0|0	2	0.67	107	HMGA1_HUMAN	4.6	4.6
MOB2	HeLa	MYO1C	NP_001074419.1	4641	14|52|21	87	29	0.0277778	3	12|12|18|19|8|9	0.33	1	0.33	1	0.33	-39.98	1.78	0.36		7|22|11	40	13.33	1044	MYO1C_HUMAN	3.73	3.73
MOB2	HeLa	RPS19	NP_001013.1	6223	12|0|0	12	4	0.0275862	3	0|0|0|0|0|0	0.33	1	0.33	1	0.33	-3.07	40	0.34		7|0|0	7	2.33	145	RS19_HUMAN	4.7	7.77	Contaminant
MOB3B	HeLa	CAND1	NP_060918.2	55832	52|13|36	101	33.67	0.027374	3	17|9|14|11|10|16	0.33	1	0.33	1	0.33	-39.13	2.15	0.29		13|9|20	42	14	1230	CAND1_HUMAN	3.7	6.79
MOB2	HeLa	KRT6A	NP_005545.1	3853	0|46|0	46	15.33	0.0271809	3	0|0|0|0|0|0	0.33	1	0.33	1	0.33	-3.07	153.33	0.3		0|13|0	13	4.33	564	K2C6A_HUMAN	9.84	9.84	Contaminant
MOB3A	293	LRRC49	NP_001185946.1	54839	14|13|29	56	18.67	0.0270188	3	5|7|6|5|9|10	0.33	1	0.33	1	0.33	-14.56	2.15	0.38		8|7|13	28	9.33	691	LRC49_HUMAN	3.55	3.55
MOB2	HeLa	PTMS	NP_002815.3	5763	8|0|0	8	2.67	0.0261765	3	0|0|0|0|0|0	0.33	1	0.33	1	0.33	-3.07	26.67	0.36		3|0|0	3	1	102	PTMS_HUMAN	16.66	25.75
MOB2	HeLa	KRT16	NP_005548.2	3868	0|37|0	37	12.33	0.0260677	3	0|0|0|0|0|0	0.33	1	0.33	1	0.33	-3.07	123.33	0.3		0|10|0	10	3.33	473	K1C16_HUMAN	16.62	23.72	Contaminant
MOB3B	HeLa	MYO6	XP_005248777.1	4646	94|6|0	100	33.33	0.0259377	3	6|0|15|5|0|0	0.33	1	0.33	1	0.33	-39.14	3.85	0.34		38|5|0	43	14.33	1285	A0A1Y0BRN3_HUMAN	6.52	6.52
MOB3A	293	SLC1A5	NP_001138616.1	6510	2|7|15	24	8	0.0255591	3	3|0|3|0|5|3	0.33	0.98	0.33	0.98	0.33	-12.96	2.18	0.42		2|2|6	10	3.33	313	AAAT_HUMAN	4.64	4.64
MOB3B	293	HMGA1	NP_001306007.1	3159	8|0|0	8	2.67	0.0249533	3	0|0|0|0|0|0	0.33	1	0.33	1	0.33	-3.18	26.67	0.31		3|0|0	3	1	107	HMGA1_HUMAN	3.97	10.2
MOB2	HeLa	NDUFA4	NP_002480.1	4697	6|0|0	6	2	0.0246914	3	0|0|0|0|0|0	0.33	1	0.33	1	0.33	-3.07	20	0.38		2|0|0	2	0.67	81	NDUA4_HUMAN	5.16	7.72
MOB3B	HeLa	MYO1B	NP_001123630.1	4430	61|8|15	84	28	0.0246479	3	17|14|12|18|11|13	0.33	1	0.33	1	0.33	-50.74	1.71	0.33		26|6|11	43	14.33	1136	MYO1B_HUMAN	7.69	13.96
MOB4	HeLa	EPPK1	NP_112598.3	83481	100|159|113	372	124	0.0243711	3	54|47|66|54|49|49	0.33	1	0.33	1	0.33	-64.2	2.14	0.36		46|66|42	154	51.33	5088	EPIPL_HUMAN	3.47	3.47
MOB3A	HeLa	SLC25A31	NP_112581.1	83447	23|0|0	23	7.67	0.0243492	3	0|0|0|0|0|0	0.33	1	0.33	1	0.33	-3.07	76.67	0.32		5|0|0	5	1.67	315	ADT4_HUMAN	20.32	20.32
MOB3B	293	TOP2B	NP_001059.2	7155	27|52|38	117	39	0.0240592	3	8|18|11|19|0|10	0.33	1	0.33	1	0.33	-20.4	2.44	0.26		21|28|20	69	23	1621	TOP2B_HUMAN	3.31	5.76
MOB1A	HeLa	KRT79	NP_787028.1	338785	37|0|0	37	12.33	0.0230467	3	0|0|0|0|0|0	0.33	1	0.33	1	0.33	-3.07	123.33	0.3		6|0|0	6	2	535	K2C79_HUMAN	18.67	18.67	Contaminant
MOB1A	HeLa	HSPA1L	NP_005518.3	3305	44|0|0	44	14.67	0.0228861	3	0|0|0|0|0|0	0.33	1	0.33	1	0.33	-3.07	146.67	0.3		13|0|0	13	4.33	641	HS71L_HUMAN	18.61	18.61
MOB2	HeLa	S100A8	NP_001306125.1	6279	0|8|0	8	2.67	0.0228205	3	0|0|0|0|0|0	0.33	1	0.33	1	0.33	-3.07	26.67	0.36		0|3|0	3	1	117	S10A8_HUMAN	15.55	15.55
MOB3C	HeLa	RGPD6	NP_001116835.1	729540	0|0|120	120	40	0.0226629	3	0|0|0|0|0|0	0.33	1	0.33	1	0.33	-3.07	400	0.3		0|0|39	39	13	1765	RGPD5_HUMAN	7.58	7.58
MOB3A	HeLa	CAND1	NP_060918.2	55832	51|12|20	83	27.67	0.0224959	3	17|9|14|11|10|16	0.33	1	0.33	1	0.33	-40.75	1.77	0.36		18|7|11	36	12	1230	CAND1_HUMAN	3.32	6.79
MOB4	HeLa	TPM1	NP_000357.3	7168	0|0|19	19	6.33	0.0222887	3	5|3|0|0|0|3	0.33	1	0.33	1	0.33	-17.57	1.73	0.38		0|0|8	8	2.67	284	TPM1_HUMAN	5.24	5.24
MOB1A	HeLa	HMGN2	NP_005508.1	3151	0|6|0	6	2	0.0222222	3	0|0|0|0|0|0	0.33	1	0.33	1	0.33	-3.07	20	0.38		0|2|0	2	0.67	90	HMGN2_HUMAN	7.35	14.21
MOB2	HeLa	HMGN2	NP_005508.1	3151	6|0|0	6	2	0.0222222	3	0|0|0|0|0|0	0.33	1	0.33	1	0.33	-3.07	20	0.38		2|0|0	2	0.67	90	HMGN2_HUMAN	6.15	10.63
MOB2	HeLa	DNAJA1	NP_001300968.1	3301	14|2|0	16	5.33	0.0222083	3	2|0|5|0|2|0	0.33	0.99	0.33	0.99	0.33	-14.61	1.78	0.46		4|2|0	6	2	240	B7Z5C0_HUMAN	3.53	6.63
MOB1B	293	RGPD3	NP_001137485.1	653489	0|0|117	117	39	0.0221843	3	0|0|0|0|0|0	0.33	1	0.33	1	0.33	-3.18	390	0.26		0|0|30	30	10	1758	RGPD3_HUMAN	10.93	10.93
MOB1B	HeLa	RGPD6	NP_001116835.1	729540	0|0|117	117	39	0.0220963	3	0|0|0|0|0|0	0.33	1	0.33	1	0.33	-3.07	390	0.3		0|0|31	31	10.33	1765	RGPD5_HUMAN	8.96	8.96
MOB3A	HeLa	Q9H552	Q9H552		0|33|0	33	11	0.0220441	3	0|0|0|0|0|0	0.33	1	0.33	1	0.33	-3.07	110	0.3		0|9|0	9	3	499		19.34	19.34	Contaminant
MOB3C	HeLa	KNOP1	NP_001013009.2	400506	6|9|15	30	10	0.0218341	3	0|2|4|4|3|4	0.33	0.96	0.33	0.96	0.33	-8.06	2.5	0.46		5|7|11	23	7.67	458	KNOP1_HUMAN	50.38	100.37
MOB3C	HeLa	RGPD2	NP_001071638.2	729857	115|0|0	115	38.33	0.021828	3	0|0|0|0|0|0	0.33	1	0.33	1	0.33	-3.07	383.33	0.3		30|0|0	30	10	1756	RGPD2_HUMAN	17.11	17.11
MOB3C	293	HMGA1	NP_001306007.1	3159	7|0|0	7	2.33	0.0217757	3	0|0|0|0|0|0	0.33	1	0.33	1	0.33	-3.18	23.33	0.32		2|0|0	2	0.67	107	HMGA1_HUMAN	4.39	13.55
MOB2	HeLa	HMGA1	NP_001306007.1	3159	7|0|0	7	2.33	0.0217757	3	0|0|0|0|0|0	0.33	1	0.33	1	0.33	-3.07	23.33	0.37		3|0|0	3	1	107	HMGA1_HUMAN	4.17	9.21
MOB2	HeLa	RPL36A-HNRNPH2	NP_001186902.1	100529097	0|0|10	10	3.33	0.0216234	3	0|0|0|0|0|0	0.33	1	0.33	1	0.33	-3.07	33.33	0.34		0|0|4	4	1.33	154		6.06	12.58
MOB1B	HeLa	HIGD1A	NP_001093139.1	25994	6|0|0	6	2	0.0215054	3	0|0|0|0|0|0	0.33	1	0.33	1	0.33	-3.07	20	0.38		2|0|0	2	0.67	93	HIG1A_HUMAN	5.58	13.14
MOB2	HeLa	HSP90B1	NP_003290.1	7184	33|7|11	51	17	0.0211706	3	0|0|6|7|7|3	0.33	1	0.33	1	0.33	-15.97	2.55	0.3		11|3|5	19	6.33	803	ENPL_HUMAN	10.31	14.97
MOB4	HeLa	RPSA	NP_001291217.1	3921	5|0|14	19	6.33	0.0211	3	0|0|3|2|3|0	0.33	1	0.33	1	0.33	-13.25	2.38	0.29		3|0|6	9	3	300	RSSA_HUMAN	4.22	11.49	Contaminant
MOB2	HeLa	PTMA	NP_001092755.1	5757	7|0|0	7	2.33	0.020991	3	0|0|0|0|0|0	0.33	1	0.33	1	0.33	-3.07	23.33	0.37		3|0|0	3	1	111	PTMA_HUMAN	4.1	16.38
MOB3C	293	DDX3Y	NP_001289481.1	8653	40|0|0	40	13.33	0.0202892	3	0|0|0|0|0|0	0.33	1	0.33	1	0.33	-3.18	133.33	0.26		13|0|0	13	4.33	657	DDX3Y_HUMAN	18.22	18.22
MOB1B	293	HMGN1	NP_004956.5	3150	0|6|0	6	2	0.02	3	0|0|0|0|0|0	0.33	1	0.33	1	0.33	-3.18	20	0.33		0|2|0	2	0.67	100	HMGN1_HUMAN	4.5	4.5
MOB2	293	RPS17	NP_001012.1	6218	0|8|0	8	2.67	0.0197778	3	0|0|0|0|0|0	0.33	1	0.33	1	0.33	-3.18	26.67	0.31		0|3|0	3	1	135	RS17_HUMAN	5.47	5.47	Contaminant
MOB1A	HeLa	RPL36A-HNRNPH2	NP_001186902.1	100529097	0|0|9	9	3	0.0194805	3	0|0|0|0|0|0	0.33	1	0.33	1	0.33	-3.07	30	0.35		0|0|5	5	1.67	154		6.87	13.34
MOB2	HeLa	RAB7A	NP_004628.4	7879	12|0|0	12	4	0.0193237	3	0|0|0|0|0|0	0.33	1	0.33	1	0.33	-3.07	40	0.34		4|0|0	4	1.33	207	RAB7A_HUMAN	4.81	4.81
MOB2	HeLa	RAB12	NP_001020471.2	201475	14|0|0	14	4.67	0.0191393	3	0|0|0|0|0|0	0.33	1	0.33	1	0.33	-3.07	46.67	0.33		2|0|0	2	0.67	244	RAB12_HUMAN	8.19	8.19
MOB2	293	SUMO2	NP_001005849.1	6613	4|0|0	4	1.33	0.0187324	3	0|0|0|0|0|0	0.33	0.99	0.33	0.99	0.33	-3.18	13.33	0.38		2|0|0	2	0.67	71	SUMO2_HUMAN	15.35	15.35
MOB2	293	PSMD1	NP_001177966.1	5707	15|10|26	51	17	0.0184382	3	11|5|9|4|3|4	0.33	0.99	0.33	0.99	0.33	-17.66	2.04	0.42		7|7|10	24	8	922	PSMD1_HUMAN	226.98	256.49
MOB2	HeLa	HIGD1A	NP_001093139.1	25994	0|0|5	5	1.67	0.017957	3	0|0|0|0|0|0	0.33	1	0.33	1	0.33	-3.07	16.67	0.39		0|0|2	2	0.67	93	HIG1A_HUMAN	3.79	3.79
MOB3C	HeLa	HIGD1A	NP_001093139.1	25994	5|0|0	5	1.67	0.017957	3	0|0|0|0|0|0	0.33	1	0.33	1	0.33	-3.07	16.67	0.39		2|0|0	2	0.67	93	HIG1A_HUMAN	4.27	4.27
MOB3B	HeLa	SH3BGRL3	NP_112576.1	83442	5|0|0	5	1.67	0.017957	3	0|0|0|0|0|0	0.33	1	0.33	1	0.33	-3.07	16.67	0.39		2|0|0	2	0.67	93	SH3L3_HUMAN	9.54	9.54
MOB2	293	RGPD3	NP_001137485.1	653489	0|0|93	93	31	0.0176337	3	0|0|0|0|0|0	0.33	1	0.33	1	0.33	-3.18	310	0.26		0|0|30	30	10	1758	RGPD3_HUMAN	8.62	8.62
MOB2	HeLa	SEC61B	NP_006799.1	10952	5|0|0	5	1.67	0.0173958	3	0|0|0|0|0|0	0.33	1	0.33	1	0.33	-3.07	16.67	0.39		2|0|0	2	0.67	96	SC61B_HUMAN	13.57	13.57
MOB1B	HeLa	RPL36A-HNRNPH2	NP_001186902.1	100529097	0|0|8	8	2.67	0.0173377	3	0|0|0|0|0|0	0.33	1	0.33	1	0.33	-3.07	26.67	0.36		0|0|4	4	1.33	154		7.3	7.3
MOB3C	293	MOB3B	NP_079037.3	79817	0|11|0	11	3.67	0.0169907	3	0|0|0|0|0|0	0.33	1	0.33	1	0.33	-3.18	36.67	0.3		0|3|0	3	1	216	MOB3B_HUMAN	16.67	127.41
MOB1A	293	Q9H552	Q9H552		0|0|25	25	8.33	0.0166934	3	0|0|0|0|0|0	0.33	1	0.33	1	0.33	-3.18	83.33	0.26		0|0|9	9	3	499		16.19	16.19	Contaminant
MOB2	HeLa	KRT5	Q5XQN5	281268	0|0|30	30	10	0.0166389	3	0|0|0|0|0|0	0.33	1	0.33	1	0.33	-3.07	100	0.3		0|0|8	8	2.67	601		0	0	Contaminant
MOB2	HeLa	KRT5	Q5XQN5	281268	0|0|30	30	10	0.0166389	3	0|0|0|0|0|0	0.33	1	0.33	1	0.33	-3.07	100	0.3		0|0|8	8	2.67	601		0	0	Contaminant
MOB1B	HeLa	NEDD8	NP_006147.1	4738	4|0|0	4	1.33	0.0164198	3	0|0|0|0|0|0	0.33	0.99	0.33	0.99	0.33	-3.07	13.33	0.43		2|0|0	2	0.67	81	NEDD8_HUMAN	17.75	17.75
MOB1B	293	RGPD2	XP_016860334.1	729857	94|0|0	94	31.33	0.0163432	3	0|0|0|0|0|0	0.33	1	0.33	1	0.33	-3.18	313.33	0.26		26|0|0	26	8.67	1917	RGPD2_HUMAN	16.21	16.21
MOB1A	HeLa	RPL35	NP_009140.1	11224	0|6|0	6	2	0.0162602	3	0|0|0|0|0|0	0.33	1	0.33	1	0.33	-3.07	20	0.38		0|3|0	3	1	123	RL35_HUMAN	4.31	11.19	Contaminant
MOB3B	HeLa	RPS19	NP_001013.1	6223	0|7|0	7	2.33	0.016069	3	0|0|0|0|0|0	0.33	1	0.33	1	0.33	-3.07	23.33	0.37		0|3|0	3	1	145	RS19_HUMAN	4.26	10.55	Contaminant
MOB1A	293	TOP2B	NP_001059.2	7155	18|51|9	78	26	0.0160395	3	8|18|11|19|0|10	0.33	1	0.33	1	0.33	-47.54	1.62	0.32		10|25|6	41	13.67	1621	TOP2B_HUMAN	2.8	5.27
MOB4	HeLa	CDC42	NP_001034891.1	998	0|0|9	9	3	0.0157068	3	0|0|0|0|0|0	0.33	1	0.33	1	0.33	-3.07	30	0.35		0|0|2	2	0.67	191	CDC42_HUMAN	5.45	5.45
MOB1B	HeLa	HMGA1	NP_001306007.1	3159	0|5|0	5	1.67	0.0156075	3	0|0|0|0|0|0	0.33	1	0.33	1	0.33	-3.07	16.67	0.39		0|2|0	2	0.67	107	HMGA1_HUMAN	4.76	9.96
MOB1A	HeLa	SLIRP	NP_001254792.1	81892	0|5|0	5	1.67	0.0156075	3	0|0|0|0|0|0	0.33	1	0.33	1	0.33	-3.07	16.67	0.39		0|3|0	3	1	107	SLIRP_HUMAN	15.37	15.37
MOB3C	293	MAP4K4	NP_001229488.1	9448	25|17|16	58	19.33	0.0156013	3	9|5|8|5|6|6	0.33	0.98	0.33	0.98	0.33	-7.12	2.52	0.42		11|8|9	28	9.33	1239	M4K4_HUMAN	3.81	6.75
MOB4	293	BOLA2	NP_001026997.1	552900	0|7|0	7	2.33	0.0153289	3	0|0|0|0|0|0	0.33	1	0.33	1	0.33	-3.18	23.33	0.32		0|3|0	3	1	152	BOLA2_HUMAN	4.02	4.02
MOB3B	HeLa	POP4	NP_006618.1	10775	0|0|10	10	3.33	0.0151364	3	0|0|0|0|0|0	0.33	1	0.33	1	0.33	-3.07	33.33	0.34		0|0|4	4	1.33	220	RPP29_HUMAN	5.67	10.59
MOB1B	HeLa	RAB10	NP_057215.3	10890	0|9|0	9	3	0.015	3	0|0|0|0|0|0	0.33	1	0.33	1	0.33	-3.07	30	0.35		0|3|0	3	1	200	RAB10_HUMAN	4.66	4.66
MOB1B	HeLa	CCDC124	NP_001129675.1	115098	10|0|0	10	3.33	0.0149327	3	0|0|0|0|0|0	0.33	1	0.33	1	0.33	-3.07	33.33	0.34		2|0|0	2	0.67	223	CC124_HUMAN	16.93	16.93
MOB1A	HeLa	LGALS1	NP_002296.1	3956	0|6|0	6	2	0.0148148	3	0|0|0|0|0|0	0.33	1	0.33	1	0.33	-3.07	20	0.38		0|3|0	3	1	135	LEG1_HUMAN	4.67	4.67
MOB3A	HeLa	HMGN2	NP_005508.1	3151	0|4|0	4	1.33	0.0147778	3	0|0|0|0|0|0	0.33	0.99	0.33	0.99	0.33	-3.07	13.33	0.43		0|2|0	2	0.67	90	HMGN2_HUMAN	6.35	15.31
MOB2	293	KRT6B	NP_005546.2	3854	25|0|0	25	8.33	0.0147695	3	0|0|0|0|0|0	0.33	1	0.33	1	0.33	-3.18	83.33	0.26		13|0|0	13	4.33	564	K2C6B_HUMAN	5.44	5.44	Contaminant
MOB2	293	SRP14	NP_003125.3	6727	0|6|0	6	2	0.0147059	3	0|0|0|0|0|0	0.33	1	0.33	1	0.33	-3.18	20	0.33		0|2|0	2	0.67	136	SRP14_HUMAN	3.74	9.89
MOB4	HeLa	RAB7A	NP_004628.4	7879	0|0|9	9	3	0.0144928	3	0|0|0|0|0|0	0.33	1	0.33	1	0.33	-3.07	30	0.35		0|0|5	5	1.67	207	RAB7A_HUMAN	4.07	4.07
MOB4	HeLa	HIGD1A	NP_001093139.1	25994	0|4|0	4	1.33	0.0143011	3	0|0|0|0|0|0	0.33	0.99	0.33	0.99	0.33	-3.07	13.33	0.43		0|2|0	2	0.67	93	HIG1A_HUMAN	3.3	3.3
MOB2	HeLa	PPIAL4A	NP_001137355.1	653505	7|0|0	7	2.33	0.0142073	3	0|0|0|0|0|0	0.33	1	0.33	1	0.33	-3.07	23.33	0.37		2|0|0	2	0.67	164	PAL4A_HUMAN	12.27	12.27
MOB3A	293	HMGA2	NP_001287847.1	8091	5|0|0	5	1.67	0.0141525	3	0|0|0|0|0|0	0.33	1	0.33	1	0.33	-3.18	16.67	0.35		2|0|0	2	0.67	118	F5H2A4_HUMAN	5.82	5.82
MOB3C	293	HMGA2	NP_001287847.1	8091	5|0|0	5	1.67	0.0141525	3	0|0|0|0|0|0	0.33	1	0.33	1	0.33	-3.18	16.67	0.35		2|0|0	2	0.67	118	F5H2A4_HUMAN	6.32	6.32
MOB2	HeLa	RAB15	NP_001295083.1	376267	0|0|9	9	3	0.0141509	3	0|0|0|0|0|0	0.33	1	0.33	1	0.33	-3.07	30	0.35		0|0|3	3	1	212	RAB15_HUMAN	12.25	12.25
MOB1B	HeLa	ZNF8	NP_066575.2	7554	24|0|0	24	8	0.013913	3	0|0|0|0|0|0	0.33	1	0.33	1	0.33	-3.07	80	0.32		2|0|0	2	0.67	575	ZNF8_HUMAN	16.34	16.34
MOB3C	HeLa	KRT5	Q5XQN5	281268	0|25|0	25	8.33	0.0138602	3	0|0|0|0|0|0	0.33	1	0.33	1	0.33	-3.07	83.33	0.3		0|7|0	7	2.33	601		0	0	Contaminant
MOB4	HeLa	KRT5	Q5XQN5	281268	0|0|25	25	8.33	0.0138602	3	0|0|0|0|0|0	0.33	1	0.33	1	0.33	-3.07	83.33	0.3		0|0|7	7	2.33	601		0	0	Contaminant
MOB3A	HeLa	RPS19	NP_001013.1	6223	0|6|0	6	2	0.0137931	3	0|0|0|0|0|0	0.33	1	0.33	1	0.33	-3.07	20	0.38		0|4|0	4	1.33	145	RS19_HUMAN	4.2	4.2	Contaminant
MOB1A	293	KRT6B	NP_005546.2	3854	0|23|0	23	7.67	0.0135993	3	0|0|0|0|0|0	0.33	1	0.33	1	0.33	-3.18	76.67	0.28		0|8|0	8	2.67	564	K2C6B_HUMAN	5.83	5.83	Contaminant
MOB3B	293	KRT6B	NP_005546.2	3854	0|0|23	23	7.67	0.0135993	3	0|0|0|0|0|0	0.33	1	0.33	1	0.33	-3.18	76.67	0.28		0|0|7	7	2.33	564	K2C6B_HUMAN	5.04	5.04	Contaminant
MOB2	HeLa	PGK1	NP_000282.1	5230	17|0|0	17	5.67	0.0135971	3	0|0|3|0|0|0	0.33	0.99	0.33	0.99	0.33	-5.66	5.67	0.46		6|0|0	6	2	417	PGK1_HUMAN	4.56	14.07
MOB2	HeLa	CFL2	NP_001230574.1	1073	0|6|0	6	2	0.0134228	3	0|0|0|0|0|0	0.33	1	0.33	1	0.33	-3.07	20	0.38		0|2|0	2	0.67	149	COF2_HUMAN	5.34	5.34
MOB1A	HeLa	RAB10	NP_057215.3	10890	0|8|0	8	2.67	0.01335	3	0|0|0|0|0|0	0.33	1	0.33	1	0.33	-3.07	26.67	0.36		0|3|0	3	1	200	RAB10_HUMAN	3.91	3.91
MOB3C	HeLa	KRT6A	NP_005545.1	3853	22|0|0	22	7.33	0.0129965	3	0|0|0|0|0|0	0.33	1	0.33	1	0.33	-3.07	73.33	0.33		4|0|0	4	1.33	564	K2C6A_HUMAN	7.65	7.65	Contaminant
MOB3B	293	SNRPB	NP_003082.1	6628	0|9|0	9	3	0.012987	3	0|0|0|0|0|0	0.33	1	0.33	1	0.33	-3.18	30	0.3		0|4|0	4	1.33	231	RSMB_HUMAN	12.35	12.35
MOB3C	293	LLPH	NP_115714.1	84298	5|0|0	5	1.67	0.0129457	3	0|0|0|0|0|0	0.33	1	0.33	1	0.33	-3.18	16.67	0.35		2|0|0	2	0.67	129	LLPH_HUMAN	8.38	8.38
MOB3B	293	ATP5MG	NP_006467.4	10632	0|0|4	4	1.33	0.0129126	3	0|0|0|0|0|0	0.33	0.99	0.33	0.99	0.33	-3.18	13.33	0.38		0|0|2	2	0.67	103	ATP5L_HUMAN	5.06	9.64
MOB4	293	ATP5MG	NP_006467.4	10632	0|0|4	4	1.33	0.0129126	3	0|0|0|0|0|0	0.33	0.99	0.33	0.99	0.33	-3.18	13.33	0.38		0|0|2	2	0.67	103	ATP5L_HUMAN	5.52	5.52
MOB1A	HeLa	INA	NP_116116.1	9118	0|19|0	19	6.33	0.0126854	3	0|0|0|0|0|0	0.33	1	0.33	1	0.33	-3.07	63.33	0.33		0|3|0	3	1	499	AINX_HUMAN	8.12	9.28
MOB3B	293	RPS17	NP_001012.1	6218	5|0|0	5	1.67	0.0123704	3	0|0|0|0|0|0	0.33	1	0.33	1	0.33	-3.18	16.67	0.35		3|0|0	3	1	135	RS17_HUMAN	4.18	8.72	Contaminant
MOB1A	HeLa	RPS17	NP_001012.1	6218	0|5|0	5	1.67	0.0123704	3	0|0|0|0|0|0	0.33	1	0.33	1	0.33	-3.07	16.67	0.39		0|2|0	2	0.67	135	RS17_HUMAN	5.91	5.91	Contaminant
MOB3B	HeLa	LGALS1	NP_002296.1	3956	0|5|0	5	1.67	0.0123704	3	0|0|0|0|0|0	0.33	1	0.33	1	0.33	-3.07	16.67	0.39		0|3|0	3	1	135	LEG1_HUMAN	4.24	4.24
MOB2	293	TBCA	NP_004598.1	6902	0|4|0	4	1.33	0.0123148	3	0|0|0|0|0|0	0.33	0.99	0.33	0.99	0.33	-3.18	13.33	0.38		0|2|0	2	0.67	108	TBCA_HUMAN	12.45	12.45
MOB3A	293	YWHAG	NP_036611.2	7532	0|0|9	9	3	0.0121457	3	0|0|0|0|0|0	0.33	1	0.33	1	0.33	-3.18	30	0.3		0|0|3	3	1	247	1433G_HUMAN	7.62	7.62
MOB3A	293	MICOS13	NP_001295169.1	125988	0|0|5	5	1.67	0.0119286	3	0|0|0|0|0|0	0.33	1	0.33	1	0.33	-3.18	16.67	0.35		0|0|2	2	0.67	140	MIC13_HUMAN	3.95	3.95
MOB3C	HeLa	POP7	NP_005828.2	10248	5|0|0	5	1.67	0.0119286	3	0|0|0|0|0|0	0.33	1	0.33	1	0.33	-3.07	16.67	0.39		3|0|0	3	1	140	POP7_HUMAN	12.64	66.28
MOB4	293	CDIPT	NP_001273514.1	10423	6|0|0	6	2	0.0119048	3	0|0|0|0|0|0	0.33	1	0.33	1	0.33	-3.18	20	0.33		3|0|0	3	1	168	CDIPT_HUMAN	5.49	5.49
MOB4	293	HNRNPH2	NP_001027565.1	3188	0|16|0	16	5.33	0.0118708	3	0|0|0|0|0|0	0.33	1	0.33	1	0.33	-3.18	53.33	0.29		0|6|0	6	2	449	HNRH2_HUMAN	3.96	8.77
MOB3B	293	KRT5	NP_000415.2	3852	0|21|0	21	7	0.0118644	3	0|0|0|0|0|0	0.33	1	0.33	1	0.33	-3.18	70	0.28		0|7|0	7	2.33	590	K2C5_HUMAN	2.96	2.96	Contaminant
MOB4	HeLa	RPS19	NP_001013.1	6223	0|0|5	5	1.67	0.0115172	3	0|0|0|0|0|0	0.33	1	0.33	1	0.33	-3.07	16.67	0.39		0|0|4	4	1.33	145	RS19_HUMAN	2.97	9.83	Contaminant
MOB2	HeLa	RAB18	NP_067075.1	22931	7|0|0	7	2.33	0.0113107	3	0|0|0|0|0|0	0.33	1	0.33	1	0.33	-3.07	23.33	0.37		2|0|0	2	0.67	206	RAB18_HUMAN	6.25	6.25
MOB3C	293	MAGOHB	NP_060518.1	55110	5|0|0	5	1.67	0.0112838	3	0|0|0|0|0|0	0.33	1	0.33	1	0.33	-3.18	16.67	0.35		3|0|0	3	1	148	MGN2_HUMAN	5.54	14.03
MOB2	293	KRT16	NP_005548.2	3868	16|0|0	16	5.33	0.0112685	3	0|0|0|0|0|0	0.33	1	0.33	1	0.33	-3.18	53.33	0.29		6|0|0	6	2	473	K1C16_HUMAN	7.1	23.72	Contaminant
MOB1A	293	RPA3	NP_002938.1	6119	0|4|0	4	1.33	0.0109917	3	0|0|0|0|0|0	0.33	0.99	0.33	0.99	0.33	-3.18	13.33	0.38		0|2|0	2	0.67	121	RFA3_HUMAN	13.14	13.14
MOB3C	HeLa	KRT76	NP_056932.2	51350	0|21|0	21	7	0.0109718	3	0|0|0|0|0|0	0.33	1	0.33	1	0.33	-3.07	70	0.33		0|6|0	6	2	638	K22O_HUMAN	6.89	6.89	Contaminant
MOB3B	HeLa	NEXN	NP_001165780.1	91624	20|0|0	20	6.67	0.0109165	3	4|0|6|3|2|0	0.33	1	0.33	1	0.33	-20.47	1.54	0.39		13|0|0	13	4.33	611	NEXN_HUMAN	4.25	4.25
MOB3B	HeLa	IQGAP1	NP_003861.1	8826	39|5|10	54	18	0.010863	3	6|0|8|4|4|5	0.33	1	0.33	1	0.33	-17.74	2.84	0.3		19|5|8	32	10.67	1657	IQGA1_HUMAN	3.67	4.24
MOB3C	HeLa	RAB14	NP_057406.2	51552	7|0|0	7	2.33	0.0108372	3	0|0|0|0|0|0	0.33	1	0.33	1	0.33	-3.07	23.33	0.37		2|0|0	2	0.67	215	RAB14_HUMAN	3.34	3.34
MOB3B	293	DST	XP_016866695.1	667	73|77|104	254	84.67	0.010826	3	28|29|27|19|32|38	0.33	1	0.33	1	0.33	-16.5	2.57	0.26		32|35|45	112	37.33	7821	DYST_HUMAN	2.68	2.68
MOB1A	HeLa	Krt4	P07744	16682	0|0|17	17	5.67	0.0108	3	0|0|0|0|0|0	0.33	1	0.33	1	0.33	-3.07	56.67	0.33		0|0|4	4	1.33	525		12.78	12.78	Contaminant
MOB4	HeLa	PPIB	NP_000933.1	5479	0|0|7	7	2.33	0.010787	3	0|0|0|0|0|0	0.33	1	0.33	1	0.33	-3.07	23.33	0.37		0|0|6	6	2	216	PPIB_HUMAN	2.87	7.45
MOB2	HeLa	RAB11A	NP_001193765.1	8766	5|0|0	5	1.67	0.0107742	3	0|0|0|0|0|0	0.33	1	0.33	1	0.33	-3.07	16.67	0.39		2|0|0	2	0.67	155	RB11A_HUMAN	10.68	10.68
MOB3C	HeLa	PDCD11	NP_055791.1	22984	18|14|28	60	20	0.0106895	3	10|5|0|9|0|5	0.33	1	0.33	1	0.33	-10.79	2.5	0.29		14|7|12	33	11	1871	RRP5_HUMAN	4.21	12.07
MOB2	293	PGAM2	NP_000281.2	5224	0|8|0	8	2.67	0.0105534	3	0|0|0|0|0|0	0.33	1	0.33	1	0.33	-3.18	26.67	0.31		0|4|0	4	1.33	253	PGAM2_HUMAN	2.68	2.68
MOB1B	HeLa	RRAS2	NP_001096139.1	22800	4|0|0	4	1.33	0.0104724	3	0|0|0|0|0|0	0.33	0.99	0.33	0.99	0.33	-3.07	13.33	0.43		2|0|0	2	0.67	127	RRAS2_HUMAN	8.31	8.31
MOB4	HeLa	RRAS2	NP_001096139.1	22800	0|0|4	4	1.33	0.0104724	3	0|0|0|0|0|0	0.33	0.99	0.33	0.99	0.33	-3.07	13.33	0.43		0|0|2	2	0.67	127	RRAS2_HUMAN	6.03	6.03
MOB1A	HeLa	KRT76	NP_056932.2	51350	0|0|20	20	6.67	0.0104545	3	0|0|0|0|0|0	0.33	1	0.33	1	0.33	-3.07	66.67	0.33		0|0|5	5	1.67	638	K22O_HUMAN	7.15	7.15	Contaminant
MOB2	HeLa	MPP7	NP_001305099.1	143098	0|4|14	18	6	0.0104167	3	4|0|0|0|0|2	0.33	0.96	0.33	0.96	0.33	-10.06	3	0.46		0|4|8	12	4	576	MPP7_HUMAN	7.35	7.35
MOB3C	293	HNRNPH2	NP_001027565.1	3188	0|14|0	14	4.67	0.0104009	3	0|0|0|0|0|0	0.33	1	0.33	1	0.33	-3.18	46.67	0.29		0|4|0	4	1.33	449	HNRH2_HUMAN	4.01	4.01
MOB3C	293	SNU13	NP_001003796.1	4809	0|4|0	4	1.33	0.0103906	3	0|0|0|0|0|0	0.33	0.99	0.33	0.99	0.33	-3.18	13.33	0.38		0|2|0	2	0.67	128	NH2L1_HUMAN	4.09	12.06
MOB3A	293	LLPH	NP_115714.1	84298	4|0|0	4	1.33	0.0103101	3	0|0|0|0|0|0	0.33	0.99	0.33	0.99	0.33	-3.18	13.33	0.38		2|0|0	2	0.67	129	LLPH_HUMAN	6.88	6.88
MOB2	293	FMC1-LUC7L2	NP_001231513.1	100996928	0|14|0	14	4.67	0.0101965	3	0|0|0|3|0|3	0.33	0.99	0.33	0.99	0.33	-10.31	2.33	0.38		0|8|0	8	2.67	458	FMC1_HUMAN	3.19	3.19
MOB1B	293	RPS4Y1	NP_000999.1	6192	0|0|8	8	2.67	0.0101521	3	0|0|0|0|0|0	0.33	1	0.33	1	0.33	-3.18	26.67	0.31		0|0|3	3	1	263	RS4Y1_HUMAN	7.95	7.95	Contaminant
MOB2	HeLa	MDH2	NP_001269332.1	4191	9|0|0	9	3	0.0101351	3	0|0|0|0|0|0	0.33	1	0.33	1	0.33	-3.07	30	0.35		5|0|0	5	1.67	296	MDHM_HUMAN	4.61	4.61
MOB4	HeLa	DSTN	NP_006861.1	11034	5|0|0	5	1.67	0.0101212	3	0|0|0|0|0|0	0.33	1	0.33	1	0.33	-3.07	16.67	0.39		3|0|0	3	1	165	DEST_HUMAN	10.11	10.11
MOB3C	293	TAF9	NP_001015892.1	6880	0|0|8	8	2.67	0.0101136	3	0|0|0|0|0|0	0.33	1	0.33	1	0.33	-3.18	26.67	0.31		0|0|5	5	1.67	264	TAF9_HUMAN	4.49	15.7
MOB2	293	FAU	NP_001988.1	2197	0|4|0	4	1.33	0.01	3	0|0|0|0|0|0	0.33	0.99	0.33	0.99	0.33	-3.18	13.33	0.38		0|2|0	2	0.67	133	UBIM_HUMAN	2.61	6.2
MOB3B	293	FAU	NP_001988.1	2197	4|0|0	4	1.33	0.01	3	0|0|0|0|0|0	0.33	0.99	0.33	0.99	0.33	-3.18	13.33	0.38		2|0|0	2	0.67	133	UBIM_HUMAN	2.52	6.01
MOB1A	HeLa	TSPO	NP_000705.2	706	5|0|0	5	1.67	0.00988166	3	0|0|0|0|0|0	0.33	1	0.33	1	0.33	-3.07	16.67	0.39		2|0|0	2	0.67	169	TSPO_HUMAN	5.23	5.23
MOB1A	293	SRP14	NP_003125.3	6727	4|0|0	4	1.33	0.00977941	3	0|0|0|0|0|0	0.33	0.99	0.33	0.99	0.33	-3.18	13.33	0.38		2|0|0	2	0.67	136	SRP14_HUMAN	3.41	7.65
MOB3A	293	SRP14	NP_003125.3	6727	4|0|0	4	1.33	0.00977941	3	0|0|0|0|0|0	0.33	0.99	0.33	0.99	0.33	-3.18	13.33	0.38		2|0|0	2	0.67	136	SRP14_HUMAN	3.2	8.17
MOB2	293	HNRNPH2	NP_001027565.1	3188	0|13|0	13	4.33	0.00964365	3	0|0|0|0|0|0	0.33	1	0.33	1	0.33	-3.18	43.33	0.29		0|5|0	5	1.67	449	HNRH2_HUMAN	3.39	8.95
MOB3C	293	KRT5	NP_000415.2	3852	0|17|0	17	5.67	0.00961017	3	0|0|0|0|0|0	0.33	1	0.33	1	0.33	-3.18	56.67	0.29		0|7|0	7	2.33	590	K2C5_HUMAN	3.15	3.15	Contaminant
MOB1A	293	AMOT	NP_001106962.1	154796	0|0|31	31	10.33	0.00952952	3	0|0|0|0|0|0	0.33	1	0.33	1	0.33	-3.18	103.33	0.26		0|0|15	15	5	1084	AMOT_HUMAN	12.23	12.23		recall
MOB1A	293	MICOS13	NP_001295169.1	125988	0|0|4	4	1.33	0.0095	3	0|0|0|0|0|0	0.33	0.99	0.33	0.99	0.33	-3.18	13.33	0.38		0|0|2	2	0.67	140	MIC13_HUMAN	3.75	3.75
MOB3B	293	MICOS13	NP_001295169.1	125988	0|0|4	4	1.33	0.0095	3	0|0|0|0|0|0	0.33	0.99	0.33	0.99	0.33	-3.18	13.33	0.38		0|0|2	2	0.67	140	MIC13_HUMAN	3.25	11.71
MOB3C	293	MICOS13	NP_001295169.1	125988	0|0|4	4	1.33	0.0095	3	0|0|0|0|0|0	0.33	0.99	0.33	0.99	0.33	-3.18	13.33	0.38		0|0|2	2	0.67	140	MIC13_HUMAN	3.83	3.83
MOB3B	HeLa	AIF1L	NP_001172024.1	83543	5|0|0	5	1.67	0.00948864	3	0|0|0|0|0|0	0.33	1	0.33	1	0.33	-3.07	16.67	0.39		2|0|0	2	0.67	176	AIF1L_HUMAN	6.86	6.86
MOB1B	293	VPS25	NP_115729.1	84313	0|5|0	5	1.67	0.00948864	3	0|0|0|0|0|0	0.33	1	0.33	1	0.33	-3.18	16.67	0.35		0|2|0	2	0.67	176	VPS25_HUMAN	12.35	12.35
MOB2	HeLa	EDF1	NP_001268226.1	8721	4|0|0	4	1.33	0.00943262	3	0|0|0|0|0|0	0.33	0.99	0.33	0.99	0.33	-3.07	13.33	0.43		2|0|0	2	0.67	141	EDF1_HUMAN	5.73	5.73
MOB1B	HeLa	ENSEMBL:ENSBTAP00000038253	ENSEMBL:ENSBTAP00000038253		17|0|0	17	5.67	0.00935644	3	0|0|0|0|0|0	0.33	1	0.33	1	0.33	-3.07	56.67	0.33		9|0|0	9	3	606		8.15	8.15	Contaminant
MOB4	HeLa	TMOD1	NP_001159588.1	7111	10|0|0	10	3.33	0.00927577	3	0|0|0|0|0|0	0.33	1	0.33	1	0.33	-3.07	33.33	0.34		4|0|0	4	1.33	359	TMOD1_HUMAN	9.68	9.68
MOB3A	293	NDUFA13	NP_057049.5	51079	0|4|0	4	1.33	0.00923611	3	0|0|0|0|0|0	0.33	0.99	0.33	0.99	0.33	-3.18	13.33	0.38		0|2|0	2	0.67	144	NDUAD_HUMAN	2.84	2.84
MOB3C	293	TMEM43	NP_077310.1	79188	0|0|11	11	3.67	0.009175	3	0|0|0|0|0|0	0.33	1	0.33	1	0.33	-3.18	36.67	0.3		0|0|7	7	2.33	400	TMM43_HUMAN	5.56	5.56
MOB2	HeLa	PRDX3	NP_006784.1	10935	7|0|0	7	2.33	0.00910156	3	0|0|0|0|0|0	0.33	1	0.33	1	0.33	-3.07	23.33	0.37		2|0|0	2	0.67	256	PRDX3_HUMAN	9.82	9.82
MOB3B	HeLa	ACTR3	NP_001264069.1	10096	10|0|0	10	3.33	0.00907357	3	0|0|0|0|2|0	0.33	0.98	0.33	0.98	0.33	-5.24	5	0.46		6|0|0	6	2	367	B4DXW1_HUMAN	5.21	5.21
MOB1B	293	MAGOHB	NP_060518.1	55110	0|4|0	4	1.33	0.00898649	3	0|0|0|0|0|0	0.33	0.99	0.33	0.99	0.33	-3.18	13.33	0.38		0|3|0	3	1	148	MGN2_HUMAN	4.91	9.97
MOB2	HeLa	PRSS2	NP_001290343.1	5645	7|0|0	7	2.33	0.0089272	3	0|0|0|0|0|0	0.33	1	0.33	1	0.33	-3.07	23.33	0.37		2|0|0	2	0.67	261	A6XMV9_HUMAN	9.73	9.73
MOB2	HeLa	PARK7	NP_001116849.1	11315	5|0|0	5	1.67	0.00883598	3	0|0|0|0|0|0	0.33	1	0.33	1	0.33	-3.07	16.67	0.39		2|0|0	2	0.67	189	PARK7_HUMAN	9.68	12.43
MOB3C	HeLa	A2A4G1	A2A4G1		0|12|0	12	4	0.00877193	3	0|0|0|0|0|0	0.33	1	0.33	1	0.33	-3.07	40	0.34		0|5|0	5	1.67	456		10.84	10.84	Contaminant
MOB3B	293	BOLA2	NP_001026997.1	552900	0|4|0	4	1.33	0.00875	3	0|0|0|0|0|0	0.33	0.99	0.33	0.99	0.33	-3.18	13.33	0.38		0|2|0	2	0.67	152	BOLA2_HUMAN	2.79	2.79
MOB3C	293	CBX5	NP_001120793.1	23468	0|0|5	5	1.67	0.00874346	3	0|0|0|0|0|0	0.33	1	0.33	1	0.33	-3.18	16.67	0.35		0|0|2	2	0.67	191	CBX5_HUMAN	6.94	53.54
MOB1A	HeLa	KRT27	NP_853515.2	342574	0|12|0	12	4	0.0087146	3	0|0|0|0|0|0	0.33	1	0.33	1	0.33	-3.07	40	0.34		0|3|0	3	1	459	K1C27_HUMAN	11.48	11.48	Contaminant
MOB4	HeLa	KRT23	NP_056330.3	25984	0|11|0	11	3.67	0.00869668	3	0|0|0|0|0|0	0.33	1	0.33	1	0.33	-3.07	36.67	0.34		0|2|0	2	0.67	422	K1C23_HUMAN	9.37	9.37	Contaminant
MOB3A	293	MOB3C	NP_660322.2	148932	7|0|0	7	2.33	0.00869403	3	0|0|0|0|0|0	0.33	1	0.33	1	0.33	-3.18	23.33	0.32		2|0|0	2	0.67	268	X6R3L3_HUMAN	10.98	79.45
MOB2	HeLa	UBE2NL	NP_001013007.1	389898	4|0|0	4	1.33	0.00869281	3	0|0|0|0|0|0	0.33	0.99	0.33	0.99	0.33	-3.07	13.33	0.43		2|0|0	2	0.67	153	UE2NL_HUMAN	9.59	13.4
MOB2	HeLa	CSRP2	NP_001287894.1	1466	5|0|0	5	1.67	0.00865285	3	0|0|0|0|0|0	0.33	1	0.33	1	0.33	-3.07	16.67	0.39		2|0|0	2	0.67	193	CSRP2_HUMAN	5.45	5.45
MOB2	HeLa	RGPD6	NP_001116835.1	729540	45|0|0	45	15	0.00849858	3	0|0|0|0|0|0	0.33	1	0.33	1	0.33	-3.07	150	0.3		16|0|0	16	5.33	1765	RGPD5_HUMAN	4.13	4.13
MOB2	293	RBM3	NP_006734.1	5935	0|4|0	4	1.33	0.00847134	3	0|0|0|0|0|0	0.33	0.99	0.33	0.99	0.33	-3.18	13.33	0.38		0|2|0	2	0.67	157	RBM3_HUMAN	3.32	7.95
MOB2	293	FGA	NP_000499.1	2243	22|0|0	22	7.33	0.0084642	3	0|0|0|0|0|0	0.33	1	0.33	1	0.33	-3.18	73.33	0.28		9|0|0	9	3	866	FIBA_HUMAN	10.32	10.32
MOB3A	293	SNRPC	NP_003084.1	6631	0|0|4	4	1.33	0.00836478	3	0|0|0|0|0|0	0.33	0.99	0.33	0.99	0.33	-3.18	13.33	0.38		0|0|2	2	0.67	159	RU1C_HUMAN	6.13	6.13
MOB3C	293	SNRPC	NP_003084.1	6631	0|0|4	4	1.33	0.00836478	3	0|0|0|0|0|0	0.33	0.99	0.33	0.99	0.33	-3.18	13.33	0.38		0|0|2	2	0.67	159	RU1C_HUMAN	6.66	6.66
MOB4	293	BOLA2-SMG1P6	NP_001307552.1	107282092	0|0|7	7	2.33	0.00823322	3	0|0|0|0|0|0	0.33	1	0.33	1	0.33	-3.18	23.33	0.32		0|0|3	3	1	283	B4DHK7_HUMAN	10.72	10.72
MOB3A	HeLa	RAB12	NP_001020471.2	201475	0|0|6	6	2	0.00819672	3	0|0|0|0|0|0	0.33	1	0.33	1	0.33	-3.07	20	0.38		0|0|2	2	0.67	244	RAB12_HUMAN	6.78	6.78
MOB3B	293	HNRNPH2	NP_001027565.1	3188	0|11|0	11	3.67	0.00817372	3	0|0|0|0|0|0	0.33	1	0.33	1	0.33	-3.18	36.67	0.3		0|3|0	3	1	449	HNRH2_HUMAN	3.01	5.89
MOB2	HeLa	RSL24D1	NP_057388.1	51187	4|0|0	4	1.33	0.00815951	3	0|0|0|0|0|0	0.33	0.99	0.33	0.99	0.33	-3.07	13.33	0.43		2|0|0	2	0.67	163	RLP24_HUMAN	9.3	9.3
MOB1B	293	RAB1A	NP_004152.1	5861	5|0|0	5	1.67	0.00814634	3	0|0|0|0|0|0	0.33	1	0.33	1	0.33	-3.18	16.67	0.35		3|0|0	3	1	205	RAB1A_HUMAN	11.44	17.99
MOB3C	293	RAB8A	NP_005361.2	4218	5|0|0	5	1.67	0.00806763	3	0|0|0|0|0|0	0.33	1	0.33	1	0.33	-3.18	16.67	0.35		3|0|0	3	1	207	RAB8A_HUMAN	6.76	13.76
MOB1B	293	GEMIN6	NP_079051.9	79833	0|4|0	4	1.33	0.00796407	3	0|0|0|0|0|0	0.33	0.99	0.33	0.99	0.33	-3.18	13.33	0.38		0|3|0	3	1	167	GEMI6_HUMAN	4.54	4.54
MOB2	HeLa	SNAP23	NP_003816.2	8773	0|5|0	5	1.67	0.00791469	3	0|0|0|0|0|0	0.33	1	0.33	1	0.33	-3.07	16.67	0.39		0|4|0	4	1.33	211	SNP23_HUMAN	5.39	86.61
MOB1B	293	PGAM2	NP_000281.2	5224	6|0|0	6	2	0.00790514	3	0|0|0|0|0|0	0.33	1	0.33	1	0.33	-3.18	20	0.33		4|0|0	4	1.33	253	PGAM2_HUMAN	2.62	2.62
MOB3A	HeLa	TSPO	NP_000705.2	706	4|0|0	4	1.33	0.00786982	3	0|0|0|0|0|0	0.33	0.99	0.33	0.99	0.33	-3.07	13.33	0.43		3|0|0	3	1	169	TSPO_HUMAN	4.94	4.94
MOB2	HeLa	ATP5PO	NP_001688.1	539	5|0|0	5	1.67	0.00784038	3	0|0|0|0|0|0	0.33	1	0.33	1	0.33	-3.07	16.67	0.39		3|0|0	3	1	213	ATPO_HUMAN	9.11	13.49
MOB2	HeLa	ATP1A1	NP_000692.2	476	20|0|4	24	8	0.00782014	3	4|0|0|0|4|0	0.33	1	0.33	1	0.33	-13.08	3	0.42		7|0|3	10	3.33	1023	AT1A1_HUMAN	2.25	3.7
MOB3C	293	CKAP2	NP_001091995.1	26586	0|5|11	16	5.33	0.00780381	3	0|0|0|0|3|3	0.33	0.94	0.33	0.94	0.33	-10.31	2.67	0.38		0|3|7	10	3.33	683	CKAP2_HUMAN	4.94	4.94
MOB2	293	HMGB1	NP_001300821.1	3146	0|5|0	5	1.67	0.00776744	3	0|0|0|0|0|0	0.33	1	0.33	1	0.33	-3.18	16.67	0.35		0|3|0	3	1	215	HMGB1_HUMAN	4.07	9.23
MOB2	HeLa	HMGB1	NP_001300821.1	3146	5|0|0	5	1.67	0.00776744	3	0|0|0|0|0|0	0.33	1	0.33	1	0.33	-3.07	16.67	0.39		3|0|0	3	1	215	HMGB1_HUMAN	5.16	9.23
MOB1A	HeLa	RAB14	NP_057406.2	51552	0|5|0	5	1.67	0.00776744	3	0|0|0|0|0|0	0.33	1	0.33	1	0.33	-3.07	16.67	0.39		0|2|0	2	0.67	215	RAB14_HUMAN	3	3
MOB4	293	ENSEMBL:ENSBTAP00000038253	ENSEMBL:ENSBTAP00000038253		0|14|0	14	4.67	0.00770627	3	0|0|0|0|0|0	0.33	1	0.33	1	0.33	-3.18	46.67	0.29		0|6|0	6	2	606		10.37	10.37	Contaminant
MOB2	HeLa	CDK5	NP_001157882.1	1020	6|0|0	6	2	0.00769231	3	0|0|0|0|0|0	0.33	1	0.33	1	0.33	-3.07	20	0.38		3|0|0	3	1	260	CDK5_HUMAN	9.03	11.7
MOB3C	HeLa	CSNK2A1	NP_001886.1	1457	0|9|0	9	3	0.00767263	3	0|0|0|0|0|0	0.33	1	0.33	1	0.33	-3.07	30	0.35		0|5|0	5	1.67	391	CSK21_HUMAN	10.15	10.15
MOB3B	HeLa	RAB3D	NP_004274.1	9545	5|0|0	5	1.67	0.00762557	3	0|0|0|0|0|0	0.33	1	0.33	1	0.33	-3.07	16.67	0.39		2|0|0	2	0.67	219	RAB3D_HUMAN	6.18	6.18
MOB2	293	FGG	NP_000500.2	2266	10|0|0	10	3.33	0.00762014	3	0|0|0|0|0|0	0.33	1	0.33	1	0.33	-3.18	33.33	0.3		7|0|0	7	2.33	437	FIBG_HUMAN	9.79	9.79
MOB2	HeLa	NIPSNAP1	NP_001189431.1	8508	6|0|0	6	2	0.00757576	3	0|0|0|0|0|0	0.33	1	0.33	1	0.33	-3.07	20	0.38		3|0|0	3	1	264	NIPS1_HUMAN	8.97	8.97
MOB2	293	AK2	NP_001186128.1	204	0|5|0	5	1.67	0.00745536	3	0|0|0|0|0|0	0.33	1	0.33	1	0.33	-3.18	16.67	0.35		0|2|0	2	0.67	224	KAD2_HUMAN	4	4
MOB3B	HeLa	AK2	NP_001186128.1	204	0|5|0	5	1.67	0.00745536	3	0|0|0|0|0|0	0.33	1	0.33	1	0.33	-3.07	16.67	0.39		0|3|0	3	1	224	KAD2_HUMAN	4.42	4.42
MOB2	HeLa	ST13	NP_001265518.1	6767	8|0|0	8	2.67	0.00743733	3	0|0|0|0|0|0	0.33	1	0.33	1	0.33	-3.07	26.67	0.36		3|0|0	3	1	359	B4E0U6_HUMAN	8.88	41.8
MOB3A	HeLa	FLNC	NP_001120959.1	2318	0|59|0	59	19.67	0.00730684	3	0|0|0|0|0|0	0.33	1	0.33	1	0.33	-3.07	196.67	0.3		0|12|0	12	4	2692	FLNC_HUMAN	4.05	13.29	Contaminant
MOB3A	293	HAX1	NP_001018238.1	10456	0|0|5	5	1.67	0.00722944	3	0|0|0|0|0|0	0.33	1	0.33	1	0.33	-3.18	16.67	0.35		0|0|3	3	1	231	HAX1_HUMAN	3.17	3.17
MOB1A	HeLa	HAX1	NP_001018238.1	10456	5|0|0	5	1.67	0.00722944	3	0|0|0|0|0|0	0.33	1	0.33	1	0.33	-3.07	16.67	0.39		2|0|0	2	0.67	231	HAX1_HUMAN	10.46	13.07
MOB2	293	PGK1	NP_000282.1	5230	0|9|0	9	3	0.00719425	3	0|0|0|0|0|0	0.33	1	0.33	1	0.33	-3.18	30	0.3		0|5|0	5	1.67	417	PGK1_HUMAN	9.51	14.07
MOB3C	293	ANAPC10	NP_001243635.1	10393	0|0|4	4	1.33	0.00718919	3	0|0|0|0|0|0	0.33	0.99	0.33	0.99	0.33	-3.18	13.33	0.38		0|0|2	2	0.67	185	APC10_HUMAN	10.84	10.84
MOB1A	HeLa	DHFR	NP_000782.1	1719	0|0|4	4	1.33	0.0071123	3	0|0|0|0|0|0	0.33	0.99	0.33	0.99	0.33	-3.07	13.33	0.43		0|0|2	2	0.67	187	DYR_HUMAN	2.85	2.85
MOB1B	HeLa	DHFR	NP_000782.1	1719	0|0|4	4	1.33	0.0071123	3	0|0|0|0|0|0	0.33	0.99	0.33	0.99	0.33	-3.07	13.33	0.43		0|0|2	2	0.67	187	DYR_HUMAN	3.21	3.21
MOB2	HeLa	TMEM160	NP_060324.1	54958	0|4|0	4	1.33	0.00707447	3	0|0|0|0|0|0	0.33	0.99	0.33	0.99	0.33	-3.07	13.33	0.43		0|2|0	2	0.67	188	TM160_HUMAN	8.65	8.65
MOB3A	293	ANKRD44	NP_001182073.1	91526	0|0|21	21	7	0.00704935	3	0|0|0|0|0|0	0.33	1	0.33	1	0.33	-3.18	70	0.28		0|0|2	2	0.67	993	ANR44_HUMAN	4.8	6.97
MOB2	HeLa	CNOT7	NP_001309016.1	29883	5|0|0	5	1.67	0.00684426	3	0|0|0|0|0|0	0.33	1	0.33	1	0.33	-3.07	16.67	0.39		2|0|0	2	0.67	244	CNOT7_HUMAN	8.52	8.52
MOB1A	HeLa	YWHAQ	NP_006817.1	10971	0|5|0	5	1.67	0.00681633	3	0|0|0|0|0|0	0.33	1	0.33	1	0.33	-3.07	16.67	0.39		0|3|0	3	1	245	1433T_HUMAN	3.41	7.58
MOB2	293	MRTFA	NP_001269589.1	57591	19|0|0	19	6.33	0.00679914	3	0|0|0|0|0|0	0.33	1	0.33	1	0.33	-3.18	63.33	0.28		4|0|0	4	1.33	931	MRTFA_HUMAN	5.27	5.27
MOB3A	293	PYCR2	NP_001258610.1	29920	0|5|0	5	1.67	0.00678862	3	0|0|0|0|0|0	0.33	1	0.33	1	0.33	-3.18	16.67	0.35		0|2|0	2	0.67	246	P5CR2_HUMAN	5.93	5.93
MOB3A	293	RAB5C	NP_001238968.1	5878	0|5|0	5	1.67	0.00670683	3	0|0|0|0|0|0	0.33	1	0.33	1	0.33	-3.18	16.67	0.35		0|2|0	2	0.67	249	RAB5C_HUMAN	3.99	8.42
MOB4	HeLa	FLNC	NP_001120959.1	2318	54|0|0	54	18	0.00668648	3	0|0|0|0|0|0	0.33	1	0.33	1	0.33	-3.07	180	0.3		11|0|0	11	3.67	2692	FLNC_HUMAN	2.99	2.99	Contaminant
MOB4	293	COMMD2	NP_057178.2	51122	0|4|0	4	1.33	0.00668342	3	0|0|0|0|0|0	0.33	0.99	0.33	0.99	0.33	-3.18	13.33	0.38		0|3|0	3	1	199	COMD2_HUMAN	9.66	9.66
MOB4	HeLa	PDK2	NP_001186829.1	5164	4|0|0	4	1.33	0.00668342	3	0|0|0|0|0|0	0.33	0.99	0.33	0.99	0.33	-3.07	13.33	0.43		2|0|0	2	0.67	199	PDK2_HUMAN	8.22	8.22
MOB1B	293	ANP32B	NP_006392.1	10541	0|5|0	5	1.67	0.00665339	3	0|0|0|0|0|0	0.33	1	0.33	1	0.33	-3.18	16.67	0.35		0|2|0	2	0.67	251	AN32B_HUMAN	10.35	10.35
MOB2	293	PDIA3	NP_005304.3	2923	0|10|0	10	3.33	0.00659406	3	0|0|0|2|0|0	0.33	0.98	0.33	0.98	0.33	-5.35	5	0.42		0|5|0	5	1.67	505	PDIA3_HUMAN	3.8	9.8
MOB1A	HeLa	PDIA3	NP_005304.3	2923	0|10|0	10	3.33	0.00659406	3	0|0|0|0|0|0	0.33	1	0.33	1	0.33	-3.07	33.33	0.34		0|6|0	6	2	505	PDIA3_HUMAN	2.88	2.88
MOB1A	HeLa	FLNC	NP_001120959.1	2318	0|53|0	53	17.67	0.00656389	3	0|0|0|0|0|0	0.33	1	0.33	1	0.33	-3.07	176.67	0.3		0|10|0	10	3.33	2692	FLNC_HUMAN	3.62	3.62	Contaminant
MOB3A	293	NSA2	NP_055701.1	10412	0|0|5	5	1.67	0.00642308	3	0|0|0|0|0|0	0.33	1	0.33	1	0.33	-3.18	16.67	0.35		0|0|3	3	1	260	NSA2_HUMAN	5.44	8.31
MOB3A	HeLa	NSA2	NP_055701.1	10412	0|5|0	5	1.67	0.00642308	3	0|0|0|0|0|0	0.33	1	0.33	1	0.33	-3.07	16.67	0.39		0|3|0	3	1	260	NSA2_HUMAN	2.87	8.31
MOB2	293	ZNF8	NP_066575.2	7554	0|0|11	11	3.67	0.00638261	3	0|0|0|0|0|0	0.33	1	0.33	1	0.33	-3.18	36.67	0.3		0|0|2	2	0.67	575	ZNF8_HUMAN	8.96	8.96
MOB1A	293	TAF9	NP_001015892.1	6880	0|0|5	5	1.67	0.00632576	3	0|0|0|0|0|0	0.33	1	0.33	1	0.33	-3.18	16.67	0.35		0|0|4	4	1.33	264	TAF9_HUMAN	3.48	3.48
MOB3B	293	PRPS2	NP_001034180.1	5634	0|6|0	6	2	0.00623053	3	0|0|0|0|0|0	0.33	1	0.33	1	0.33	-3.18	20	0.33		0|5|0	5	1.67	321	PRPS2_HUMAN	2.83	10.71
MOB4	HeLa	FGFR1OP2	NP_001165358.1	26127	0|0|4	4	1.33	0.00618605	3	0|0|0|0|0|0	0.33	0.99	0.33	0.99	0.33	-3.07	13.33	0.43		0|0|2	2	0.67	215	FGOP2_HUMAN	7.91	7.91		recall
MOB2	HeLa	PSMD7	NP_002802.2	5713	0|0|6	6	2	0.00617284	3	0|0|0|0|0|0	0.33	1	0.33	1	0.33	-3.07	20	0.38		0|0|3	3	1	324	PSMD7_HUMAN	8.09	68.07
MOB2	293	PPIB	NP_000933.1	5479	0|4|0	4	1.33	0.00615741	3	0|0|0|0|0|0	0.33	0.99	0.33	0.99	0.33	-3.18	13.33	0.38		0|2|0	2	0.67	216	PPIB_HUMAN	5.01	6.94
MOB3C	HeLa	GAR1	NP_061856.1	54433	4|0|0	4	1.33	0.00612903	3	0|0|0|0|0|0	0.33	0.99	0.33	0.99	0.33	-3.07	13.33	0.43		2|0|0	2	0.67	217	GAR1_HUMAN	9.07	9.07
MOB3A	HeLa	INA	NP_116116.1	9118	9|0|0	9	3	0.00601202	3	0|0|0|0|0|0	0.33	1	0.33	1	0.33	-3.07	30	0.35		3|0|0	3	1	499	AINX_HUMAN	5.91	8.93
MOB2	HeLa	PDHA1	NP_000275.1	5160	7|0|0	7	2.33	0.00597436	3	0|0|0|0|0|0	0.33	1	0.33	1	0.33	-3.07	23.33	0.37		2|0|0	2	0.67	390	ODPA_HUMAN	7.95	7.95
MOB3C	293	AK2	NP_001186128.1	204	0|0|4	4	1.33	0.0059375	3	0|0|0|0|0|0	0.33	0.99	0.33	0.99	0.33	-3.18	13.33	0.38		0|0|2	2	0.67	224	KAD2_HUMAN	4.08	4.08
MOB2	293	VRK1	NP_003375.1	7443	7|0|0	7	2.33	0.00588384	3	0|0|0|0|0|0	0.33	1	0.33	1	0.33	-3.18	23.33	0.32		5|0|0	5	1.67	396	VRK1_HUMAN	3.78	3.78
MOB2	HeLa	DDOST	NP_005207.2	1650	8|0|0	8	2.67	0.00585526	3	0|0|0|0|0|0	0.33	1	0.33	1	0.33	-3.07	26.67	0.36		2|0|0	2	0.67	456	OST48_HUMAN	1.98	3.91
MOB1A	HeLa	TPGS1	NP_277048.2	91978	5|0|0	5	1.67	0.00575862	3	0|0|0|0|0|0	0.33	1	0.33	1	0.33	-3.07	16.67	0.39		2|0|0	2	0.67	290	TPGS1_HUMAN	2.57	11.05
MOB2	HeLa	TPGS1	NP_277048.2	91978	0|0|5	5	1.67	0.00575862	3	0|0|0|0|0|0	0.33	1	0.33	1	0.33	-3.07	16.67	0.39		0|0|3	3	1	290	TPGS1_HUMAN	2.15	10.14
MOB3C	293	HAX1	NP_001018238.1	10456	0|0|4	4	1.33	0.00575758	3	0|0|0|0|0|0	0.33	0.99	0.33	0.99	0.33	-3.18	13.33	0.38		0|0|3	3	1	231	HAX1_HUMAN	3.07	3.07
MOB3C	293	IMMT	NP_001093639.1	10989	0|0|13	13	4.33	0.00571995	3	0|0|0|0|0|0	0.33	1	0.33	1	0.33	-3.18	43.33	0.29		0|0|10	10	3.33	757	MIC60_HUMAN	2.66	3.09
MOB2	HeLa	DECR2	NP_065715.1	26063	0|0|5	5	1.67	0.00571918	3	0|0|0|0|0|0	0.33	1	0.33	1	0.33	-3.07	16.67	0.39		0|0|2	2	0.67	292	DECR2_HUMAN	1.95	1.95
MOB2	HeLa	ZDHHC5	NP_056272.2	25921	12|0|0	12	4	0.00559441	3	0|0|0|0|0|0	0.33	1	0.33	1	0.33	-3.07	40	0.34		2|0|0	2	0.67	715	ZDHC5_HUMAN	7.7	7.7
MOB3A	HeLa	SAE1	NP_001139185.1	10055	0|0|5	5	1.67	0.00558528	3	0|0|0|0|0|0	0.33	1	0.33	1	0.33	-3.07	16.67	0.39		0|0|3	3	1	299	SAE1_HUMAN	3.33	3.33
MOB3B	HeLa	ARPC2	NP_005722.1	10109	5|0|0	5	1.67	0.00556667	3	0|0|0|0|0|0	0.33	1	0.33	1	0.33	-3.07	16.67	0.39		5|0|0	5	1.67	300	ARPC2_HUMAN	2.96	2.96
MOB4	HeLa	ARPC2	NP_005722.1	10109	5|0|0	5	1.67	0.00556667	3	0|0|0|0|0|0	0.33	1	0.33	1	0.33	-3.07	16.67	0.39		3|0|0	3	1	300	ARPC2_HUMAN	2.43	2.43
MOB1A	293	MZT2B	XP_011510189.1	80097	0|0|4	4	1.33	0.00554167	3	0|0|0|0|0|0	0.33	0.99	0.33	0.99	0.33	-3.18	13.33	0.38		0|0|3	3	1	240	B8ZZ87_HUMAN	9.33	9.33
MOB2	HeLa	INHBA	NP_002183.1	3624	0|7|0	7	2.33	0.00546948	3	0|0|0|0|0|0	0.33	1	0.33	1	0.33	-3.07	23.33	0.37		0|2|0	2	0.67	426	INHBA_HUMAN	4.33	4.33
MOB1A	HeLa	CBLL1	NP_001271220.1	79872	0|8|0	8	2.67	0.00544898	3	0|0|0|0|0|0	0.33	1	0.33	1	0.33	-3.07	26.67	0.36		0|3|0	3	1	490	HAKAI_HUMAN	9.08	9.08
MOB3B	HeLa	YWHAQ	NP_006817.1	10971	0|4|0	4	1.33	0.00542857	3	0|0|0|0|0|0	0.33	0.99	0.33	0.99	0.33	-3.07	13.33	0.43		0|3|0	3	1	245	1433T_HUMAN	3.02	3.02
MOB2	HeLa	SHMT2	NP_001159828.1	6472	8|0|0	8	2.67	0.00540486	3	0|0|0|0|0|0	0.33	1	0.33	1	0.33	-3.07	26.67	0.36		3|0|0	3	1	494	GLYM_HUMAN	4.34	6.13
MOB1B	293	YWHAG	NP_036611.2	7532	4|0|0	4	1.33	0.00538461	3	0|0|0|0|0|0	0.33	0.99	0.33	0.99	0.33	-3.18	13.33	0.38		2|0|0	2	0.67	247	1433G_HUMAN	5.46	5.46
MOB3A	293	MKRN2	NP_001258636.1	23609	0|6|0	6	2	0.00536193	3	0|0|0|0|0|0	0.33	1	0.33	1	0.33	-3.18	20	0.33		0|3|0	3	1	373	MKRN2_HUMAN	4.95	4.95
MOB4	293	ANP32A	NP_006296.1	8125	0|0|4	4	1.33	0.00534136	3	0|0|0|0|0|0	0.33	0.99	0.33	0.99	0.33	-3.18	13.33	0.38		0|0|2	2	0.67	249	AN32A_HUMAN	8.64	8.64
MOB3C	293	RAB5C	NP_001238968.1	5878	0|4|0	4	1.33	0.00534136	3	0|0|0|0|0|0	0.33	0.99	0.33	0.99	0.33	-3.18	13.33	0.38		0|2|0	2	0.67	249	RAB5C_HUMAN	3.87	8.27
MOB3C	HeLa	PPIE	NP_001181936.1	10450	0|5|0	5	1.67	0.00531847	3	0|0|0|0|0|0	0.33	1	0.33	1	0.33	-3.07	16.67	0.39		0|2|0	2	0.67	314	PPIE_HUMAN	4.82	4.82
MOB2	HeLa	CALU	NP_001124146.1	813	5|0|0	5	1.67	0.00530159	3	0|0|0|0|0|0	0.33	1	0.33	1	0.33	-3.07	16.67	0.39		2|0|0	2	0.67	315	CALU_HUMAN	7.49	7.49
MOB3C	293	GKAP1	NP_001129425.1	80318	0|0|5	5	1.67	0.00530159	3	0|0|0|0|0|0	0.33	1	0.33	1	0.33	-3.18	16.67	0.35		0|0|2	2	0.67	315	GKAP1_HUMAN	4.03	4.03
MOB3B	HeLa	PDIA3	NP_005304.3	2923	0|8|0	8	2.67	0.00528713	3	0|0|0|0|0|0	0.33	1	0.33	1	0.33	-3.07	26.67	0.36		0|4|0	4	1.33	505	PDIA3_HUMAN	2.57	4.3
MOB4	HeLa	IMMT	NP_001093639.1	10989	0|7|5	12	4	0.00528402	3	0|0|3|0|0|0	0.33	0.62	0.33	0.62	0.33	-5.66	4	0.42		0|5|2	7	2.33	757	MIC60_HUMAN	1.85	4.01
MOB1A	293	MRPS35	NP_068593.2	60488	0|0|5	5	1.67	0.00517028	3	0|0|0|0|0|0	0.33	1	0.33	1	0.33	-3.18	16.67	0.35		0|0|2	2	0.67	323	RT35_HUMAN	3.58	3.58	Contaminant
MOB3A	293	MRPS35	NP_068593.2	60488	0|5|0	5	1.67	0.00517028	3	0|0|0|0|0|0	0.33	1	0.33	1	0.33	-3.18	16.67	0.35		0|2|0	2	0.67	323	RT35_HUMAN	3.37	3.37	Contaminant
MOB3C	HeLa	SEC61A2	NP_001136100.1	55176	0|0|7	7	2.33	0.00513216	3	0|0|0|0|0|0	0.33	1	0.33	1	0.33	-3.07	23.33	0.37		0|0|4	4	1.33	454	S61A2_HUMAN	8.29	8.29
MOB3C	HeLa	CAVIN1	NP_036364.2	284119	6|0|0	6	2	0.00512821	3	0|0|0|0|0|0	0.33	1	0.33	1	0.33	-3.07	20	0.38		2|0|0	2	0.67	390	CAVN1_HUMAN	5.19	5.19
MOB3B	HeLa	NSA2	NP_055701.1	10412	0|4|0	4	1.33	0.00511539	3	0|0|0|0|0|0	0.33	0.99	0.33	0.99	0.33	-3.07	13.33	0.43		0|4|0	4	1.33	260	NSA2_HUMAN	2.4	19.04
MOB2	HeLa	PRKCSH	NP_001001329.1	5589	8|0|0	8	2.67	0.00508571	3	0|0|0|0|0|0	0.33	1	0.33	1	0.33	-3.07	26.67	0.36		3|0|0	3	1	525	GLU2B_HUMAN	7.34	7.34
MOB3C	293	MCU	NP_001257608.1	90550	0|0|5	5	1.67	0.00506061	3	0|0|0|0|0|0	0.33	1	0.33	1	0.33	-3.18	16.67	0.35		0|0|3	3	1	330	MCU_HUMAN	3.93	3.93
MOB3B	HeLa	C1orf35	NP_077295.1	79169	0|0|4	4	1.33	0.00505703	3	0|0|0|0|0|0	0.33	0.99	0.33	0.99	0.33	-3.07	13.33	0.43		0|0|2	2	0.67	263	MMTA2_HUMAN	2.72	2.72
MOB2	HeLa	LDHB	NP_001167568.1	3945	5|0|0	5	1.67	0.005	3	0|0|0|0|0|0	0.33	1	0.33	1	0.33	-3.07	16.67	0.39		2|0|0	2	0.67	334	LDHB_HUMAN	7.28	7.28
MOB2	HeLa	MAP2K2	NP_109587.1	5605	6|0|0	6	2	0.005	3	0|0|0|0|0|0	0.33	1	0.33	1	0.33	-3.07	20	0.38		4|0|0	4	1.33	400	MP2K2_HUMAN	7.28	13.26
MOB3C	293	ZDBF2	NP_001272478.1	57683	8|6|21	35	11.67	0.00496174	3	0|2|4|2|8|4	0.33	1	0.33	1	0.33	-12.83	2.19	0.38		7|3|15	25	8.33	2352	N0DVX5_HUMAN	8.26	12.13
MOB3A	HeLa	CSNK1A1	NP_001883.4	1452	0|0|5	5	1.67	0.00495549	3	0|0|0|0|0|0	0.33	1	0.33	1	0.33	-3.07	16.67	0.39		0|0|3	3	1	337	KC1A_HUMAN	5.64	5.64
MOB3B	HeLa	WDR1	NP_059830.1	9948	9|0|0	9	3	0.0049505	3	0|0|0|0|0|0	0.33	1	0.33	1	0.33	-3.07	30	0.35		7|0|0	7	2.33	606	WDR1_HUMAN	3.17	3.17
MOB3C	293	RPN1	NP_002941.1	6184	0|0|9	9	3	0.00494234	3	0|0|0|0|0|0	0.33	1	0.33	1	0.33	-3.18	30	0.3		0|0|5	5	1.67	607	RPN1_HUMAN	2.09	2.09
MOB3B	HeLa	RPP40	NP_001273061.1	10799	0|0|5	5	1.67	0.00491177	3	0|0|0|0|0|0	0.33	1	0.33	1	0.33	-3.07	16.67	0.39		0|0|4	4	1.33	340	RPP40_HUMAN	4.45	4.45
MOB3A	HeLa	KIF5C	NP_004513.1	3800	0|0|14	14	4.67	0.00487983	3	0|0|0|0|0|0	0.33	1	0.33	1	0.33	-3.07	46.67	0.33		0|0|6	6	2	957	KIF5C_HUMAN	5.17	5.17
MOB1A	293	IMMT	NP_001093639.1	10989	0|0|11	11	3.67	0.00484809	3	0|0|0|0|0|0	0.33	1	0.33	1	0.33	-3.18	36.67	0.3		0|0|7	7	2.33	757	MIC60_HUMAN	2.4	4.47
MOB2	293	NPHS1	NP_004637.1	4868	0|18|0	18	6	0.00483481	3	0|0|0|0|0|0	0.33	1	0.33	1	0.33	-3.18	60	0.28		0|3|0	3	1	1241	NPHN_HUMAN	7.81	7.81
MOB1A	293	CHD5	NP_056372.1	26038	0|28|0	28	9.33	0.00477482	3	0|0|0|0|0|0	0.33	1	0.33	1	0.33	-3.18	93.33	0.26		0|10|0	10	3.33	1954	CHD5_HUMAN	8.66	8.66
MOB3C	293	SLC3A2	NP_001012680.1	6520	0|3|6	9	3	0.00475436	3	2|0|0|0|0|0	0.33	0.75	0.33	0.75	0.33	-5.35	4.5	0.38		0|3|6	9	3	631	4F2_HUMAN	3.53	14.02
MOB4	293	ZNF611	NP_001154971.1	81856	10|0|0	10	3.33	0.0047234	3	0|0|0|0|0|0	0.33	1	0.33	1	0.33	-3.18	33.33	0.3		2|0|0	2	0.67	705	ZN611_HUMAN	8.12	8.12
MOB2	HeLa	ACAT1	NP_000010.1	38	6|0|0	6	2	0.00468384	3	0|0|0|0|0|0	0.33	1	0.33	1	0.33	-3.07	20	0.38		2|0|0	2	0.67	427	THIL_HUMAN	2.83	2.83
MOB2	HeLa	AHSG	P12763	280988	5|0|0	5	1.67	0.00465181	3	0|0|0|0|0|0	0.33	1	0.33	1	0.33	-3.07	16.67	0.39		3|0|0	3	1	359		4	4	Contaminant
MOB4	HeLa	PDHB	NP_000916.2	5162	0|0|5	5	1.67	0.00465181	3	0|0|0|0|0|0	0.33	1	0.33	1	0.33	-3.07	16.67	0.39		0|0|4	4	1.33	359	ODPB_HUMAN	2.35	2.35
MOB1A	293	MRTFA	NP_001269589.1	57591	0|0|13	13	4.33	0.00465091	3	0|0|0|0|0|0	0.33	1	0.33	1	0.33	-3.18	43.33	0.29		0|0|4	4	1.33	931	MRTFA_HUMAN	4.87	4.87
MOB3C	HeLa	FBXO45	NP_001099043.1	200933	0|0|4	4	1.33	0.00465035	3	0|0|0|0|0|0	0.33	0.99	0.33	0.99	0.33	-3.07	13.33	0.43		0|0|2	2	0.67	286	FBSP1_HUMAN	4.5	4.5
MOB2	293	AHCY	NP_000678.1	191	0|6|0	6	2	0.00462963	3	0|0|0|0|0|0	0.33	1	0.33	1	0.33	-3.18	20	0.33		0|5|0	5	1.67	432	SAHH_HUMAN	7.64	7.64
MOB3C	293	KRT85	NP_002274.1	3891	0|0|7	7	2.33	0.00459566	3	0|0|0|0|0|0	0.33	1	0.33	1	0.33	-3.18	23.33	0.32		0|0|2	2	0.67	507	KRT85_HUMAN	8.68	8.68	Contaminant
MOB3C	293	SLC7A5	NP_003477.4	8140	0|0|7	7	2.33	0.00459566	3	0|0|0|0|0|0	0.33	1	0.33	1	0.33	-3.18	23.33	0.32		0|0|3	3	1	507	LAT1_HUMAN	2.18	4.31
MOB3A	HeLa	TPGS1	NP_277048.2	91978	4|0|0	4	1.33	0.00458621	3	0|0|0|0|0|0	0.33	0.99	0.33	0.99	0.33	-3.07	13.33	0.43		2|0|0	2	0.67	290	TPGS1_HUMAN	2.42	6.71
MOB1A	293	MAGI1	NP_001028229.1	9223	20|0|0	20	6.67	0.00456224	3	0|0|0|0|0|0	0.33	1	0.33	1	0.33	-3.18	66.67	0.28		2|0|0	2	0.67	1462	MAGI1_HUMAN	3.72	3.72
MOB1B	293	SHF	NP_001288097.1	90525	0|0|6	6	2	0.00453515	3	0|0|0|0|0|0	0.33	1	0.33	1	0.33	-3.18	20	0.33		0|0|3	3	1	441	B3KTY1_HUMAN	3.44	3.44
MOB1B	HeLa	KIF5C	NP_004513.1	3800	0|0|13	13	4.33	0.00452456	3	0|0|0|0|0|0	0.33	1	0.33	1	0.33	-3.07	43.33	0.34		0|0|6	6	2	957	KIF5C_HUMAN	5.29	5.29
MOB3B	293	PDE12	NP_001309105.1	201626	0|7|0	7	2.33	0.00449807	3	0|0|0|0|0|0	0.33	1	0.33	1	0.33	-3.18	23.33	0.32		0|2|0	2	0.67	518	PDE12_HUMAN	7.27	7.27
MOB3B	293	PDXP	NP_064711.1	57026	0|0|4	4	1.33	0.00449324	3	0|0|0|0|0|0	0.33	0.99	0.33	0.99	0.33	-3.18	13.33	0.38		0|0|3	3	1	296	PLPP_HUMAN	7.27	7.27
MOB3B	293	MKRN2	NP_001258636.1	23609	0|0|5	5	1.67	0.00447721	3	0|0|0|0|0|0	0.33	1	0.33	1	0.33	-3.18	16.67	0.35		0|0|3	3	1	373	MKRN2_HUMAN	4.16	4.16
MOB1A	293	KIRREL1	NP_060710.3	55243	0|0|10	10	3.33	0.00439894	3	0|0|0|0|0|0	0.33	1	0.33	1	0.33	-3.18	33.33	0.3		0|0|8	8	2.67	757	KIRR1_HUMAN	8.31	8.31
MOB4	293	IMMT	NP_001093639.1	10989	10|0|0	10	3.33	0.00439894	3	0|0|0|0|0|0	0.33	1	0.33	1	0.33	-3.18	33.33	0.3		6|0|0	6	2	757	MIC60_HUMAN	2.16	4.01
MOB2	293	RPN1	NP_002941.1	6184	0|8|0	8	2.67	0.00439868	3	0|0|0|0|0|0	0.33	1	0.33	1	0.33	-3.18	26.67	0.31		0|3|0	3	1	607	RPN1_HUMAN	1.73	4.03
MOB1A	HeLa	MELK	NP_001243614.1	9833	8|0|0	8	2.67	0.00437705	3	0|0|0|0|0|0	0.33	1	0.33	1	0.33	-3.07	26.67	0.36		2|0|0	2	0.67	610	MELK_HUMAN	8.13	8.13
MOB2	293	CS	NP_004068.2	1431	0|6|0	6	2	0.00429184	3	0|0|0|0|0|0	0.33	1	0.33	1	0.33	-3.18	20	0.33		0|3|0	3	1	466	CISY_HUMAN	2.02	4.35
MOB3A	293	CS	NP_004068.2	1431	0|0|6	6	2	0.00429184	3	0|0|0|0|0|0	0.33	1	0.33	1	0.33	-3.18	20	0.33		0|0|3	3	1	466	CISY_HUMAN	2.12	3.2
MOB3C	HeLa	PRPF38A	NP_116253.2	84950	4|0|0	4	1.33	0.00426282	3	0|0|0|0|0|0	0.33	0.99	0.33	0.99	0.33	-3.07	13.33	0.43		2|0|0	2	0.67	312	PR38A_HUMAN	4.33	10.26
MOB1B	293	MAP2K1	NP_002746.1	5604	0|0|5	5	1.67	0.00424936	3	0|0|0|0|0|0	0.33	1	0.33	1	0.33	-3.18	16.67	0.35		0|0|4	4	1.33	393	MP2K1_HUMAN	2.36	2.36
MOB3B	293	GPI	NP_000166.2	2821	7|0|0	7	2.33	0.00417563	3	0|0|0|0|0|0	0.33	1	0.33	1	0.33	-3.18	23.33	0.32		2|0|0	2	0.67	558	G6PI_HUMAN	4.21	4.21
MOB1B	293	ACOT8	NP_005460.2	10005	0|0|4	4	1.33	0.00416928	3	0|0|0|0|0|0	0.33	0.99	0.33	0.99	0.33	-3.18	13.33	0.38		0|0|2	2	0.67	319	ACOT8_HUMAN	4.65	4.65
MOB3A	293	ACOT8	NP_005460.2	10005	0|0|4	4	1.33	0.00416928	3	0|0|0|0|0|0	0.33	0.99	0.33	0.99	0.33	-3.18	13.33	0.38		0|0|2	2	0.67	319	ACOT8_HUMAN	4.32	4.32
MOB2	293	PRPS2	NP_001034180.1	5634	0|4|0	4	1.33	0.0041433	3	0|0|0|0|0|0	0.33	0.99	0.33	0.99	0.33	-3.18	13.33	0.38		0|3|0	3	1	321	PRPS2_HUMAN	2.38	2.38
MOB3A	293	PRPS2	NP_001034180.1	5634	0|4|0	4	1.33	0.0041433	3	0|0|0|0|0|0	0.33	0.99	0.33	0.99	0.33	-3.18	13.33	0.38		0|4|0	4	1.33	321	PRPS2_HUMAN	2.5	2.5
MOB3B	HeLa	PRPS2	NP_001034180.1	5634	0|0|4	4	1.33	0.0041433	3	0|0|0|0|0|0	0.33	0.99	0.33	0.99	0.33	-3.07	13.33	0.43		0|0|3	3	1	321	PRPS2_HUMAN	7.88	10.71
MOB3B	HeLa	MYO5A	NP_000250.3	4644	23|0|0	23	7.67	0.00413477	3	0|0|0|0|0|0	0.33	1	0.33	1	0.33	-3.07	76.67	0.32		14|0|0	14	4.67	1855	MYO5A_HUMAN	2.98	2.98
MOB3C	293	MRPS35	NP_068593.2	60488	0|0|4	4	1.33	0.00411765	3	0|0|0|0|0|0	0.33	0.99	0.33	0.99	0.33	-3.18	13.33	0.38		0|0|2	2	0.67	323	RT35_HUMAN	3.26	3.26	Contaminant
MOB1A	293	CCBE1	NP_597716.1	147372	5|0|0	5	1.67	0.0041133	3	0|0|0|0|0|0	0.33	1	0.33	1	0.33	-3.18	16.67	0.35		2|0|0	2	0.67	406	CCBE1_HUMAN	8.04	8.04
MOB3B	293	MAGI1	NP_001028229.1	9223	0|0|18	18	6	0.00410397	3	0|0|0|0|0|0	0.33	1	0.33	1	0.33	-3.18	60	0.28		0|0|2	2	0.67	1462	MAGI1_HUMAN	3.05	6.73
MOB2	HeLa	STEAP3	NP_001008410.1	55240	0|0|6	6	2	0.00409836	3	0|0|0|0|0|0	0.33	1	0.33	1	0.33	-3.07	20	0.38		0|0|3	3	1	488	STEA3_HUMAN	3.75	6.27
MOB2	293	FGB	NP_005132.2	2244	6|0|0	6	2	0.00407332	3	0|0|0|0|0|0	0.33	1	0.33	1	0.33	-3.18	20	0.33		5|0|0	5	1.67	491	FIBB_HUMAN	7.16	7.16
MOB2	293	PDIA6	NP_001269633.1	10130	0|6|0	6	2	0.00406504	3	0|0|0|0|0|0	0.33	1	0.33	1	0.33	-3.18	20	0.33		0|2|0	2	0.67	492	PDIA6_HUMAN	4.15	4.15
MOB3C	293	GTSE1	NP_057510.4	51512	0|0|9	9	3	0.00405954	3	0|0|0|0|0|0	0.33	1	0.33	1	0.33	-3.18	30	0.3		0|0|2	2	0.67	739	GTSE1_HUMAN	8.15	8.15
MOB2	293	SHMT2	NP_001159828.1	6472	0|6|0	6	2	0.00404858	3	0|0|0|0|0|0	0.33	1	0.33	1	0.33	-3.18	20	0.33		0|6|0	6	2	494	GLYM_HUMAN	1.79	6.13
MOB4	293	ACADSB	NP_001317103.1	36	4|0|0	4	1.33	0.0040303	3	0|0|0|0|0|0	0.33	0.99	0.33	0.99	0.33	-3.18	13.33	0.38		2|0|0	2	0.67	330	ACDSB_HUMAN	2.31	2.31
MOB1A	HeLa	TPTEP2-CSNK1E	NP_001276841.1	102800317	0|0|5	5	1.67	0.00401442	3	0|0|0|0|0|0	0.33	1	0.33	1	0.33	-3.07	16.67	0.39		0|0|2	2	0.67	416	KC1E_HUMAN	7.79	10.73
MOB4	HeLa	MARCKS	NP_002347.5	4082	0|0|4	4	1.33	0.00400602	3	0|0|0|0|0|0	0.33	0.99	0.33	0.99	0.33	-3.07	13.33	0.43		0|0|2	2	0.67	332	MARCS_HUMAN	3.72	3.72
MOB2	293	CALR	NP_004334.1	811	0|5|0	5	1.67	0.0040048	3	0|0|0|0|0|0	0.33	1	0.33	1	0.33	-3.18	16.67	0.35		0|3|0	3	1	417	CALR_HUMAN	4.1	6.86
MOB3B	293	STX18	NP_001333210.1	53407	4|0|0	4	1.33	0.00399399	3	0|0|0|0|0|0	0.33	0.99	0.33	0.99	0.33	-3.18	13.33	0.38		2|0|0	2	0.67	333	STX18_HUMAN	6.85	6.85
MOB3C	HeLa	SMARCA2	NP_001276325.1	6595	19|0|0	19	6.33	0.00398113	3	0|0|0|0|0|0	0.33	1	0.33	1	0.33	-3.07	63.33	0.33		11|0|0	11	3.67	1590	SMCA2_HUMAN	3.11	3.11
MOB1A	HeLa	CANX	NP_001019820.1	821	0|7|0	7	2.33	0.00393581	3	0|0|0|0|0|0	0.33	1	0.33	1	0.33	-3.07	23.33	0.37		0|3|0	3	1	592	CALX_HUMAN	3.27	3.27
MOB4	HeLa	STK25	NP_001258906.1	10494	0|0|5	5	1.67	0.00392019	3	0|0|0|0|0|0	0.33	1	0.33	1	0.33	-3.07	16.67	0.39		0|0|4	4	1.33	426	STK25_HUMAN	6.3	293.34		recall
MOB1A	HeLa	PRKAG1	NP_001193638.1	5571	4|0|0	4	1.33	0.00391177	3	0|0|0|0|0|0	0.33	0.99	0.33	0.99	0.33	-3.07	13.33	0.43		2|0|0	2	0.67	340	AAKG1_HUMAN	1.93	127.95
MOB1A	293	CCDC61	NP_001254652.1	729440	6|0|0	6	2	0.00390625	3	0|0|0|0|0|0	0.33	1	0.33	1	0.33	-3.18	20	0.33		4|0|0	4	1.33	512	CCD61_HUMAN	2.41	3.98
MOB3A	293	FAR1	NP_115604.1	84188	0|0|6	6	2	0.00388349	3	0|0|0|0|0|0	0.33	1	0.33	1	0.33	-3.18	20	0.33		0|0|4	4	1.33	515	FACR1_HUMAN	4.39	4.39
MOB4	HeLa	GAS2L3	NP_001290059.1	283431	8|0|0	8	2.67	0.00384726	3	0|0|0|0|0|0	0.33	1	0.33	1	0.33	-3.07	26.67	0.36		4|0|0	4	1.33	694	GA2L3_HUMAN	6.24	6.24
MOB2	HeLa	ETFB	NP_001014763.1	2109	4|0|0	4	1.33	0.00384393	3	0|0|0|0|0|0	0.33	0.99	0.33	0.99	0.33	-3.07	13.33	0.43		4|0|0	4	1.33	346	ETFB_HUMAN	6.38	6.38
MOB1A	293	VANGL2	NP_065068.1	57216	0|0|6	6	2	0.00383877	3	0|0|0|0|0|0	0.33	1	0.33	1	0.33	-3.18	20	0.33		0|0|4	4	1.33	521	VANG2_HUMAN	3.19	3.19
MOB3A	293	RPN1	NP_002941.1	6184	0|0|7	7	2.33	0.00383855	3	0|0|0|0|0|0	0.33	1	0.33	1	0.33	-3.18	23.33	0.32		0|0|4	4	1.33	607	RPN1_HUMAN	1.69	3.81
MOB3A	293	BYSL	NP_004044.3	705	5|0|0	5	1.67	0.00382151	3	0|0|0|0|0|0	0.33	1	0.33	1	0.33	-3.18	16.67	0.35		3|0|0	3	1	437	BYST_HUMAN	7.28	7.28
MOB2	HeLa	GNAT1	NP_000163.2	2779	4|0|0	4	1.33	0.0038	3	0|0|0|0|0|0	0.33	0.99	0.33	0.99	0.33	-3.07	13.33	0.43		2|0|0	2	0.67	350	GNAT1_HUMAN	6.34	6.34
MOB1A	293	SHF	NP_001288097.1	90525	0|0|5	5	1.67	0.00378685	3	0|0|0|0|0|0	0.33	1	0.33	1	0.33	-3.18	16.67	0.35		0|0|2	2	0.67	441	B3KTY1_HUMAN	3.11	3.11
MOB3B	293	SHF	NP_001288097.1	90525	5|0|0	5	1.67	0.00378685	3	0|0|0|0|0|0	0.33	1	0.33	1	0.33	-3.18	16.67	0.35		2|0|0	2	0.67	441	B3KTY1_HUMAN	2.69	2.69
MOB4	293	FAF2	NP_055428.1	23197	5|0|0	5	1.67	0.00375281	3	0|0|0|0|0|0	0.33	1	0.33	1	0.33	-3.18	16.67	0.35		2|0|0	2	0.67	445	FAF2_HUMAN	2.39	2.39
MOB1A	HeLa	LOC441155	NP_001258604.1	441155	0|0|9	9	3	0.00372671	3	0|0|0|0|0|0	0.33	1	0.33	1	0.33	-3.07	30	0.35		0|0|5	5	1.67	805	B4DYM8_HUMAN	2.1	2.1
MOB2	293	MAPK3	NP_001035145.1	5595	4|0|0	4	1.33	0.00372549	3	0|0|0|0|0|0	0.33	0.99	0.33	0.99	0.33	-3.18	13.33	0.38		2|0|0	2	0.67	357	MK03_HUMAN	6.85	6.85
MOB2	293	KPNA5	NP_002260.2	3841	0|6|0	6	2	0.00371057	3	0|0|0|0|0|0	0.33	1	0.33	1	0.33	-3.18	20	0.33		0|2|0	2	0.67	539	IMA6_HUMAN	6.83	6.83
MOB1A	HeLa	PDHB	NP_000916.2	5162	0|0|4	4	1.33	0.00370473	3	0|0|0|0|0|0	0.33	0.99	0.33	0.99	0.33	-3.07	13.33	0.43		0|0|3	3	1	359	ODPB_HUMAN	2.56	2.56
MOB2	HeLa	IDH3A	NP_005521.1	3419	4|0|0	4	1.33	0.00363388	3	0|0|0|0|0|0	0.33	0.99	0.33	0.99	0.33	-3.07	13.33	0.43		2|0|0	2	0.67	366	IDH3A_HUMAN	6.21	6.21
MOB3A	HeLa	MRI1	NP_001026897.1	84245	0|0|4	4	1.33	0.00360434	3	0|0|0|0|0|0	0.33	0.99	0.33	0.99	0.33	-3.07	13.33	0.43		0|0|2	2	0.67	369	MTNA_HUMAN	1.96	1.96
MOB4	HeLa	MRI1	NP_001026897.1	84245	0|0|4	4	1.33	0.00360434	3	0|0|0|0|0|0	0.33	0.99	0.33	0.99	0.33	-3.07	13.33	0.43		0|0|3	3	1	369	MTNA_HUMAN	1.52	4.87
MOB3A	HeLa	YTHDF1	NP_060268.2	54915	6|0|0	6	2	0.00357782	3	0|0|0|0|0|0	0.33	1	0.33	1	0.33	-3.07	20	0.38		3|0|0	3	1	559	YTHD1_HUMAN	1.96	1.96
MOB1B	HeLa	NSDHL	NP_001123237.1	50814	4|0|0	4	1.33	0.00356568	3	0|0|0|0|0|0	0.33	0.99	0.33	0.99	0.33	-3.07	13.33	0.43		2|0|0	2	0.67	373	NSDHL_HUMAN	8.27	8.27
MOB2	HeLa	SLC39A7	NP_001070984.1	7922	0|0|5	5	1.67	0.00356077	3	0|0|0|0|0|0	0.33	1	0.33	1	0.33	-3.07	16.67	0.39		0|0|2	2	0.67	469	S39A7_HUMAN	1.43	1.43
MOB2	HeLa	ACTR1B	NP_005726.1	10120	4|0|0	4	1.33	0.00353723	3	0|0|0|0|0|0	0.33	0.99	0.33	0.99	0.33	-3.07	13.33	0.43		2|0|0	2	0.67	376	ACTY_HUMAN	6.13	6.13
MOB2	HeLa	PSMD13	NP_002808.3	5719	4|0|0	4	1.33	0.00353723	3	0|0|0|0|0|0	0.33	0.99	0.33	0.99	0.33	-3.07	13.33	0.43		3|0|0	3	1	376	PSD13_HUMAN	6.13	6.13
MOB3C	293	CAMK4	NP_001310303.1	814	0|0|5	5	1.67	0.00353066	3	0|0|0|0|0|0	0.33	1	0.33	1	0.33	-3.18	16.67	0.35		0|0|2	2	0.67	473	KCC4_HUMAN	7.6	7.6
MOB1B	293	FLOT1	NP_001305804.1	10211	4|0|0	4	1.33	0.00350923	3	0|0|0|0|0|0	0.33	0.99	0.33	0.99	0.33	-3.18	13.33	0.38		3|0|0	3	1	379	FLOT1_HUMAN	2.07	6.73
MOB1B	HeLa	FLOT1	NP_001305804.1	10211	4|0|0	4	1.33	0.00350923	3	0|0|0|0|0|0	0.33	0.99	0.33	0.99	0.33	-3.07	13.33	0.43		2|0|0	2	0.67	379	FLOT1_HUMAN	4.66	6.73
MOB3A	293	RBFOX2	NP_001026865.1	23543	0|0|4	4	1.33	0.0035	3	0|0|0|0|0|0	0.33	0.99	0.33	0.99	0.33	-3.18	13.33	0.38		0|0|3	3	1	380	RFOX2_HUMAN	2.95	5.05
MOB3C	293	BCL11A	NP_060484.2	53335	0|0|8	8	2.67	0.00345408	3	0|0|0|0|0|0	0.33	1	0.33	1	0.33	-3.18	26.67	0.31		0|0|5	5	1.67	773	BC11A_HUMAN	7.52	7.52
MOB2	HeLa	ANKRD55	XP_011541948.1	79722	4|0|0	4	1.33	0.00343669	3	0|0|0|0|0|0	0.33	0.99	0.33	0.99	0.33	-3.07	13.33	0.43		2|0|0	2	0.67	387	ANR55_HUMAN	6.04	6.04
MOB4	293	SHMT2	NP_001159828.1	6472	0|5|0	5	1.67	0.00338057	3	0|0|0|0|0|0	0.33	1	0.33	1	0.33	-3.18	16.67	0.35		0|2|0	2	0.67	494	GLYM_HUMAN	1.72	1.72
MOB2	293	CANX	NP_001019820.1	821	0|6|0	6	2	0.00337838	3	0|0|0|0|0|0	0.33	1	0.33	1	0.33	-3.18	20	0.33		0|3|0	3	1	592	CALX_HUMAN	3.77	8.39
MOB1A	293	DCAF13	NP_056235.4	25879	0|6|0	6	2	0.00335008	3	0|0|0|0|0|0	0.33	1	0.33	1	0.33	-3.18	20	0.33		0|3|0	3	1	597	DCA13_HUMAN	7.25	8.8
MOB1B	HeLa	FADS1	NP_037534.3	3992	5|0|0	5	1.67	0.00333333	3	0|0|0|0|0|0	0.33	1	0.33	1	0.33	-3.07	16.67	0.39		2|0|0	2	0.67	501	FADS1_HUMAN	7.99	7.99
MOB3A	HeLa	NFIA	NP_001138983.1	4774	0|0|5	5	1.67	0.00333333	3	0|0|0|0|0|0	0.33	1	0.33	1	0.33	-3.07	16.67	0.39		0|0|3	3	1	501	NFIA_HUMAN	3.01	11.46
MOB2	HeLa	SLC7A11	NP_055146.1	23657	0|0|5	5	1.67	0.00333333	3	0|0|0|0|0|0	0.33	1	0.33	1	0.33	-3.07	16.67	0.39		0|0|2	2	0.67	501	XCT_HUMAN	5.95	5.95
MOB2	HeLa	SDHA	NP_001281261.1	6389	6|0|0	6	2	0.00324675	3	0|0|0|0|0|0	0.33	1	0.33	1	0.33	-3.07	20	0.38		4|0|0	4	1.33	616	SDHA_HUMAN	1.8	1.8
MOB1B	HeLa	ATXN10	NP_001161093.1	25814	0|0|4	4	1.33	0.00323601	3	0|0|0|0|0|0	0.33	0.99	0.33	0.99	0.33	-3.07	13.33	0.43		0|0|2	2	0.67	411	ATX10_HUMAN	7.88	7.88
MOB2	HeLa	OXCT1	NP_000427.1	5019	5|0|0	5	1.67	0.00321154	3	0|0|0|0|0|0	0.33	1	0.33	1	0.33	-3.07	16.67	0.39		2|0|0	2	0.67	520	SCOT1_HUMAN	5.82	5.82
MOB4	293	AP3M1	NP_001307192.1	26985	4|0|0	4	1.33	0.00318182	3	0|0|0|0|0|0	0.33	0.99	0.33	0.99	0.33	-3.18	13.33	0.38		2|0|0	2	0.67	418	AP3M1_HUMAN	1.67	1.67
MOB2	293	FUS	NP_001164105.1	2521	0|0|5	5	1.67	0.00318095	3	0|0|0|0|0|0	0.33	1	0.33	1	0.33	-3.18	16.67	0.35		0|0|4	4	1.33	525	FUS_HUMAN	1.59	1.59
MOB2	HeLa	PLOD3	NP_001075.1	8985	7|0|0	7	2.33	0.00315718	3	0|0|0|0|0|0	0.33	1	0.33	1	0.33	-3.07	23.33	0.37		2|0|0	2	0.67	738	PLOD3_HUMAN	2.39	2.39
MOB3B	HeLa	LRRFIP2	NP_001127841.1	9209	4|0|0	4	1.33	0.00313679	3	0|0|0|0|0|0	0.33	0.99	0.33	0.99	0.33	-3.07	13.33	0.43		2|0|0	2	0.67	424	LRRF2_HUMAN	4.18	4.18
MOB3A	HeLa	INHBA	NP_002183.1	3624	0|4|0	4	1.33	0.00312207	3	0|0|0|0|0|0	0.33	0.99	0.33	0.99	0.33	-3.07	13.33	0.43		0|2|0	2	0.67	426	INHBA_HUMAN	4.14	4.14
MOB1A	293	GPATCH8	NP_001002909.1	23131	14|0|0	14	4.67	0.00310919	3	3|4|3|0|2|3	0.33	0.98	0.33	0.98	0.33	-16.22	1.4	0.42		2|0|0	2	0.67	1502	GPTC8_HUMAN	2.81	2.81
MOB4	293	CLPTM1L	NP_110409.2	81037	5|0|0	5	1.67	0.00310409	3	0|0|0|0|0|0	0.33	1	0.33	1	0.33	-3.18	16.67	0.35		3|0|0	3	1	538	CLP1L_HUMAN	1.65	4.21
MOB3A	HeLa	KPNA5	NP_002260.2	3841	0|5|0	5	1.67	0.00309833	3	0|0|0|0|0|0	0.33	1	0.33	1	0.33	-3.07	16.67	0.39		0|2|0	2	0.67	539	IMA6_HUMAN	4.13	4.13
MOB3B	HeLa	KPNA5	NP_002260.2	3841	5|0|0	5	1.67	0.00309833	3	0|0|0|0|0|0	0.33	1	0.33	1	0.33	-3.07	16.67	0.39		2|0|0	2	0.67	539	IMA6_HUMAN	3.87	3.87
MOB1A	293	MAP2K7	NP_001284484.1	5609	0|0|4	4	1.33	0.00305747	3	0|0|0|0|0|0	0.33	0.99	0.33	0.99	0.33	-3.18	13.33	0.38		0|0|2	2	0.67	435	MP2K7_HUMAN	2.77	2.77
MOB3C	293	MAP2K7	NP_001284484.1	5609	0|0|4	4	1.33	0.00305747	3	0|0|0|0|0|0	0.33	0.99	0.33	0.99	0.33	-3.18	13.33	0.38		0|0|2	2	0.67	435	MP2K7_HUMAN	2.83	2.83
MOB1A	HeLa	EIF2AK2	NP_001129123.1	5610	0|5|0	5	1.67	0.00303085	3	0|0|0|0|0|0	0.33	1	0.33	1	0.33	-3.07	16.67	0.39		0|3|0	3	1	551	E2AK2_HUMAN	6.78	6.78
MOB3A	HeLa	KLHDC10	NP_055812.1	23008	0|0|4	4	1.33	0.00300905	3	0|0|0|0|0|0	0.33	0.99	0.33	0.99	0.33	-3.07	13.33	0.43		0|0|2	2	0.67	442	KLD10_HUMAN	4.17	4.17
MOB4	HeLa	BCKDHA	NP_000700.1	593	0|0|4	4	1.33	0.00298876	3	0|0|0|0|0|0	0.33	0.99	0.33	0.99	0.33	-3.07	13.33	0.43		0|0|3	3	1	445	ODBA_HUMAN	5.49	5.49
MOB3A	293	HIVEP1	NP_002105.3	3096	0|24|0	24	8	0.00294334	3	0|2|0|0|0|5	0.33	1	0.33	1	0.33	-11.57	3.43	0.38		0|2|0	2	0.67	2718	ZEP1_HUMAN	2.1	2.1
MOB3C	HeLa	GABPA	NP_001184226.1	2551	0|0|4	4	1.33	0.00292952	3	0|0|0|0|0|0	0.33	0.99	0.33	0.99	0.33	-3.07	13.33	0.43		0|0|2	2	0.67	454	GABPA_HUMAN	6.27	6.27
MOB1A	HeLa	DDOST	NP_005207.2	1650	0|4|0	4	1.33	0.00291667	3	0|0|0|0|0|0	0.33	0.99	0.33	0.99	0.33	-3.07	13.33	0.43		0|4|0	4	1.33	456	OST48_HUMAN	1.67	3.08
MOB1B	HeLa	DDOST	NP_005207.2	1650	4|0|0	4	1.33	0.00291667	3	0|0|0|0|0|0	0.33	0.99	0.33	0.99	0.33	-3.07	13.33	0.43		2|0|0	2	0.67	456	OST48_HUMAN	1.88	2.52
MOB3B	HeLa	MYO18A	NP_001333694.1	399687	18|0|0	18	6	0.00291545	3	0|0|0|0|0|0	0.33	1	0.33	1	0.33	-3.07	60	0.33		9|0|0	9	3	2058	MY18A_HUMAN	4.08	4.08
MOB3C	293	INCENP	NP_001035784.1	3619	0|0|8	8	2.67	0.0029085	3	0|0|0|0|0|0	0.33	1	0.33	1	0.33	-3.18	26.67	0.31		0|0|6	6	2	918	INCE_HUMAN	6.9	6.9
MOB3C	HeLa	SRPK2	NP_001265202.1	6733	0|0|6	6	2	0.00290698	3	0|0|0|0|0|0	0.33	1	0.33	1	0.33	-3.07	20	0.38		0|0|2	2	0.67	688	SRPK2_HUMAN	6.25	33.07
MOB3C	HeLa	LOC441155	NP_001258604.1	441155	7|0|0	7	2.33	0.00289441	3	0|0|0|0|0|0	0.33	1	0.33	1	0.33	-3.07	23.33	0.37		4|0|0	4	1.33	805	B4DYM8_HUMAN	1.74	56.05
MOB1A	HeLa	SLC16A3	NP_001035887.1	9123	0|0|4	4	1.33	0.00286022	3	0|0|0|0|0|0	0.33	0.99	0.33	0.99	0.33	-3.07	13.33	0.43		0|0|2	2	0.67	465	MOT4_HUMAN	2.72	2.72
MOB3C	HeLa	SLC16A3	NP_001035887.1	9123	4|0|0	4	1.33	0.00286022	3	0|0|0|0|0|0	0.33	0.99	0.33	0.99	0.33	-3.07	13.33	0.43		3|0|0	3	1	465	MOT4_HUMAN	2.56	2.56
MOB1A	293	CS	NP_004068.2	1431	0|0|4	4	1.33	0.00285408	3	0|0|0|0|0|0	0.33	0.99	0.33	0.99	0.33	-3.18	13.33	0.38		0|0|2	2	0.67	466	CISY_HUMAN	1.84	3.15
MOB4	293	CS	NP_004068.2	1431	0|0|4	4	1.33	0.00285408	3	0|0|0|0|0|0	0.33	0.99	0.33	0.99	0.33	-3.18	13.33	0.38		0|0|2	2	0.67	466	CISY_HUMAN	1.73	3
MOB3C	293	TM9SF3	NP_064508.3	56889	0|5|0	5	1.67	0.00283531	3	0|0|0|0|0|0	0.33	1	0.33	1	0.33	-3.18	16.67	0.35		0|4|0	4	1.33	589	TM9S3_HUMAN	3.95	9.44
MOB2	293	CEP85	NP_001268446.1	64793	0|6|0	6	2	0.00281294	3	0|0|0|0|0|0	0.33	1	0.33	1	0.33	-3.18	20	0.33		0|2|0	2	0.67	711	CEP85_HUMAN	5.95	5.95
MOB2	293	NDUFV3	NP_066553.3	4731	4|0|0	4	1.33	0.00281184	3	0|0|0|0|0|0	0.33	0.99	0.33	0.99	0.33	-3.18	13.33	0.38		3|0|0	3	1	473	NDUV3_HUMAN	3.47	3.47
MOB3B	HeLa	DCAF13	NP_056235.4	25879	5|0|0	5	1.67	0.00279732	3	0|0|0|0|0|0	0.33	1	0.33	1	0.33	-3.07	16.67	0.39		2|0|0	2	0.67	597	DCA13_HUMAN	2	2
MOB3A	HeLa	ZNF622	NP_219482.1	90441	0|0|4	4	1.33	0.00278826	3	0|0|0|0|0|0	0.33	0.99	0.33	0.99	0.33	-3.07	13.33	0.43		0|0|3	3	1	477	ZN622_HUMAN	2.11	2.11
MOB3B	HeLa	ZNF622	NP_219482.1	90441	0|0|4	4	1.33	0.00278826	3	0|0|0|0|0|0	0.33	0.99	0.33	0.99	0.33	-3.07	13.33	0.43		0|0|3	3	1	477	ZN622_HUMAN	1.98	3.59
MOB4	HeLa	ZNF622	NP_219482.1	90441	0|4|0	4	1.33	0.00278826	3	0|0|0|0|0|0	0.33	0.99	0.33	0.99	0.33	-3.07	13.33	0.43		0|2|0	2	0.67	477	ZN622_HUMAN	1.63	1.63
MOB1A	293	RPN1	NP_002941.1	6184	0|0|5	5	1.67	0.00275124	3	0|0|0|0|0|0	0.33	1	0.33	1	0.33	-3.18	16.67	0.35		0|0|3	3	1	607	RPN1_HUMAN	1.53	3.56
MOB3C	293	STEAP3	NP_001008410.1	55240	0|0|4	4	1.33	0.00272541	3	0|0|0|0|0|0	0.33	0.99	0.33	0.99	0.33	-3.18	13.33	0.38		0|0|2	2	0.67	488	STEA3_HUMAN	4.02	7.46
MOB3C	HeLa	STEAP3	NP_001008410.1	55240	0|0|4	4	1.33	0.00272541	3	0|0|0|0|0|0	0.33	0.99	0.33	0.99	0.33	-3.07	13.33	0.43		0|0|2	2	0.67	488	STEA3_HUMAN	3.44	7.46
MOB3C	293	AIFM1	NP_004199.1	9131	0|0|5	5	1.67	0.00272431	3	0|0|0|0|0|0	0.33	1	0.33	1	0.33	-3.18	16.67	0.35		0|0|2	2	0.67	613	AIFM1_HUMAN	2.2	2.2
MOB4	293	SSX2IP	NP_001159765.1	117178	0|5|0	5	1.67	0.00271987	3	0|0|0|0|0|0	0.33	1	0.33	1	0.33	-3.18	16.67	0.35		0|2|0	2	0.67	614	ADIP_HUMAN	2.56	2.56
MOB3A	HeLa	SDHA	NP_001281261.1	6389	0|5|0	5	1.67	0.00271104	3	0|0|0|0|0|0	0.33	1	0.33	1	0.33	-3.07	16.67	0.39		0|2|0	2	0.67	616	SDHA_HUMAN	2.08	2.08
MOB3B	HeLa	SDHA	NP_001281261.1	6389	0|5|0	5	1.67	0.00271104	3	0|0|0|0|0|0	0.33	1	0.33	1	0.33	-3.07	16.67	0.39		0|2|0	2	0.67	616	SDHA_HUMAN	1.96	1.96
MOB1A	HeLa	SHMT2	NP_001159828.1	6472	0|4|0	4	1.33	0.00269231	3	0|0|0|0|0|0	0.33	0.99	0.33	0.99	0.33	-3.07	13.33	0.43		0|3|0	3	1	494	GLYM_HUMAN	3.66	5.08
MOB2	HeLa	DDX41	NP_001308661.1	51428	4|0|0	4	1.33	0.00268145	3	0|0|0|0|0|0	0.33	0.99	0.33	0.99	0.33	-3.07	13.33	0.43		2|0|0	2	0.67	496	DDX41_HUMAN	2.16	2.16
MOB2	HeLa	NMT1	NP_066565.1	4836	0|0|4	4	1.33	0.00268145	3	0|0|0|0|0|0	0.33	0.99	0.33	0.99	0.33	-3.07	13.33	0.43		0|0|3	3	1	496	NMT1_HUMAN	3.09	3.09
MOB3C	HeLa	ABAT	NP_000654.2	18	0|0|4	4	1.33	0.00266	3	0|0|0|0|0|0	0.33	0.99	0.33	0.99	0.33	-3.07	13.33	0.43		0|0|2	2	0.67	500	GABT_HUMAN	5.98	5.98
MOB1B	HeLa	NFIA	NP_001138983.1	4774	4|0|0	4	1.33	0.00265469	3	0|0|0|0|0|0	0.33	0.99	0.33	0.99	0.33	-3.07	13.33	0.43		2|0|0	2	0.67	501	NFIA_HUMAN	2.85	2.85
MOB3B	HeLa	NFIA	NP_001138983.1	4774	0|0|4	4	1.33	0.00265469	3	0|0|0|0|0|0	0.33	0.99	0.33	0.99	0.33	-3.07	13.33	0.43		0|0|3	3	1	501	NFIA_HUMAN	2.52	2.52
MOB1A	293	SLC7A5	NP_003477.4	8140	0|0|4	4	1.33	0.00262327	3	0|0|0|0|0|0	0.33	0.99	0.33	0.99	0.33	-3.18	13.33	0.38		0|0|3	3	1	507	LAT1_HUMAN	1.61	3.32
MOB3A	293	EDC3	NP_001135915.1	80153	0|0|4	4	1.33	0.00261811	3	0|0|0|0|0|0	0.33	0.99	0.33	0.99	0.33	-3.18	13.33	0.38		0|0|2	2	0.67	508	EDC3_HUMAN	6.01	6.01
MOB2	293	LCK	NP_001036236.1	3932	0|4|0	4	1.33	0.00261297	3	0|0|0|0|0|0	0.33	0.99	0.33	0.99	0.33	-3.18	13.33	0.38		0|2|0	2	0.67	509	LCK_HUMAN	5.74	159.88
MOB1A	HeLa	CCDC61	NP_001254652.1	729440	0|0|4	4	1.33	0.00259766	3	0|0|0|0|0|0	0.33	0.99	0.33	0.99	0.33	-3.07	13.33	0.43		0|0|4	4	1.33	512	CCD61_HUMAN	1.57	3.98
MOB2	293	PDIA4	NP_004902.1	9601	0|5|0	5	1.67	0.00258915	3	0|0|0|0|0|0	0.33	1	0.33	1	0.33	-3.18	16.67	0.35		0|2|0	2	0.67	645	PDIA4_HUMAN	3.29	8.53
MOB2	HeLa	PDIA4	NP_004902.1	9601	5|0|0	5	1.67	0.00258915	3	0|0|0|0|0|0	0.33	1	0.33	1	0.33	-3.07	16.67	0.39		3|0|0	3	1	645	PDIA4_HUMAN	5.24	8.53
MOB3B	HeLa	FAR1	NP_115604.1	84188	0|0|4	4	1.33	0.00258252	3	0|0|0|0|0|0	0.33	0.99	0.33	0.99	0.33	-3.07	13.33	0.43		0|0|3	3	1	515	FACR1_HUMAN	3.58	6.44
MOB4	HeLa	GSN	NP_000168.1	2934	0|6|0	6	2	0.00255755	3	0|0|0|0|0|0	0.33	1	0.33	1	0.33	-3.07	20	0.38		0|2|0	2	0.67	782	GELS_HUMAN	5.09	5.09
MOB3C	293	VANGL2	NP_065068.1	57216	0|0|4	4	1.33	0.00255278	3	0|0|0|0|0|0	0.33	0.99	0.33	0.99	0.33	-3.18	13.33	0.38		0|0|3	3	1	521	VANG2_HUMAN	2.66	2.66
MOB2	293	EWSR1	NP_001156757.1	2130	0|5|0	5	1.67	0.00254962	3	0|0|0|0|0|0	0.33	1	0.33	1	0.33	-3.18	16.67	0.35		0|3|0	3	1	655	EWS_HUMAN	3.26	3.26
MOB2	HeLa	RCC2	NP_001129676.1	55920	4|0|0	4	1.33	0.00254789	3	0|0|0|0|0|0	0.33	0.99	0.33	0.99	0.33	-3.07	13.33	0.43		3|0|0	3	1	522	RCC2_HUMAN	5.2	7.48
MOB1A	HeLa	MAPKAP1	NP_001006618.1	79109	0|4|0	4	1.33	0.00254789	3	0|0|0|0|0|0	0.33	0.99	0.33	0.99	0.33	-3.07	13.33	0.43		0|2|0	2	0.67	522	SIN1_HUMAN	3.53	3.53
MOB1A	HeLa	CDK17	NP_001163935.1	5128	0|0|4	4	1.33	0.00254302	3	0|0|0|0|0|0	0.33	0.99	0.33	0.99	0.33	-3.07	13.33	0.43		0|0|2	2	0.67	523	CDK17_HUMAN	6.19	6.19
MOB1A	293	FUS	NP_001164105.1	2521	0|0|4	4	1.33	0.00253333	3	0|0|0|0|0|0	0.33	0.99	0.33	0.99	0.33	-3.18	13.33	0.38		0|0|3	3	1	525	FUS_HUMAN	1.58	2.93
MOB4	293	UHRF1	NP_001041666.1	29128	0|0|6	6	2	0.00252207	3	0|0|0|0|0|0	0.33	1	0.33	1	0.33	-3.18	20	0.33		0|0|2	2	0.67	793	UHRF1_HUMAN	1.87	1.87
MOB1B	HeLa	SMARCA2	NP_001276325.1	6595	12|0|0	12	4	0.00251572	3	0|0|0|0|0|0	0.33	1	0.33	1	0.33	-3.07	40	0.34		7|0|0	7	2.33	1590	SMCA2_HUMAN	2.95	2.95
MOB2	HeLa	DEPDC1B	NP_060839.2	55789	0|0|4	4	1.33	0.00251418	3	0|0|0|0|0|0	0.33	0.99	0.33	0.99	0.33	-3.07	13.33	0.43		0|0|3	3	1	529	DEP1B_HUMAN	2.06	33.02		recall
MOB3A	293	RIC8A	NP_001273063.1	60626	0|0|4	4	1.33	0.00250471	3	0|0|0|0|0|0	0.33	0.99	0.33	0.99	0.33	-3.18	13.33	0.38		0|0|2	2	0.67	531	RIC8A_HUMAN	5.88	8.53
MOB3B	HeLa	VCP	NP_009057.1	7415	0|6|0	6	2	0.00248139	3	0|0|0|0|0|0	0.33	1	0.33	1	0.33	-3.07	20	0.38		0|5|0	5	1.67	806	TERA_HUMAN	1.53	1.53
MOB3C	293	MYBL2	NP_001265539.1	4605	0|0|5	5	1.67	0.00247041	3	0|0|0|0|0|0	0.33	1	0.33	1	0.33	-3.18	16.67	0.35		0|0|3	3	1	676	MYBB_HUMAN	6.35	6.35
MOB2	293	SLC25A12	NP_003696.2	8604	0|0|5	5	1.67	0.00246313	3	0|0|0|0|0|0	0.33	1	0.33	1	0.33	-3.18	16.67	0.35		0|0|3	3	1	678	CMC1_HUMAN	5.58	5.58
MOB3B	HeLa	SNTB2	NP_006741.1	6645	0|0|4	4	1.33	0.00246296	3	0|0|0|0|0|0	0.33	0.99	0.33	0.99	0.33	-3.07	13.33	0.43		0|0|2	2	0.67	540	SNTB2_HUMAN	6.07	7.31
MOB3A	HeLa	CYP1B1	NP_000095.2	1545	4|0|0	4	1.33	0.00244935	3	0|0|0|0|0|0	0.33	0.99	0.33	0.99	0.33	-3.07	13.33	0.43		2|0|0	2	0.67	543	CP1B1_HUMAN	6.46	6.46
MOB2	293	KBTBD7	NP_115514.2	84078	0|0|5	5	1.67	0.00244152	3	0|0|0|0|0|0	0.33	1	0.33	1	0.33	-3.18	16.67	0.35		0|0|4	4	1.33	684	KBTB7_HUMAN	5.54	5.54
MOB1B	293	COL1A2	NP_000080.2	1278	0|10|0	10	3.33	0.00243778	3	0|0|0|0|0|0	0.33	1	0.33	1	0.33	-3.18	33.33	0.3		0|3|0	3	1	1366	CO1A2_HUMAN	6.27	6.27
MOB3A	293	OPA1	NP_056375.2	4976	0|0|7	7	2.33	0.00242708	3	0|0|0|0|0|0	0.33	1	0.33	1	0.33	-3.18	23.33	0.32		0|0|4	4	1.33	960	OPA1_HUMAN	2.34	2.34
MOB1B	HeLa	YTHDF1	NP_060268.2	54915	4|0|0	4	1.33	0.00237925	3	0|0|0|0|0|0	0.33	0.99	0.33	0.99	0.33	-3.07	13.33	0.43		4|0|0	4	1.33	559	YTHD1_HUMAN	1.69	1.69
MOB3A	293	TMEM209	NP_116231.2	84928	0|0|4	4	1.33	0.00237077	3	0|0|0|0|0|0	0.33	0.99	0.33	0.99	0.33	-3.18	13.33	0.38		0|0|4	4	1.33	561	TM209_HUMAN	3.27	3.27
MOB2	HeLa	DHX33	NP_064547.2	56919	5|0|0	5	1.67	0.00236209	3	0|0|0|0|0|0	0.33	1	0.33	1	0.33	-3.07	16.67	0.39		2|0|0	2	0.67	707	DHX33_HUMAN	5	5
MOB2	HeLa	COIL	NP_004636.1	8161	0|0|4	4	1.33	0.00230903	3	0|0|0|0|0|0	0.33	0.99	0.33	0.99	0.33	-3.07	13.33	0.43		0|0|2	2	0.67	576	COIL_HUMAN	1.23	2.31
MOB1A	293	RFTN1	NP_055965.1	23180	0|0|4	4	1.33	0.00230104	3	0|0|0|0|0|0	0.33	0.99	0.33	0.99	0.33	-3.18	13.33	0.38		0|0|2	2	0.67	578	RFTN1_HUMAN	2.45	2.45
MOB3A	293	RFTN1	NP_055965.1	23180	0|0|4	4	1.33	0.00230104	3	0|0|0|0|0|0	0.33	0.99	0.33	0.99	0.33	-3.18	13.33	0.38		0|0|3	3	1	578	RFTN1_HUMAN	2.3	2.3
MOB2	HeLa	HSD17B4	NP_000405.1	3295	5|0|0	5	1.67	0.00226902	3	0|0|0|0|0|0	0.33	1	0.33	1	0.33	-3.07	16.67	0.39		2|0|0	2	0.67	736	DHB4_HUMAN	4.91	4.91
MOB4	HeLa	RARS2	NP_001337434.1	57038	0|4|0	4	1.33	0.0022619	3	0|0|0|0|0|0	0.33	0.99	0.33	0.99	0.33	-3.07	13.33	0.43		0|2|0	2	0.67	588	H0UI22_HUMAN	2.72	2.72
MOB2	293	TM9SF3	NP_064508.3	56889	4|0|0	4	1.33	0.00225807	3	0|0|0|0|0|0	0.33	0.99	0.33	0.99	0.33	-3.18	13.33	0.38		4|0|0	4	1.33	589	TM9S3_HUMAN	3.08	3.08
MOB3C	HeLa	TM9SF3	NP_064508.3	56889	4|0|0	4	1.33	0.00225807	3	0|0|0|0|0|0	0.33	0.99	0.33	0.99	0.33	-3.07	13.33	0.43		2|0|0	2	0.67	589	TM9S3_HUMAN	5.49	9.44
MOB1A	HeLa	UTP6	NP_060898.2	55813	0|4|0	4	1.33	0.00222781	3	0|0|0|0|0|0	0.33	0.99	0.33	0.99	0.33	-3.07	13.33	0.43		0|3|0	3	1	597	UTP6_HUMAN	5.81	5.81
MOB4	293	MYO9A	NP_008832.2	4649	14|3|0	17	5.67	0.00222528	3	4|3|2|0|0|0	0.33	0.99	0.33	0.99	0.33	-14.72	1.89	0.42		2|2|0	4	1.33	2548	MYO9A_HUMAN	4.86	4.86
MOB3B	HeLa	MARK4	NP_001186796.1	57787	0|0|5	5	1.67	0.00222075	3	0|0|0|0|0|0	0.33	1	0.33	1	0.33	-3.07	16.67	0.39		0|0|3	3	1	752	MARK4_HUMAN	5.76	5.76
MOB4	293	SKIDA1	NP_997254.3	387640	0|0|6	6	2	0.00220264	3	0|0|0|0|0|0	0.33	1	0.33	1	0.33	-3.18	20	0.33		0|0|3	3	1	908	SKDA1_HUMAN	5.54	5.54
MOB4	293	SEC63	NP_009145.1	11231	5|0|0	5	1.67	0.00219737	3	0|0|0|0|0|0	0.33	1	0.33	1	0.33	-3.18	16.67	0.35		3|0|0	3	1	760	SEC63_HUMAN	3.18	3.18
MOB3B	293	RPN1	NP_002941.1	6184	4|0|0	4	1.33	0.0021911	3	0|0|0|0|0|0	0.33	0.99	0.33	0.99	0.33	-3.18	13.33	0.38		3|0|0	3	1	607	RPN1_HUMAN	1.18	1.75
MOB3C	293	MELK	NP_001243614.1	9833	4|0|0	4	1.33	0.00218033	3	0|0|0|0|0|0	0.33	0.99	0.33	0.99	0.33	-3.18	13.33	0.38		2|0|0	2	0.67	610	MELK_HUMAN	5.96	5.96
MOB3A	HeLa	RPAP2	NP_079089.2	79871	4|0|0	4	1.33	0.0021732	3	0|0|0|0|0|0	0.33	0.99	0.33	0.99	0.33	-3.07	13.33	0.43		2|0|0	2	0.67	612	RPAP2_HUMAN	6.06	6.06
MOB3A	HeLa	CUL1	NP_003583.2	8454	0|5|0	5	1.67	0.00215206	3	0|0|0|0|0|0	0.33	1	0.33	1	0.33	-3.07	16.67	0.39		0|2|0	2	0.67	776	CUL1_HUMAN	6.04	6.04
MOB3C	HeLa	NCBP3	NP_001107590.1	55421	0|0|4	4	1.33	0.00214516	3	0|0|0|0|0|0	0.33	0.99	0.33	0.99	0.33	-3.07	13.33	0.43		0|0|2	2	0.67	620	NCBP3_HUMAN	3.04	4.23
MOB3A	293	KIF1BP	NP_056449.1	26128	0|4|0	4	1.33	0.00214171	3	0|0|0|0|0|0	0.33	0.99	0.33	0.99	0.33	-3.18	13.33	0.38		0|4|0	4	1.33	621	KBP_HUMAN	1.79	1.79
MOB3C	293	CEP89	NP_116205.3	84902	0|0|5	5	1.67	0.00213282	3	0|0|0|0|0|0	0.33	1	0.33	1	0.33	-3.18	16.67	0.35		0|0|3	3	1	783	CEP89_HUMAN	5.92	5.92
MOB1A	293	KIF1C	NP_006603.2	10749	0|0|7	7	2.33	0.00211242	3	0|0|0|0|0|0	0.33	1	0.33	1	0.33	-3.18	23.33	0.32		0|0|3	3	1	1103	KIF1C_HUMAN	1.82	3.02
MOB1A	293	XPR1	NP_001129141.1	9213	0|0|4	4	1.33	0.00210777	3	0|0|0|0|0|0	0.33	0.99	0.33	0.99	0.33	-3.18	13.33	0.38		0|0|3	3	1	631	XPR1_HUMAN	3.29	6.29
MOB3A	293	CLPX	NP_006651.2	10845	0|0|4	4	1.33	0.00210111	3	0|0|0|0|0|0	0.33	0.99	0.33	0.99	0.33	-3.18	13.33	0.38		0|0|4	4	1.33	633	CLPX_HUMAN	1.71	1.71
MOB3C	293	TTC30A	NP_689488.3	92104	4|0|0	4	1.33	0.002	3	0|0|0|0|0|0	0.33	0.99	0.33	0.99	0.33	-3.18	13.33	0.38		2|0|0	2	0.67	665	TT30A_HUMAN	5.73	5.73
MOB3C	293	ATP2B1	NP_001001323.1	490	0|0|7	7	2.33	0.00198129	3	0|0|0|0|0|0	0.33	1	0.33	1	0.33	-3.18	23.33	0.32		0|0|3	3	1	1176	AT2B1_HUMAN	1.43	1.43
MOB1A	HeLa	CLPB	NP_001245321.1	81570	0|4|0	4	1.33	0.00196455	3	0|0|0|0|0|0	0.33	0.99	0.33	0.99	0.33	-3.07	13.33	0.43		0|2|0	2	0.67	677	CLPB_HUMAN	2.34	2.34
MOB2	293	LTK	NP_002335.2	4058	0|5|0	5	1.67	0.00193287	3	0|0|0|0|0|0	0.33	1	0.33	1	0.33	-3.18	16.67	0.35		0|2|0	2	0.67	864	LTK_HUMAN	1.96	1.96
MOB4	293	LTK	NP_002335.2	4058	0|5|0	5	1.67	0.00193287	3	0|0|0|0|0|0	0.33	1	0.33	1	0.33	-3.18	16.67	0.35		0|2|0	2	0.67	864	LTK_HUMAN	2.06	2.06
MOB2	HeLa	LRRC49	NP_001185946.1	54839	0|0|4	4	1.33	0.00192475	3	0|0|0|0|0|0	0.33	0.99	0.33	0.99	0.33	-3.07	13.33	0.43		0|0|3	3	1	691	LRC49_HUMAN	2.57	8.95
MOB1A	293	TRAF3IP1	XP_011509248.1	26146	0|0|4	4	1.33	0.00189729	3	0|0|0|0|0|0	0.33	0.99	0.33	0.99	0.33	-3.18	13.33	0.38		0|0|2	2	0.67	701	MIPT3_HUMAN	5.46	5.46
MOB3C	HeLa	ABLIM1	NP_001003407.1	3983	0|4|0	4	1.33	0.00185237	3	0|0|0|0|0|0	0.33	0.99	0.33	0.99	0.33	-3.07	13.33	0.43		0|2|0	2	0.67	718	ABLM1_HUMAN	2.11	2.11
MOB3A	HeLa	MTO1	NP_001116698.1	25821	0|0|4	4	1.33	0.00181694	3	0|0|0|0|0|0	0.33	0.99	0.33	0.99	0.33	-3.07	13.33	0.43		0|0|2	2	0.67	732	MTO1_HUMAN	2.29	2.29
MOB1A	293	KCNQ5	NP_001153602.1	56479	5|0|0	5	1.67	0.00180932	3	0|0|0|0|0|0	0.33	1	0.33	1	0.33	-3.18	16.67	0.35		2|0|0	2	0.67	923	KCNQ5_HUMAN	5.32	5.32
MOB4	HeLa	PLOD3	NP_001075.1	8985	0|0|4	4	1.33	0.00180217	3	0|0|0|0|0|0	0.33	0.99	0.33	0.99	0.33	-3.07	13.33	0.43		0|0|2	2	0.67	738	PLOD3_HUMAN	1.76	1.76
MOB4	HeLa	IPO5	NP_002262.3	3843	0|6|0	6	2	0.00179372	3	0|0|0|0|0|0	0.33	1	0.33	1	0.33	-3.07	20	0.38		0|3|0	3	1	1115	IPO5_HUMAN	0.99	0.99
MOB3C	293	TDRD3	NP_001139542.1	81550	0|0|4	4	1.33	0.00178763	3	0|0|0|0|0|0	0.33	0.99	0.33	0.99	0.33	-3.18	13.33	0.38		0|0|2	2	0.67	744	TDRD3_HUMAN	5.41	19.64
MOB1A	HeLa	NOC2L	NP_056473.2	26155	4|0|0	4	1.33	0.0017757	3	0|0|0|0|0|0	0.33	0.99	0.33	0.99	0.33	-3.07	13.33	0.43		2|0|0	2	0.67	749	NOC2L_HUMAN	1.3	3.6
MOB1B	HeLa	NOC2L	NP_056473.2	26155	4|0|0	4	1.33	0.0017757	3	0|0|0|0|0|0	0.33	0.99	0.33	0.99	0.33	-3.07	13.33	0.43		2|0|0	2	0.67	749	NOC2L_HUMAN	1.46	3.42
MOB3B	HeLa	NOC2L	NP_056473.2	26155	0|0|4	4	1.33	0.0017757	3	0|0|0|0|0|0	0.33	0.99	0.33	0.99	0.33	-3.07	13.33	0.43		0|0|2	2	0.67	749	NOC2L_HUMAN	1.29	3.13
MOB4	HeLa	NOC2L	NP_056473.2	26155	0|4|0	4	1.33	0.0017757	3	0|0|0|0|0|0	0.33	0.99	0.33	0.99	0.33	-3.07	13.33	0.43		0|2|0	2	0.67	749	NOC2L_HUMAN	1.06	3.72
MOB2	HeLa	SH3BP4	NP_055336.1	23677	0|0|5	5	1.67	0.00173416	3	0|0|0|0|0|0	0.33	1	0.33	1	0.33	-3.07	16.67	0.39		0|0|2	2	0.67	963	SH3B4_HUMAN	4.28	4.28
MOB1A	293	DHX37	NP_116045.2	57647	0|0|6	6	2	0.00172861	3	0|0|0|0|0|0	0.33	1	0.33	1	0.33	-3.18	20	0.33		0|0|3	3	1	1157	DHX37_HUMAN	1.43	1.43
MOB1B	293	PATL1	NP_689929.2	219988	0|4|0	4	1.33	0.00172727	3	0|0|0|0|0|0	0.33	0.99	0.33	0.99	0.33	-3.18	13.33	0.38		0|2|0	2	0.67	770	PATL1_HUMAN	1.45	3.55
MOB2	293	PATL1	NP_689929.2	219988	4|0|0	4	1.33	0.00172727	3	0|0|0|0|0|0	0.33	0.99	0.33	0.99	0.33	-3.18	13.33	0.38		2|0|0	2	0.67	770	PATL1_HUMAN	1.28	1.28
MOB3C	293	PATL1	NP_689929.2	219988	0|0|4	4	1.33	0.00172727	3	0|0|0|0|0|0	0.33	0.99	0.33	0.99	0.33	-3.18	13.33	0.38		0|0|2	2	0.67	770	PATL1_HUMAN	1.46	1.46
MOB1B	HeLa	ANKRD44	NP_001182073.1	91526	0|0|5	5	1.67	0.00168177	3	0|0|0|0|0|0	0.33	1	0.33	1	0.33	-3.07	16.67	0.39		0|0|4	4	1.33	993	ANR44_HUMAN	2.99	17.32
MOB2	293	UHRF1	NP_001041666.1	29128	0|4|0	4	1.33	0.00167717	3	0|0|0|0|0|0	0.33	0.99	0.33	0.99	0.33	-3.18	13.33	0.38		0|2|0	2	0.67	793	UHRF1_HUMAN	1.45	1.45
MOB4	293	RBM12B	NP_976324.2	389677	0|0|5	5	1.67	0.00166833	3	0|0|0|0|0|0	0.33	1	0.33	1	0.33	-3.18	16.67	0.35		0|0|3	3	1	1001	RB12B_HUMAN	4.83	4.83
MOB3C	HeLa	HASPIN	NP_114171.2	83903	0|0|4	4	1.33	0.00166667	3	0|0|0|0|0|0	0.33	0.99	0.33	0.99	0.33	-3.07	13.33	0.43		0|0|2	2	0.67	798	HASP_HUMAN	1.93	6.44
MOB1B	HeLa	CTNNA1	NP_001277238.1	1495	4|0|0	4	1.33	0.00165629	3	0|0|0|0|0|0	0.33	0.99	0.33	0.99	0.33	-3.07	13.33	0.43		2|0|0	2	0.67	803	CTNA1_HUMAN	3.36	3.36
MOB4	HeLa	PYGL	NP_001157412.1	5836	0|0|4	4	1.33	0.00163592	3	0|0|0|0|0|0	0.33	0.99	0.33	0.99	0.33	-3.07	13.33	0.43		0|0|2	2	0.67	813	PYGL_HUMAN	1.31	1.31
MOB3C	293	RBM20	NP_001127835.2	282996	0|0|6	6	2	0.00162999	3	0|0|0|0|0|0	0.33	1	0.33	1	0.33	-3.18	20	0.33		0|0|3	3	1	1227	RBM20_HUMAN	3.21	3.21
MOB3B	293	PFKL	NP_001002021.2	5211	0|0|4	4	1.33	0.00160241	3	0|0|0|0|0|0	0.33	0.99	0.33	0.99	0.33	-3.18	13.33	0.38		0|0|3	3	1	830	PFKAL_HUMAN	1.09	5.98
MOB3B	HeLa	PFKL	NP_001002021.2	5211	0|0|4	4	1.33	0.00160241	3	0|0|0|0|0|0	0.33	0.99	0.33	0.99	0.33	-3.07	13.33	0.43		0|0|3	3	1	830	PFKAL_HUMAN	4.89	5.98
MOB3C	293	KIF18B	NP_001251503.1	146909	0|4|0	4	1.33	0.00159664	3	0|0|0|0|0|0	0.33	0.99	0.33	0.99	0.33	-3.18	13.33	0.38		0|2|0	2	0.67	833	KI18B_HUMAN	5.11	5.11
MOB3A	293	COL3A1	P04258	510833	0|5|0	5	1.67	0.00159199	3	0|0|0|0|0|0	0.33	1	0.33	1	0.33	-3.18	16.67	0.35		0|3|0	3	1	1049		4.69	4.69	Contaminant
MOB2	HeLa	UBA1	NP_003325.2	7317	5|0|0	5	1.67	0.00157845	3	0|0|0|0|0|0	0.33	1	0.33	1	0.33	-3.07	16.67	0.39		3|0|0	3	1	1058	UBA1_HUMAN	4.08	6.62
MOB3C	HeLa	PPFIBP1	NP_001185844.1	8496	4|0|0	4	1.33	0.00155012	3	0|0|0|0|0|0	0.33	0.99	0.33	0.99	0.33	-3.07	13.33	0.43		2|0|0	2	0.67	858	LIPB1_HUMAN	4.55	8.12
MOB1B	293	LTK	NP_002335.2	4058	0|4|0	4	1.33	0.00153935	3	0|0|0|0|0|0	0.33	0.99	0.33	0.99	0.33	-3.18	13.33	0.38		0|2|0	2	0.67	864	LTK_HUMAN	1.98	1.98
MOB3B	293	TTI1	NP_001290386.1	9675	5|0|0	5	1.67	0.00153352	3	0|0|0|0|0|0	0.33	1	0.33	1	0.33	-3.18	16.67	0.35		2|0|0	2	0.67	1089	TTI1_HUMAN	1.5	1.5
MOB3C	293	ZBTB10	NP_001099009.1	65986	0|0|4	4	1.33	0.00152698	3	0|0|0|0|0|0	0.33	0.99	0.33	0.99	0.33	-3.18	13.33	0.38		0|0|3	3	1	871	ZBT10_HUMAN	5	5		recall
MOB3A	HeLa	MINK1	NP_001020108.1	50488	0|0|6	6	2	0.00152439	3	0|0|0|0|0|0	0.33	1	0.33	1	0.33	-3.07	20	0.38		0|0|3	3	1	1312	MINK1_HUMAN	1.4	1.4
MOB3C	293	KIF1C	NP_006603.2	10749	0|0|5	5	1.67	0.00151405	3	0|0|0|0|0|0	0.33	1	0.33	1	0.33	-3.18	16.67	0.35		0|0|3	3	1	1103	KIF1C_HUMAN	1.58	1.58
MOB3B	HeLa	PPP6R1	NP_055746.3	22870	0|0|4	4	1.33	0.00150965	3	0|0|0|0|0|0	0.33	0.99	0.33	0.99	0.33	-3.07	13.33	0.43		0|0|3	3	1	881	PP6R1_HUMAN	1.68	7.62
MOB2	HeLa	SHROOM3	NP_065910.3	57619	9|0|0	9	3	0.00150301	3	0|0|0|0|0|0	0.33	1	0.33	1	0.33	-3.07	30	0.35		3|0|0	3	1	1996	SHRM3_HUMAN	2.28	2.28
MOB3C	293	PHF14	NP_055475.2	9678	0|0|4	4	1.33	0.00149775	3	0|0|0|0|0|0	0.33	0.99	0.33	0.99	0.33	-3.18	13.33	0.38		0|0|3	3	1	888	PHF14_HUMAN	2.83	5.13
MOB1A	HeLa	USP8	NP_001122082.1	9101	0|0|5	5	1.67	0.00149374	3	0|0|0|0|0|0	0.33	1	0.33	1	0.33	-3.07	16.67	0.39		0|0|2	2	0.67	1118	UBP8_HUMAN	4.75	4.75
MOB3A	HeLa	PARG	NP_001290415.1	8505	0|0|4	4	1.33	0.0014877	3	0|0|0|0|0|0	0.33	0.99	0.33	0.99	0.33	-3.07	13.33	0.43		0|0|2	2	0.67	894	PARG_HUMAN	5.02	5.02
MOB2	HeLa	LARS2	NP_056155.1	23395	4|0|0	4	1.33	0.00147287	3	0|0|0|0|0|0	0.33	0.99	0.33	0.99	0.33	-3.07	13.33	0.43		2|0|0	2	0.67	903	SYLM_HUMAN	3.94	3.94
MOB3C	293	ECT2	NP_001245244.1	1894	0|0|4	4	1.33	0.00145514	3	0|0|0|0|0|0	0.33	0.99	0.33	0.99	0.33	-3.18	13.33	0.38		0|0|3	3	1	914	ECT2_HUMAN	2.8	2.8
MOB1B	HeLa	PKP4	NP_001005476.1	8502	5|0|0	5	1.67	0.00145344	3	0|0|0|0|0|0	0.33	1	0.33	1	0.33	-3.07	16.67	0.39		2|0|0	2	0.67	1149	PKP4_HUMAN	2.29	2.29
MOB3A	HeLa	ERCC4	NP_005227.1	2072	4|0|0	4	1.33	0.00145196	3	0|0|0|0|0|0	0.33	0.99	0.33	0.99	0.33	-3.07	13.33	0.43		2|0|0	2	0.67	916	XPF_HUMAN	4.96	4.96
MOB2	293	GANAB	NP_938148.1	23193	0|4|0	4	1.33	0.0014089	3	0|0|0|0|0|0	0.33	0.99	0.33	0.99	0.33	-3.18	13.33	0.38		0|4|0	4	1.33	944	GANAB_HUMAN	1.3	1.3
MOB1A	HeLa	TRIOBP	NP_001034230.1	11078	0|0|10	10	3.33	0.00140803	3	0|0|0|0|0|0	0.33	1	0.33	1	0.33	-3.07	33.33	0.34		0|0|6	6	2	2365	TARA_HUMAN	1.07	11.34
MOB3C	HeLa	ZC3H13	NP_001070256.1	23091	0|0|7	7	2.33	0.00139605	3	0|0|0|0|0|0	0.33	1	0.33	1	0.33	-3.07	23.33	0.37		0|0|6	6	2	1669	ZC3HD_HUMAN	2.66	5.79
MOB3A	HeLa	ZHX3	NP_055850.1	23051	4|0|0	4	1.33	0.00139121	3	0|0|0|0|0|0	0.33	0.99	0.33	0.99	0.33	-3.07	13.33	0.43		2|0|0	2	0.67	956	ZHX3_HUMAN	4.85	4.85
MOB1A	293	OPA1	NP_056375.2	4976	0|0|4	4	1.33	0.00138542	3	0|0|0|0|0|0	0.33	0.99	0.33	0.99	0.33	-3.18	13.33	0.38		0|0|2	2	0.67	960	OPA1_HUMAN	1.88	1.88
MOB3C	293	OPA1	NP_056375.2	4976	0|0|4	4	1.33	0.00138542	3	0|0|0|0|0|0	0.33	0.99	0.33	0.99	0.33	-3.18	13.33	0.38		0|0|3	3	1	960	OPA1_HUMAN	1.92	1.92
MOB2	293	ANKRD26	NP_001242982.1	22852	0|0|7	7	2.33	0.00136337	3	0|0|0|0|0|0	0.33	1	0.33	1	0.33	-3.18	23.33	0.32		0|0|3	3	1	1709	ANR26_HUMAN	2.43	2.43
MOB3B	293	CTBP2	NP_073713.2	1488	0|0|4	4	1.33	0.00135025	3	0|0|0|0|0|0	0.33	0.99	0.33	0.99	0.33	-3.18	13.33	0.38		0|0|3	3	1	985	CTBP2_HUMAN	3.99	3.99
MOB3C	HeLa	STAG2	NP_001036214.1	10735	0|0|5	5	1.67	0.00131704	3	0|0|0|0|0|0	0.33	1	0.33	1	0.33	-3.07	16.67	0.39		0|0|4	4	1.33	1268	STAG2_HUMAN	2.39	26.89
MOB3C	HeLa	SLTM	NP_001013865.1	79811	0|0|4	4	1.33	0.00130905	3	0|0|0|0|0|0	0.33	0.99	0.33	0.99	0.33	-3.07	13.33	0.43		0|0|2	2	0.67	1016	SLTM_HUMAN	4.19	4.19
MOB1A	HeLa	SIPA1L1	XP_011534940.1	26037	0|0|5	5	1.67	0.00130571	3	0|0|0|0|0|0	0.33	1	0.33	1	0.33	-3.07	16.67	0.39		0|0|2	2	0.67	1279	SI1L1_HUMAN	1.43	1.43
MOB4	HeLa	MYO18A	NP_001333694.1	399687	8|0|0	8	2.67	0.00129738	3	0|0|0|0|0|0	0.33	1	0.33	1	0.33	-3.07	26.67	0.36		6|0|0	6	2	2058	MY18A_HUMAN	2.24	3.03
MOB1B	HeLa	ATP4A	NP_000695.2	495	0|0|4	4	1.33	0.00128502	3	0|0|0|0|0|0	0.33	0.99	0.33	0.99	0.33	-3.07	13.33	0.43		0|0|3	3	1	1035	ATP4A_HUMAN	4.96	4.96
MOB2	HeLa	CLUH	NP_056044.3	23277	5|0|0	5	1.67	0.00127578	3	0|0|0|0|0|0	0.33	1	0.33	1	0.33	-3.07	16.67	0.39		3|0|0	3	1	1309	CLU_HUMAN	3.68	3.68
MOB4	HeLa	CEP131	NP_001009811.2	22994	0|0|4	4	1.33	0.00127395	3	0|0|0|0|0|0	0.33	0.99	0.33	0.99	0.33	-3.07	13.33	0.43		0|0|2	2	0.67	1044	CP131_HUMAN	1.23	2.93
MOB3C	293	DOCK6	XP_005260057.1	57572	0|0|8	8	2.67	0.00126361	3	0|0|0|0|0|0	0.33	1	0.33	1	0.33	-3.18	26.67	0.31		0|0|5	5	1.67	2113	DOCK6_HUMAN	1.87	1.87
MOB2	293	TNKS	NP_003738.2	8658	0|0|5	5	1.67	0.00125848	3	0|0|0|0|0|0	0.33	1	0.33	1	0.33	-3.18	16.67	0.35		0|0|4	4	1.33	1327	TNKS1_HUMAN	2.27	2.27
MOB1B	HeLa	DROSHA	NP_001093882.1	29102	5|0|0	5	1.67	0.00124906	3	0|0|0|0|0|0	0.33	1	0.33	1	0.33	-3.07	16.67	0.39		2|0|0	2	0.67	1337	RNC_HUMAN	2.84	2.84
MOB2	293	TTI1	NP_001290386.1	9675	4|0|0	4	1.33	0.0012213	3	0|0|0|0|0|0	0.33	0.99	0.33	0.99	0.33	-3.18	13.33	0.38		2|0|0	2	0.67	1089	TTI1_HUMAN	1.39	1.39
MOB3C	293	PHF2	NP_005383.3	5253	0|0|4	4	1.33	0.0012135	3	0|0|0|0|0|0	0.33	0.99	0.33	0.99	0.33	-3.18	13.33	0.38		0|0|2	2	0.67	1096	PHF2_HUMAN	2.55	2.55
MOB2	HeLa	FMNL1	NP_005883.2	752	0|0|4	4	1.33	0.00120909	3	0|0|0|0|0|0	0.33	0.99	0.33	0.99	0.33	-3.07	13.33	0.43		0|0|3	3	1	1100	FMNL1_HUMAN	3.57	3.57
MOB2	293	KIF1C	NP_006603.2	10749	0|0|4	4	1.33	0.0012058	3	0|0|0|0|0|0	0.33	0.99	0.33	0.99	0.33	-3.18	13.33	0.38		0|0|3	3	1	1103	KIF1C_HUMAN	1.23	1.23
MOB1B	HeLa	IPO5	NP_002262.3	3843	0|0|4	4	1.33	0.00119283	3	0|0|0|0|0|0	0.33	0.99	0.33	0.99	0.33	-3.07	13.33	0.43		0|0|2	2	0.67	1115	IPO5_HUMAN	1.11	1.11
MOB2	HeLa	IPO5	NP_002262.3	3843	0|0|4	4	1.33	0.00119283	3	0|0|0|0|0|0	0.33	0.99	0.33	0.99	0.33	-3.07	13.33	0.43		0|0|3	3	1	1115	IPO5_HUMAN	0.82	0.82
MOB3C	HeLa	IPO5	NP_002262.3	3843	4|0|0	4	1.33	0.00119283	3	0|0|0|0|0|0	0.33	0.99	0.33	0.99	0.33	-3.07	13.33	0.43		2|0|0	2	0.67	1115	IPO5_HUMAN	0.93	5.38
MOB3C	HeLa	RBM6	NP_005768.1	10180	0|0|4	4	1.33	0.00118433	3	0|0|0|0|0|0	0.33	0.99	0.33	0.99	0.33	-3.07	13.33	0.43		0|0|3	3	1	1123	RBM6_HUMAN	3.99	3.99
MOB3C	HeLa	AKAP13	NP_001257475.1	11214	0|0|5	5	1.67	0.00116457	3	0|0|0|0|0|0	0.33	1	0.33	1	0.33	-3.07	16.67	0.39		0|0|2	2	0.67	1434	AKP13_HUMAN	2.34	2.34
MOB3C	HeLa	RICTOR	NP_001272368.1	253260	0|0|6	6	2	0.00115473	3	0|0|0|0|0|0	0.33	1	0.33	1	0.33	-3.07	20	0.38		0|0|4	4	1.33	1732	RICTR_HUMAN	1.08	7.33
MOB1B	293	LAMB3	NP_000219.2	3914	0|4|0	4	1.33	0.00113481	3	0|0|0|0|0|0	0.33	0.99	0.33	0.99	0.33	-3.18	13.33	0.38		0|2|0	2	0.67	1172	LAMB3_HUMAN	4.28	4.28
MOB1A	HeLa	PLEKHA5	NP_001137293.2	54477	0|0|4	4	1.33	0.00113288	3	0|0|0|0|0|0	0.33	0.99	0.33	0.99	0.33	-3.07	13.33	0.43		0|0|2	2	0.67	1174	PKHA5_HUMAN	2.35	2.35
MOB3C	HeLa	PLEKHA5	NP_001137293.2	54477	0|4|0	4	1.33	0.00113288	3	0|0|0|0|0|0	0.33	0.99	0.33	0.99	0.33	-3.07	13.33	0.43		0|4|0	4	1.33	1174	PKHA5_HUMAN	2.22	2.22
MOB1A	293	ERCC5	NP_000114.2	2073	0|0|4	4	1.33	0.00112142	3	0|0|0|0|0|0	0.33	0.99	0.33	0.99	0.33	-3.18	13.33	0.38		0|0|3	3	1	1186	ERCC5_HUMAN	1.83	8
MOB1A	HeLa	NCAPD3	NP_056076.1	23310	5|0|0	5	1.67	0.00111482	3	0|0|0|0|0|0	0.33	1	0.33	1	0.33	-3.07	16.67	0.39		2|0|0	2	0.67	1498	CNDD3_HUMAN	1.13	2.73
MOB1A	293	HDAC6	NP_001308154.1	10013	0|0|4	4	1.33	0.00108218	3	0|0|0|0|0|0	0.33	0.99	0.33	0.99	0.33	-3.18	13.33	0.38		0|0|2	2	0.67	1229	Q9NSW6_HUMAN	1.69	1.69
MOB3A	293	KIAA1217	NP_001091970.1	56243	0|0|4	4	1.33	0.00105222	3	0|0|0|0|0|0	0.33	0.99	0.33	0.99	0.33	-3.18	13.33	0.38		0|0|2	2	0.67	1264	SKT_HUMAN	1.04	1.04
MOB3A	293	BCR	NP_004318.3	613	0|4|0	4	1.33	0.00104642	3	0|0|0|0|0|0	0.33	0.99	0.33	0.99	0.33	-3.18	13.33	0.38		0|3|0	3	1	1271	BCR_HUMAN	1.57	1.57
MOB3C	293	CLSPN	NP_001177410.1	63967	0|0|4	4	1.33	0.00104314	3	0|0|0|0|0|0	0.33	0.99	0.33	0.99	0.33	-3.18	13.33	0.38		0|0|3	3	1	1275	CLSPN_HUMAN	4.15	4.15
MOB2	293	NBEA	NP_056493.3	26960	9|0|0	9	3	0.00101833	3	0|0|0|0|0|0	0.33	1	0.33	1	0.33	-3.18	30	0.3		4|0|0	4	1.33	2946	NBEA_HUMAN	2.03	2.03
MOB1B	293	KIAA0586	NP_001231118.1	9786	0|0|5	5	1.67	0.00101581	3	0|0|0|0|0|0	0.33	1	0.33	1	0.33	-3.18	16.67	0.35		0|0|2	2	0.67	1644	TALD3_HUMAN	2.31	12.29
MOB4	293	MYCBP2	NP_055872.4	23077	0|14|0	14	4.67	0.00099829	3	0|0|0|0|0|0	0.33	1	0.33	1	0.33	-3.18	46.67	0.29		0|3|0	3	1	4678	MYCB2_HUMAN	1.02	3.14
MOB1A	HeLa	DROSHA	NP_001093882.1	29102	4|0|0	4	1.33	0.000994764	3	0|0|0|0|0|0	0.33	0.99	0.33	0.99	0.33	-3.07	13.33	0.43		2|0|0	2	0.67	1337	RNC_HUMAN	2.24	2.24
MOB3C	HeLa	USP47	NP_001269588.1	55031	0|0|4	4	1.33	0.00098155	3	0|0|0|0|0|0	0.33	0.99	0.33	0.99	0.33	-3.07	13.33	0.43		0|0|4	4	1.33	1355	UBP47_HUMAN	3.63	3.63
MOB3A	293	DOCK11	NP_653259.3	139818	0|0|6	6	2	0.000964785	3	0|0|0|0|0|0	0.33	1	0.33	1	0.33	-3.18	20	0.33		0|0|4	4	1.33	2073	DOC11_HUMAN	1.57	1.57
MOB1B	HeLa	RICTOR	NP_001272368.1	253260	5|0|0	5	1.67	0.000964203	3	0|0|0|0|0|0	0.33	1	0.33	1	0.33	-3.07	16.67	0.39		2|0|0	2	0.67	1732	RICTR_HUMAN	1.18	1.18
MOB2	293	LRPPRC	NP_573566.2	10128	0|4|0	4	1.33	0.000954089	3	0|0|0|0|0|0	0.33	0.99	0.33	0.99	0.33	-3.18	13.33	0.38		0|2|0	2	0.67	1394	LPPRC_HUMAN	0.95	3.71
MOB4	HeLa	NCAPD2	NP_055680.3	9918	0|4|0	4	1.33	0.000949322	3	0|0|0|0|0|0	0.33	0.99	0.33	0.99	0.33	-3.07	13.33	0.43		0|2|0	2	0.67	1401	CND1_HUMAN	1.84	1.84
MOB1A	HeLa	VIRMA	NP_056311.2	25962	5|0|0	5	1.67	0.000921634	3	0|0|0|0|0|0	0.33	1	0.33	1	0.33	-3.07	16.67	0.39		3|0|0	3	1	1812	VIR_HUMAN	1.08	1.08
MOB1B	293	PRX	NP_870998.2	57716	0|4|0	4	1.33	0.000910335	3	0|0|0|0|0|0	0.33	0.99	0.33	0.99	0.33	-3.18	13.33	0.38		0|2|0	2	0.67	1461	PRAX_HUMAN	1.19	1.19
MOB4	293	PRX	NP_870998.2	57716	0|0|4	4	1.33	0.000910335	3	0|0|0|0|0|0	0.33	0.99	0.33	0.99	0.33	-3.18	13.33	0.38		0|0|2	2	0.67	1461	PRAX_HUMAN	1.11	1.11
MOB3B	HeLa	MAGI1	NP_001028229.1	9223	4|0|0	4	1.33	0.000909713	3	0|0|0|0|0|0	0.33	0.99	0.33	0.99	0.33	-3.07	13.33	0.43		2|0|0	2	0.67	1462	MAGI1_HUMAN	3.68	6.73
MOB3B	HeLa	COL1A1	NP_000079.2	1277	4|0|0	4	1.33	0.00090847	3	0|0|0|0|0|0	0.33	0.99	0.33	0.99	0.33	-3.07	13.33	0.43		2|0|0	2	0.67	1464	CO1A1_HUMAN	3.68	3.68
MOB3C	293	NBEA	NP_056493.3	26960	8|0|0	8	2.67	0.000906314	3	0|0|0|0|0|0	0.33	1	0.33	1	0.33	-3.18	26.67	0.31		4|0|0	4	1.33	2946	NBEA_HUMAN	2.19	2.19
MOB1A	HeLa	MYO5A	NP_000250.3	4644	5|0|0	5	1.67	0.00090027	3	0|0|0|0|0|0	0.33	1	0.33	1	0.33	-3.07	16.67	0.39		3|0|0	3	1	1855	MYO5A_HUMAN	1.4	2.34
MOB1B	HeLa	MYO5A	NP_000250.3	4644	0|5|0	5	1.67	0.00090027	3	0|0|0|0|0|0	0.33	1	0.33	1	0.33	-3.07	16.67	0.39		0|3|0	3	1	1855	MYO5A_HUMAN	1.58	1.58
MOB3C	HeLa	GBF1	NP_001186307.1	8729	5|0|0	5	1.67	0.000899784	3	0|0|0|0|0|0	0.33	1	0.33	1	0.33	-3.07	16.67	0.39		3|0|0	3	1	1856	GBF1_HUMAN	0.81	0.81
MOB2	HeLa	CACNA1A	NP_000059.3	773	0|0|6	6	2	0.000882613	3	0|0|0|0|0|0	0.33	1	0.33	1	0.33	-3.07	20	0.38		0|0|3	3	1	2266	CAC1A_HUMAN	3.04	3.04
MOB3B	HeLa	PI4KA	NP_477352.3	5297	0|0|5	5	1.67	0.000794481	3	0|0|0|0|0|0	0.33	1	0.33	1	0.33	-3.07	16.67	0.39		0|0|3	3	1	2102	PI4KA_HUMAN	2.06	2.06
MOB3C	HeLa	SPHKAP	NP_001136116.1	80309	0|4|0	4	1.33	0.000782353	3	0|0|0|0|0|0	0.33	0.99	0.33	0.99	0.33	-3.07	13.33	0.43		0|2|0	2	0.67	1700	SPKAP_HUMAN	1.42	1.42
MOB3C	293	CDC42BPB	NP_006026.3	9578	4|0|0	4	1.33	0.000777323	3	0|0|0|0|0|0	0.33	0.99	0.33	0.99	0.33	-3.18	13.33	0.38		2|0|0	2	0.67	1711	MRCKB_HUMAN	1.12	1.12
MOB2	293	PHLPP1	NP_919431.2	23239	0|0|4	4	1.33	0.000774607	3	0|0|0|0|0|0	0.33	0.99	0.33	0.99	0.33	-3.18	13.33	0.38		0|0|2	2	0.67	1717	PHLP1_HUMAN	3.1	3.1
MOB3A	HeLa	RICTOR	NP_001272368.1	253260	0|0|4	4	1.33	0.000767898	3	0|0|0|0|0|0	0.33	0.99	0.33	0.99	0.33	-3.07	13.33	0.43		0|0|2	2	0.67	1732	RICTR_HUMAN	0.99	1.99
MOB4	HeLa	COL5A1	NP_000084.3	1289	0|4|0	4	1.33	0.000723613	3	0|0|0|0|0|0	0.33	0.99	0.33	0.99	0.33	-3.07	13.33	0.43		0|3|0	3	1	1838	CO5A1_HUMAN	2.69	2.69
MOB1A	293	BRWD1	NP_061836.2	54014	0|5|0	5	1.67	0.000719828	3	0|0|0|0|0|0	0.33	1	0.33	1	0.33	-3.18	16.67	0.35		0|4|0	4	1.33	2320	BRWD1_HUMAN	1.02	1.02
MOB3B	HeLa	GBF1	NP_001186307.1	8729	4|0|0	4	1.33	0.000716595	3	0|0|0|0|0|0	0.33	0.99	0.33	0.99	0.33	-3.07	13.33	0.43		2|0|0	2	0.67	1856	GBF1_HUMAN	0.76	0.76
MOB4	HeLa	GBF1	NP_001186307.1	8729	0|4|0	4	1.33	0.000716595	3	0|0|0|0|0|0	0.33	0.99	0.33	0.99	0.33	-3.07	13.33	0.43		0|4|0	4	1.33	1856	GBF1_HUMAN	0.62	2.17
MOB4	293	CHD9	NP_001295248.1	80205	6|0|0	6	2	0.000690369	3	0|0|0|0|0|0	0.33	1	0.33	1	0.33	-3.18	20	0.33		2|0|0	2	0.67	2897	CHD9_HUMAN	3.1	3.1
MOB3A	293	MIA3	NP_001310991.1	375056	0|0|4	4	1.33	0.000688762	3	0|0|0|0|0|0	0.33	0.99	0.33	0.99	0.33	-3.18	13.33	0.38		0|0|2	2	0.67	1931	TGO1_HUMAN	1.77	1.77
MOB3C	293	MIA3	NP_001310991.1	375056	0|0|4	4	1.33	0.000688762	3	0|0|0|0|0|0	0.33	0.99	0.33	0.99	0.33	-3.18	13.33	0.38		0|0|2	2	0.67	1931	TGO1_HUMAN	1.91	4.56
MOB3A	293	MCM3AP	NP_003897.2	8888	0|0|4	4	1.33	0.000671717	3	0|0|0|0|0|0	0.33	0.99	0.33	0.99	0.33	-3.18	13.33	0.38		0|0|3	3	1	1980	GANP_HUMAN	3.07	3.07
MOB1B	HeLa	SHROOM3	NP_065910.3	57619	0|0|4	4	1.33	0.000666333	3	0|0|0|0|0|0	0.33	0.99	0.33	0.99	0.33	-3.07	13.33	0.43		0|0|2	2	0.67	1996	SHRM3_HUMAN	2.04	2.04
MOB4	HeLa	AGRN	NP_001292204.1	375790	0|0|4	4	1.33	0.000643133	3	0|0|0|0|0|0	0.33	0.99	0.33	0.99	0.33	-3.07	13.33	0.43		0|0|3	3	1	2068	AGRIN_HUMAN	2.55	2.55
MOB2	293	MYCBP2	NP_055872.4	23077	0|0|9	9	3	0.0006413	3	0|0|0|0|0|0	0.33	1	0.33	1	0.33	-3.18	30	0.3		0|0|4	4	1.33	4678	MYCB2_HUMAN	0.78	0.78
MOB1B	HeLa	TNC	NP_002151.2	3371	4|0|0	4	1.33	0.000604271	3	0|0|0|0|0|0	0.33	0.99	0.33	0.99	0.33	-3.07	13.33	0.43		3|0|0	3	1	2201	TENA_HUMAN	3.42	3.42
MOB1B	293	HRNR	NP_001009931.1	388697	0|5|0	5	1.67	0.000585965	3	0|0|0|0|0|0	0.33	1	0.33	1	0.33	-3.18	16.67	0.35		0|3|0	3	1	2850	HORN_HUMAN	0.96	1.87	Contaminant
MOB1A	293	FBN1	NP_000129.3	2200	0|5|0	5	1.67	0.000581679	3	0|0|0|0|0|0	0.33	1	0.33	1	0.33	-3.18	16.67	0.35		0|2|0	2	0.67	2871	FBN1_HUMAN	1.72	1.72
MOB1B	293	BRWD1	NP_061836.2	54014	0|4|0	4	1.33	0.000573276	3	0|0|0|0|0|0	0.33	0.99	0.33	0.99	0.33	-3.18	13.33	0.38		0|2|0	2	0.67	2320	BRWD1_HUMAN	0.93	0.93
MOB3C	HeLa	USP34	NP_055524.3	9736	6|0|0	6	2	0.000564016	3	0|0|0|0|0|0	0.33	1	0.33	1	0.33	-3.07	20	0.38		3|0|0	3	1	3546	UBP34_HUMAN	0.87	2.59
MOB3B	HeLa	TRIOBP	NP_001034230.1	11078	0|4|0	4	1.33	0.000562368	3	0|0|0|0|0|0	0.33	0.99	0.33	0.99	0.33	-3.07	13.33	0.43		0|3|0	3	1	2365	TARA_HUMAN	0.67	0.67
MOB3C	293	SPTBN2	NP_008877.1	6712	0|4|0	4	1.33	0.000556485	3	0|0|0|0|0|0	0.33	0.99	0.33	0.99	0.33	-3.18	13.33	0.38		0|2|0	2	0.67	2390	SPTN2_HUMAN	3.01	3.83
MOB1A	293	ANKRD11	NP_001243111.1	29123	4|0|0	4	1.33	0.000499437	3	0|0|0|0|0|0	0.33	0.99	0.33	0.99	0.33	-3.18	13.33	0.38		2|0|0	2	0.67	2663	ANR11_HUMAN	1.28	1.28
MOB3A	293	ITPR3	NP_002215.2	3710	0|0|4	4	1.33	0.000497941	3	0|0|0|0|0|0	0.33	0.99	0.33	0.99	0.33	-3.18	13.33	0.38		0|0|3	3	1	2671	ITPR3_HUMAN	1.51	1.51
MOB3C	HeLa	NF1	NP_000258.1	4763	4|0|0	4	1.33	0.000471966	3	0|0|0|0|0|0	0.33	0.99	0.33	0.99	0.33	-3.07	13.33	0.43		3|0|0	3	1	2818	NF1_HUMAN	1.46	1.46
MOB1A	HeLa	USP34	NP_055524.3	9736	5|0|0	5	1.67	0.000470953	3	0|0|0|0|0|0	0.33	1	0.33	1	0.33	-3.07	16.67	0.39		3|0|0	3	1	3546	UBP34_HUMAN	0.83	0.83
MOB3C	293	FBN1	NP_000129.3	2200	0|4|0	4	1.33	0.000463253	3	0|0|0|0|0|0	0.33	0.99	0.33	0.99	0.33	-3.18	13.33	0.38		0|3|0	3	1	2871	FBN1_HUMAN	1.57	1.57
MOB2	HeLa	CHD9	NP_001295248.1	80205	4|0|0	4	1.33	0.000459096	3	0|0|0|0|0|0	0.33	0.99	0.33	0.99	0.33	-3.07	13.33	0.43		2|0|0	2	0.67	2897	CHD9_HUMAN	1.38	1.38
MOB1A	293	COL7A1	NP_000085.1	1294	4|0|0	4	1.33	0.000451766	3	0|0|0|0|0|0	0.33	0.99	0.33	0.99	0.33	-3.18	13.33	0.38		3|0|0	3	1	2944	CO7A1_HUMAN	1.51	1.51
MOB2	HeLa	SACS	NP_001264984.1	26278	0|0|6	6	2	0.000451264	3	0|0|0|0|0|0	0.33	1	0.33	1	0.33	-3.07	20	0.38		0|0|4	4	1.33	4432	SACS_HUMAN	0.6	0.6
MOB3C	HeLa	SACS	NP_001264984.1	26278	6|0|0	6	2	0.000451264	3	0|0|0|0|0|0	0.33	1	0.33	1	0.33	-3.07	20	0.38		3|0|0	3	1	4432	SACS_HUMAN	0.67	2.39
MOB3B	293	IGFN1	NP_001158058.1	91156	5|0|0	5	1.67	0.000450378	3	0|0|0|0|0|0	0.33	1	0.33	1	0.33	-3.18	16.67	0.35		2|0|0	2	0.67	3708	IGFN1_HUMAN	2.32	2.32
MOB3C	293	MYCBP2	NP_055872.4	23077	6|0|0	6	2	0.000427533	3	0|0|0|0|0|0	0.33	1	0.33	1	0.33	-3.18	20	0.33		4|0|0	4	1.33	4678	MYCB2_HUMAN	0.73	2.56
MOB1A	293	HECTD4	NP_001103132.3	283450	0|0|5	5	1.67	0.000389823	3	0|0|0|0|0|0	0.33	1	0.33	1	0.33	-3.18	16.67	0.35		0|0|5	5	1.67	4284	F8VWT9_HUMAN	0.78	0.78
MOB2	HeLa	LRP1	NP_002323.2	4035	0|0|5	5	1.67	0.000367518	3	0|0|0|0|0|0	0.33	1	0.33	1	0.33	-3.07	16.67	0.39		0|0|2	2	0.67	4544	LRP1_HUMAN	1.97	1.97
MOB1A	293	MYCBP2	NP_055872.4	23077	0|5|0	5	1.67	0.00035699	3	0|0|0|0|0|0	0.33	1	0.33	1	0.33	-3.18	16.67	0.35		0|2|0	2	0.67	4678	MYCB2_HUMAN	0.65	0.65
MOB1A	HeLa	SACS	NP_001264984.1	26278	0|4|0	4	1.33	0.00030009	3	0|0|0|0|0|0	0.33	0.99	0.33	0.99	0.33	-3.07	13.33	0.43		0|2|0	2	0.67	4432	SACS_HUMAN	0.58	0.58
MOB3A	HeLa	SACS	NP_001264984.1	26278	4|0|0	4	1.33	0.00030009	3	0|0|0|0|0|0	0.33	0.99	0.33	0.99	0.33	-3.07	13.33	0.43		2|0|0	2	0.67	4432	SACS_HUMAN	0.61	0.61
MOB3A	HeLa	HERC1	XP_016878192.1	8925	4|0|0	4	1.33	0.000271928	3	0|0|0|0|0|0	0.33	0.99	0.33	0.99	0.33	-3.07	13.33	0.43		2|0|0	2	0.67	4891	HERC1_HUMAN	2.15	2.15
MOB2	HeLa	SYNE2	NP_055995.4	23224	5|0|0	5	1.67	0.000242556	3	0|0|0|0|0|0	0.33	1	0.33	1	0.33	-3.07	16.67	0.39		2|0|0	2	0.67	6885	SYNE2_HUMAN	1.61	1.61
MOB1A	HeLa	SYNE1	NP_149062.1	23345	6|0|0	6	2	0.000228598	3	0|0|0|0|0|0	0.33	1	0.33	1	0.33	-3.07	20	0.38		4|0|0	4	1.33	8749	SYNE1_HUMAN	1.83	1.83
MOB3B	293	NEB	NP_001157979.1	4703	0|0|5	5	1.67	0.000195894	3	0|0|0|0|0|0	0.33	1	0.33	1	0.33	-3.18	16.67	0.35		0|0|3	3	1	8525	NEBU_HUMAN	0.88	0.88
MOB3A	293	NEB	NP_001157979.1	4703	0|0|4	4	1.33	0.000156012	3	0|0|0|0|0|0	0.33	0.99	0.33	0.99	0.33	-3.18	13.33	0.38		0|0|2	2	0.67	8525	NEBU_HUMAN	0.85	0.85
MOB1B	293	TTN	NP_001254479.2	7273	0|0|11	11	3.67	0.00010197	3	0|0|0|0|0|0	0.33	1	0.33	1	0.33	-3.18	36.67	0.3		0|0|2	2	0.67	35991	A0A0A0MTS7_HUMAN	0.35	0.35
MOB1A	293	TTN	NP_001254479.2	7273	0|9|0	9	3	8.33542e-05	3	0|0|0|0|0|0	0.33	1	0.33	1	0.33	-3.18	30	0.3		0|3|0	3	1	35991	A0A0A0MTS7_HUMAN	0.31	0.31
MOB4	293	TTN	NP_001254479.2	7273	7|0|0	7	2.33	6.47384e-05	3	0|0|0|0|0|0	0.33	1	0.33	1	0.33	-3.18	23.33	0.32		4|0|0	4	1.33	35991	A0A0A0MTS7_HUMAN	0.26	0.26
MOB3B	HeLa	CAPZB	NP_001269091.1	832	92|24|13	129	43	0.142857	3	32|24|42|18|30|14	0.32	0.97	0.32	0.97	0.32	-114.04	1.24	0.46		20|11|6	37	12.33	301	CAPZB_HUMAN	37.05	37.05
MOB3A	293	HMGN2	NP_005508.1	3151	18|11|8	37	12.33	0.137	3	3|0|5|8|0|0	0.32	0.96	0.32	0.96	0.32	-10.01	2.31	0.49		3|3|2	8	2.67	90	HMGN2_HUMAN	8.96	15.31
MOB1B	HeLa	KRT5	NP_000415.2	3852	42|21|25	88	29.33	0.0497119	3	0|0|0|0|0|22	0.32	0.75	0.32	0.75	0.32	-3.41	4	0.51		9|7|6	22	7.33	590	K2C5_HUMAN	0	0	Contaminant
MOB2	293	CKB	NP_001814.2	1152	0|41|6	47	15.67	0.0411286	3	3|2|3|13|3|3	0.32	0.96	0.32	0.96	0.32	-28.69	2.47	0.49		0|12|3	15	5	381	KCRB_HUMAN	6.25	6.25
MOB2	HeLa	ARGLU1	NP_060481.3	55082	18|0|12	30	10	0.03663	3	0|0|3|6|0|7	0.32	0.95	0.32	0.95	0.32	-24.86	1.88	0.51		7|0|4	11	3.67	273	ARGL1_HUMAN	8.06	8.06
MOB2	HeLa	PSMC3	NP_002795.2	5702	5|13|30	48	16	0.0364465	3	10|10|10|7|10|10	0.32	0.96	0.32	0.96	0.32	-31.74	1.6	0.51		2|6|13	21	7	439	PRS6A_HUMAN	231.96	430.26
MOB1A	293	STAU2	NP_001157852.1	27067	15|23|18	56	18.67	0.0327544	3	0|4|10|6|6|4	0.32	0.94	0.32	0.94	0.32	-7.33	2.55	0.43		9|12|9	30	10	570	STAU2_HUMAN	22.81	31.3
MOB4	HeLa	RBM3	NP_006734.1	5935	0|3|11	14	4.67	0.0297452	3	0|0|3|3|0|0	0.32	0.94	0.32	0.94	0.32	-10.2	2.33	0.51		0|2|4	6	2	157	RBM3_HUMAN	5	11.84
MOB2	293	TMSB10	NP_066926.1	9168	0|3|0	3	1	0.0227273	3	0|0|0|0|0|0	0.32	0.96	0.32	0.96	0.32	-3.18	10	0.43		0|2|0	2	0.67	44	TYB10_HUMAN	16.92	72.75
MOB1A	HeLa	MYO6	XP_005248777.1	4646	36|25|0	61	20.33	0.015821	3	6|0|15|5|0|0	0.32	0.91	0.32	0.91	0.32	-39.14	2.35	0.51		22|16|0	38	12.67	1285	A0A1Y0BRN3_HUMAN	4.87	4.87
MOB1A	293	MAP4K4	NP_001229488.1	9448	14|18|24	56	18.67	0.0150686	3	9|5|8|5|6|6	0.32	0.95	0.32	0.95	0.32	-9.78	2.43	0.49		7|10|9	26	8.67	1239	M4K4_HUMAN	3.64	6.88
MOB3B	HeLa	RPS28	NP_001022.1	6234	0|0|3	3	1	0.0144928	3	0|0|0|0|0|0	0.32	0.96	0.32	0.96	0.32	-3.07	10	0.46		0|0|2	2	0.67	69	RS28_HUMAN	6.73	10	Contaminant
MOB4	HeLa	RPS28	NP_001022.1	6234	3|0|0	3	1	0.0144928	3	0|0|0|0|0|0	0.32	0.96	0.32	0.96	0.32	-3.07	10	0.46		2|0|0	2	0.67	69	RS28_HUMAN	5.53	5.53	Contaminant
MOB3B	HeLa	ATL3	NP_001276977.1	25923	4|7|11	22	7.33	0.0140153	3	0|3|0|0|0|4	0.32	0.79	0.32	0.79	0.32	-4.92	3.14	0.51		2|5|6	13	4.33	523	ATLA3_HUMAN	3.08	3.08
MOB3A	293	NDUFA4	NP_002480.1	4697	0|3|0	3	1	0.0123457	3	0|0|0|0|0|0	0.32	0.96	0.32	0.96	0.32	-3.18	10	0.43		0|2|0	2	0.67	81	NDUA4_HUMAN	3.28	10.57
MOB3C	293	NDUFA4	NP_002480.1	4697	0|0|3	3	1	0.0123457	3	0|0|0|0|0|0	0.32	0.96	0.32	0.96	0.32	-3.18	10	0.43		0|0|2	2	0.67	81	NDUA4_HUMAN	3.57	3.57
MOB3A	293	ATP5MF	NP_001003713.1	9551	3|0|0	3	1	0.0113636	3	0|0|0|0|0|0	0.32	0.96	0.32	0.96	0.32	-3.18	10	0.43		2|0|0	2	0.67	88	ATPK_HUMAN	12.55	12.55
MOB4	293	TPTEP2-CSNK1E	NP_001276841.1	102800317	5|3|6	14	4.67	0.011226	3	3|0|0|0|0|0	0.32	0.47	0.32	0.47	0.32	-1.81	4.67	0.43		3|2|3	8	2.67	416	KC1E_HUMAN	4.55	4.55
MOB3A	293	UQCC3	NP_001078841.1	790955	0|0|3	3	1	0.0107527	3	0|0|0|0|0|0	0.32	0.96	0.32	0.96	0.32	-3.18	10	0.43		0|0|2	2	0.67	93	UQCC3_HUMAN	12.2	17.43
MOB3C	293	VAMP3	NP_004772.1	9341	0|3|0	3	1	0.01	3	0|0|0|0|0|0	0.32	0.96	0.32	0.96	0.32	-3.18	10	0.43		0|2|0	2	0.67	100	VAMP3_HUMAN	5.55	5.55
MOB2	293	TXN	NP_003320.2	7295	0|0|3	3	1	0.00952381	3	0|0|0|0|0|0	0.32	0.96	0.32	0.96	0.32	-3.18	10	0.43		0|0|2	2	0.67	105	THIO_HUMAN	10.95	14.94
MOB2	HeLa	TXN	NP_003320.2	7295	0|0|3	3	1	0.00952381	3	0|0|0|0|0|0	0.32	0.96	0.32	0.96	0.32	-3.07	10	0.46		0|0|2	2	0.67	105	THIO_HUMAN	3.99	14.94
MOB3C	293	XPOT	NP_009166.2	11260	6|4|16	26	8.67	0.00901247	3	5|3|3|0|5|3	0.32	0.97	0.32	0.97	0.32	-12.22	2	0.43		5|3|8	16	5.33	962	XPOT_HUMAN	11.48	11.48
MOB3B	HeLa	PTMA	NP_001092755.1	5757	0|3|0	3	1	0.00900901	3	0|0|0|0|0|0	0.32	0.96	0.32	0.96	0.32	-3.07	10	0.46		0|2|0	2	0.67	111	PTMA_HUMAN	3.19	3.19
MOB1A	293	TMEM263	NP_001306590.1	90488	0|0|3	3	1	0.00862069	3	0|0|0|0|0|0	0.32	0.96	0.32	0.96	0.32	-3.18	10	0.43		0|0|2	2	0.67	116	TM263_HUMAN	4.8	4.8
MOB3B	HeLa	MRPL21	NP_852616.1	219927	0|0|3	3	1	0.00833333	3	0|0|0|0|0|0	0.32	0.96	0.32	0.96	0.32	-3.07	10	0.46		0|0|2	2	0.67	120	RM21_HUMAN	11.16	11.16
MOB1A	293	DYNLRB1	NP_001306086.1	83658	0|0|3	3	1	0.00826446	3	0|0|0|0|0|0	0.32	0.96	0.32	0.96	0.32	-3.18	10	0.43		0|0|3	3	1	121	B4DFR2_HUMAN	4.62	4.62
MOB3C	293	DYNLRB1	NP_001306086.1	83658	0|0|3	3	1	0.00826446	3	0|0|0|0|0|0	0.32	0.96	0.32	0.96	0.32	-3.18	10	0.43		0|0|3	3	1	121	B4DFR2_HUMAN	4.71	4.71
MOB3A	HeLa	RPL35	NP_009140.1	11224	0|3|0	3	1	0.00813008	3	0|0|0|0|0|0	0.32	0.96	0.32	0.96	0.32	-3.07	10	0.46		0|2|0	2	0.67	123	RL35_HUMAN	3.23	7.62	Contaminant
MOB2	293	SNU13	NP_001003796.1	4809	3|0|0	3	1	0.0078125	3	0|0|0|0|0|0	0.32	0.96	0.32	0.96	0.32	-3.18	10	0.43		2|0|0	2	0.67	128	NH2L1_HUMAN	3.11	3.11
MOB3A	293	SNU13	NP_001003796.1	4809	0|0|3	3	1	0.0078125	3	0|0|0|0|0|0	0.32	0.96	0.32	0.96	0.32	-3.18	10	0.43		0|0|2	2	0.67	128	NH2L1_HUMAN	3.26	9.88
MOB1A	293	PIN4	NP_001164218.1	5303	3|0|0	3	1	0.0075188	3	0|0|0|0|0|0	0.32	0.96	0.32	0.96	0.32	-3.18	10	0.43		2|0|0	2	0.67	133	PIN4_HUMAN	6.24	6.24
MOB1B	293	FAU	NP_001988.1	2197	3|0|0	3	1	0.0075188	3	0|0|0|0|0|0	0.32	0.96	0.32	0.96	0.32	-3.18	10	0.43		2|0|0	2	0.67	133	UBIM_HUMAN	2.56	2.56
MOB3C	293	FAU	NP_001988.1	2197	3|0|0	3	1	0.0075188	3	0|0|0|0|0|0	0.32	0.96	0.32	0.96	0.32	-3.18	10	0.43		2|0|0	2	0.67	133	UBIM_HUMAN	2.58	2.58
MOB4	293	FAU	NP_001988.1	2197	0|3|0	3	1	0.0075188	3	0|0|0|0|0|0	0.32	0.96	0.32	0.96	0.32	-3.18	10	0.43		0|2|0	2	0.67	133	UBIM_HUMAN	2.38	5.25
MOB2	HeLa	FAU	NP_001988.1	2197	0|0|3	3	1	0.0075188	3	0|0|0|0|0|0	0.32	0.96	0.32	0.96	0.32	-3.07	10	0.46		0|0|2	2	0.67	133	UBIM_HUMAN	3.59	6.2
MOB3B	HeLa	RPS17	NP_001012.1	6218	0|3|0	3	1	0.00740741	3	0|0|0|0|0|0	0.32	0.96	0.32	0.96	0.32	-3.07	10	0.46		0|2|0	2	0.67	135	RS17_HUMAN	4.54	8.72	Contaminant
MOB4	293	SRP14	NP_003125.3	6727	3|0|0	3	1	0.00735294	3	0|0|0|0|0|0	0.32	0.96	0.32	0.96	0.32	-3.18	10	0.43		2|0|0	2	0.67	136	SRP14_HUMAN	2.78	7.26
MOB3A	293	EDF1	NP_001268226.1	8721	0|0|3	3	1	0.0070922	3	0|0|0|0|0|0	0.32	0.96	0.32	0.96	0.32	-3.18	10	0.43		0|0|2	2	0.67	141	EDF1_HUMAN	9.92	9.92
MOB1A	293	LAGE3	NP_006005.2	8270	0|0|3	3	1	0.00699301	3	0|0|0|0|0|0	0.32	0.96	0.32	0.96	0.32	-3.18	10	0.43		0|0|2	2	0.67	143	LAGE3_HUMAN	4.37	4.37
MOB1B	293	LAGE3	NP_006005.2	8270	3|0|0	3	1	0.00699301	3	0|0|0|0|0|0	0.32	0.96	0.32	0.96	0.32	-3.18	10	0.43		2|0|0	2	0.67	143	LAGE3_HUMAN	4.43	4.43
MOB1B	293	NDUFA13	NP_057049.5	51079	3|0|0	3	1	0.00694444	3	0|0|0|0|0|0	0.32	0.96	0.32	0.96	0.32	-3.18	10	0.43		2|0|0	2	0.67	144	NDUAD_HUMAN	2.65	2.65
MOB4	293	NDUFA13	NP_057049.5	51079	3|0|0	3	1	0.00694444	3	0|0|0|0|0|0	0.32	0.96	0.32	0.96	0.32	-3.18	10	0.43		2|0|0	2	0.67	144	NDUAD_HUMAN	2.47	2.47
MOB1A	HeLa	RPS19	NP_001013.1	6223	0|3|0	3	1	0.00689655	3	0|0|0|0|0|0	0.32	0.96	0.32	0.96	0.32	-3.07	10	0.46		0|3|0	3	1	145	RS19_HUMAN	2.81	2.81	Contaminant
MOB1A	293	LYZ	LYSC_CHICK	396218	3|0|0	3	1	0.00680272	3	0|0|0|0|0|0	0.32	0.96	0.32	0.96	0.32	-3.18	10	0.43		2|0|0	2	0.67	147		4.2	4.2	Contaminant
MOB4	293	LYZ	LYSC_CHICK	396218	0|3|0	3	1	0.00680272	3	0|0|0|0|0|0	0.32	0.96	0.32	0.96	0.32	-3.18	10	0.43		0|2|0	2	0.67	147		3.96	3.96	Contaminant
MOB3A	293	MAGOHB	NP_060518.1	55110	0|3|0	3	1	0.00675676	3	0|0|0|0|0|0	0.32	0.96	0.32	0.96	0.32	-3.18	10	0.43		0|2|0	2	0.67	148	MGN2_HUMAN	3.95	3.95
MOB1B	293	BOLA2	NP_001026997.1	552900	0|3|0	3	1	0.00657895	3	0|0|0|0|0|0	0.32	0.96	0.32	0.96	0.32	-3.18	10	0.43		0|2|0	2	0.67	152	BOLA2_HUMAN	2.83	2.83
MOB3B	293	NME1	NP_000260.1	4830	3|0|0	3	1	0.00657895	3	0|0|0|0|0|0	0.32	0.96	0.32	0.96	0.32	-3.18	10	0.43		2|0|0	2	0.67	152	NDKA_HUMAN	5.01	5.01
MOB4	293	NME1	NP_000260.1	4830	3|0|0	3	1	0.00657895	3	0|0|0|0|0|0	0.32	0.96	0.32	0.96	0.32	-3.18	10	0.43		2|0|0	2	0.67	152	NDKA_HUMAN	5.46	5.46
MOB4	HeLa	UBE2N	NP_003339.1	7334	0|0|3	3	1	0.00657895	3	0|0|0|0|0|0	0.32	0.96	0.32	0.96	0.32	-3.07	10	0.46		0|0|2	2	0.67	152	UBE2N_HUMAN	4.75	7.48
MOB3A	293	UBE2NL	NP_001013007.1	389898	3|0|0	3	1	0.00653595	3	0|0|0|0|0|0	0.32	0.96	0.32	0.96	0.32	-3.18	10	0.43		3|0|0	3	1	153	UE2NL_HUMAN	2.62	2.62
MOB3C	293	UBE2NL	NP_001013007.1	389898	3|0|0	3	1	0.00653595	3	0|0|0|0|0|0	0.32	0.96	0.32	0.96	0.32	-3.18	10	0.43		2|0|0	2	0.67	153	UE2NL_HUMAN	2.84	2.84
MOB3C	HeLa	EIF5AL1	NP_001093162.1	143244	0|0|3	3	1	0.00649351	3	0|0|0|0|0|0	0.32	0.96	0.32	0.96	0.32	-3.07	10	0.46		0|0|2	2	0.67	154	IF5AL_HUMAN	9.33	9.33
MOB1A	293	RBM3	NP_006734.1	5935	3|0|0	3	1	0.00636943	3	0|0|0|0|0|0	0.32	0.96	0.32	0.96	0.32	-3.18	10	0.43		2|0|0	2	0.67	157	RBM3_HUMAN	3.21	10.45
MOB3A	HeLa	TAF12	NP_001128690.1	6883	0|0|3	3	1	0.00621118	3	0|0|0|0|0|0	0.32	0.96	0.32	0.96	0.32	-3.07	10	0.46		0|0|2	2	0.67	161	TAF12_HUMAN	10.27	10.27
MOB4	293	GEMIN6	NP_079051.9	79833	0|0|3	3	1	0.00598802	3	0|0|0|0|0|0	0.32	0.96	0.32	0.96	0.32	-3.18	10	0.43		0|0|2	2	0.67	167	GEMI6_HUMAN	3.67	3.67
MOB3A	293	CDIPT	NP_001273514.1	10423	3|0|0	3	1	0.00595238	3	0|0|0|0|0|0	0.32	0.96	0.32	0.96	0.32	-3.18	10	0.43		2|0|0	2	0.67	168	CDIPT_HUMAN	3.86	3.86
MOB1B	HeLa	NOP16	NP_001304904.1	51491	3|0|0	3	1	0.00578035	3	0|0|0|0|0|0	0.32	0.96	0.32	0.96	0.32	-3.07	10	0.46		3|0|0	3	1	173	NOP16_HUMAN	6.24	6.24
MOB3B	HeLa	ARF6	NP_001654.1	382	0|0|3	3	1	0.00571429	3	0|0|0|0|0|0	0.32	0.96	0.32	0.96	0.32	-3.07	10	0.46		0|0|2	2	0.67	175	ARF6_HUMAN	9.24	9.24
MOB4	HeLa	ARPC3	NP_001265485.1	10094	3|0|0	3	1	0.00561798	3	0|0|0|0|0|0	0.32	0.96	0.32	0.96	0.32	-3.07	10	0.46		2|0|0	2	0.67	178	ARPC3_HUMAN	7.54	7.54
MOB3B	293	ARL2	NP_001658.2	402	3|0|0	3	1	0.00543478	3	0|0|0|0|0|0	0.32	0.96	0.32	0.96	0.32	-3.18	10	0.43		2|0|0	2	0.67	184	ARL2_HUMAN	7.98	10.35
MOB1A	HeLa	IMP3	NP_060755.1	55272	0|3|0	3	1	0.00543478	3	0|0|0|0|0|0	0.32	0.96	0.32	0.96	0.32	-3.07	10	0.46		0|3|0	3	1	184	IMP3_HUMAN	3.61	3.61
MOB3A	HeLa	IMP3	NP_060755.1	55272	0|3|0	3	1	0.00543478	3	0|0|0|0|0|0	0.32	0.96	0.32	0.96	0.32	-3.07	10	0.46		0|2|0	2	0.67	184	IMP3_HUMAN	3.82	3.82
MOB3C	HeLa	IMP3	NP_060755.1	55272	3|0|0	3	1	0.00543478	3	0|0|0|0|0|0	0.32	0.96	0.32	0.96	0.32	-3.07	10	0.46		2|0|0	2	0.67	184	IMP3_HUMAN	3.4	7.79
MOB3B	HeLa	RAP1A	NP_001010935.1	5906	3|0|0	3	1	0.00543478	3	0|0|0|0|0|0	0.32	0.96	0.32	0.96	0.32	-3.07	10	0.46		2|0|0	2	0.67	184	RAP1A_HUMAN	3.94	10.48
MOB3A	293	NTPCR	NP_001316381.1	84284	0|0|3	3	1	0.00534759	3	0|0|0|0|0|0	0.32	0.96	0.32	0.96	0.32	-3.18	10	0.43		0|0|2	2	0.67	187	NTPCR_HUMAN	2.37	2.37
MOB3B	293	NKIRAS2	NP_001001349.1	28511	3|0|0	3	1	0.0052356	3	0|0|0|0|0|0	0.32	0.96	0.32	0.96	0.32	-3.18	10	0.43		2|0|0	2	0.67	191	KBRS2_HUMAN	7.84	7.84
MOB3A	HeLa	EIF3K	NP_001287921.1	27335	3|0|0	3	1	0.00520833	3	0|0|0|0|0|0	0.32	0.96	0.32	0.96	0.32	-3.07	10	0.46		2|0|0	2	0.67	192	K7ERF1_HUMAN	5.37	51.81
MOB3C	HeLa	EIF3K	NP_001287921.1	27335	3|0|0	3	1	0.00520833	3	0|0|0|0|0|0	0.32	0.96	0.32	0.96	0.32	-3.07	10	0.46		2|0|0	2	0.67	192	K7ERF1_HUMAN	4.77	73.06
MOB1A	HeLa	CSRP2	NP_001287894.1	1466	0|3|0	3	1	0.00518135	3	0|0|0|0|0|0	0.32	0.96	0.32	0.96	0.32	-3.07	10	0.46		0|3|0	3	1	193	CSRP2_HUMAN	5.04	5.04
MOB2	293	H1F0	NP_005309.1	3005	0|0|3	3	1	0.00515464	3	0|0|0|0|0|0	0.32	0.96	0.32	0.96	0.32	-3.18	10	0.43		0|0|2	2	0.67	194	H10_HUMAN	2.02	2.02
MOB2	293	TPT1	NP_001273201.1	7178	0|3|0	3	1	0.00507614	3	0|0|0|0|0|0	0.32	0.96	0.32	0.96	0.32	-3.18	10	0.43		0|2|0	2	0.67	197	A0A0B4J2C3_HUMAN	7.99	7.99
MOB2	HeLa	SAR1B	NP_001028675.1	51128	3|0|0	3	1	0.00505051	3	0|0|0|0|0|0	0.32	0.96	0.32	0.96	0.32	-3.07	10	0.46		2|0|0	2	0.67	198	SAR1B_HUMAN	7.32	7.32
MOB3C	293	PTPMT1	NP_783859.1	114971	0|0|3	3	1	0.00497512	3	0|0|0|0|0|0	0.32	0.96	0.32	0.96	0.32	-3.18	10	0.43		0|0|2	2	0.67	201	PTPM1_HUMAN	9.02	9.02
MOB1B	293	RAB13	NP_002861.1	5872	3|0|0	3	1	0.00492611	3	0|0|0|0|0|0	0.32	0.96	0.32	0.96	0.32	-3.18	10	0.43		2|0|0	2	0.67	203	RAB13_HUMAN	2.97	2.97
MOB2	293	RAB13	NP_002861.1	5872	0|0|3	3	1	0.00492611	3	0|0|0|0|0|0	0.32	0.96	0.32	0.96	0.32	-3.18	10	0.43		0|0|2	2	0.67	203	RAB13_HUMAN	2.62	11.6
MOB3C	293	RAB13	NP_002861.1	5872	0|3|0	3	1	0.00492611	3	0|0|0|0|0|0	0.32	0.96	0.32	0.96	0.32	-3.18	10	0.43		0|2|0	2	0.67	203	RAB13_HUMAN	2.99	2.99
MOB3A	293	RPS5	NP_001000.2	6193	0|0|3	3	1	0.00490196	3	0|0|0|0|0|0	0.32	0.96	0.32	0.96	0.32	-3.18	10	0.43		0|0|3	3	1	204	RS5_HUMAN	3.37	3.37	Contaminant
MOB4	HeLa	RPS5	NP_001000.2	6193	3|0|0	3	1	0.00490196	3	0|0|0|0|0|0	0.32	0.96	0.32	0.96	0.32	-3.07	10	0.46		3|0|0	3	1	204	RS5_HUMAN	4	4	Contaminant
MOB1A	293	HSPB1	NP_001531.1	3315	0|0|3	3	1	0.00487805	3	0|0|0|0|0|0	0.32	0.96	0.32	0.96	0.32	-3.18	10	0.43		0|0|2	2	0.67	205	HSPB1_HUMAN	2.2	16.44
MOB1B	293	HSPB1	NP_001531.1	3315	3|0|0	3	1	0.00487805	3	0|0|0|0|0|0	0.32	0.96	0.32	0.96	0.32	-3.18	10	0.43		3|0|0	3	1	205	HSPB1_HUMAN	2.22	2.22
MOB3C	293	HSPB1	NP_001531.1	3315	0|0|3	3	1	0.00487805	3	0|0|0|0|0|0	0.32	0.96	0.32	0.96	0.32	-3.18	10	0.43		0|0|2	2	0.67	205	HSPB1_HUMAN	2.24	2.24
MOB4	HeLa	ISOC2	NP_001129673.1	79763	0|0|3	3	1	0.00487805	3	0|0|0|0|0|0	0.32	0.96	0.32	0.96	0.32	-3.07	10	0.46		0|0|3	3	1	205	ISOC2_HUMAN	7.02	13.77
MOB1B	HeLa	RAB18	NP_067075.1	22931	0|0|3	3	1	0.00485437	3	0|0|0|0|0|0	0.32	0.96	0.32	0.96	0.32	-3.07	10	0.46		0|0|3	3	1	206	RAB18_HUMAN	5.51	5.51
MOB1A	HeLa	RAB7A	NP_004628.4	7879	0|3|0	3	1	0.00483092	3	0|0|0|0|0|0	0.32	0.96	0.32	0.96	0.32	-3.07	10	0.46		0|2|0	2	0.67	207	RAB7A_HUMAN	2.88	2.88
MOB4	293	RAB8A	NP_005361.2	4218	0|3|0	3	1	0.00483092	3	0|0|0|0|0|0	0.32	0.96	0.32	0.96	0.32	-3.18	10	0.43		0|2|0	2	0.67	207	RAB8A_HUMAN	4.83	13.71
MOB2	293	ATP5PO	NP_001688.1	539	0|3|0	3	1	0.00469484	3	0|0|0|0|0|0	0.32	0.96	0.32	0.96	0.32	-3.18	10	0.43		0|2|0	2	0.67	213	ATPO_HUMAN	4.38	13.49
MOB1B	293	HMGB1	NP_001300821.1	3146	0|3|0	3	1	0.00465116	3	0|0|0|0|0|0	0.32	0.96	0.32	0.96	0.32	-3.18	10	0.43		0|3|0	3	1	215	HMGB1_HUMAN	3.56	3.56
MOB1A	HeLa	HMGB1	NP_001300821.1	3146	0|3|0	3	1	0.00465116	3	0|0|0|0|0|0	0.32	0.96	0.32	0.96	0.32	-3.07	10	0.46		0|2|0	2	0.67	215	HMGB1_HUMAN	4.78	4.78
MOB4	293	PPIB	NP_000933.1	5479	0|0|3	3	1	0.00462963	3	0|0|0|0|0|0	0.32	0.96	0.32	0.96	0.32	-3.18	10	0.43		0|0|2	2	0.67	216	PPIB_HUMAN	4.58	7.45
MOB1A	HeLa	PPIB	NP_000933.1	5479	0|3|0	3	1	0.00462963	3	0|0|0|0|0|0	0.32	0.96	0.32	0.96	0.32	-3.07	10	0.46		0|2|0	2	0.67	216	PPIB_HUMAN	2.3	2.3
MOB2	HeLa	PPIB	NP_000933.1	5479	0|3|0	3	1	0.00462963	3	0|0|0|0|0|0	0.32	0.96	0.32	0.96	0.32	-3.07	10	0.46		0|2|0	2	0.67	216	PPIB_HUMAN	1.93	6.94
MOB3B	HeLa	PPIB	NP_000933.1	5479	0|3|0	3	1	0.00462963	3	0|0|0|0|0|0	0.32	0.96	0.32	0.96	0.32	-3.07	10	0.46		0|2|0	2	0.67	216	PPIB_HUMAN	2.29	2.29
MOB3B	293	POP4	NP_006618.1	10775	3|0|0	3	1	0.00454546	3	0|0|0|0|0|0	0.32	0.96	0.32	0.96	0.32	-3.18	10	0.43		2|0|0	2	0.67	220	RPP29_HUMAN	4.92	10.59
MOB1A	HeLa	POP4	NP_006618.1	10775	0|0|3	3	1	0.00454546	3	0|0|0|0|0|0	0.32	0.96	0.32	0.96	0.32	-3.07	10	0.46		0|0|2	2	0.67	220	RPP29_HUMAN	3.12	3.12
MOB3B	HeLa	PNO1	NP_001316845.1	56902	0|0|3	3	1	0.00452489	3	0|0|0|0|0|0	0.32	0.96	0.32	0.96	0.32	-3.07	10	0.46		0|0|2	2	0.67	221	PNO1_HUMAN	4.77	4.77
MOB2	293	UCHL1	NP_004172.2	7345	0|3|0	3	1	0.00448431	3	0|0|0|0|0|0	0.32	0.96	0.32	0.96	0.32	-3.18	10	0.43		0|2|0	2	0.67	223	UCHL1_HUMAN	7.52	7.52
MOB1A	HeLa	AK2	NP_001186128.1	204	0|3|0	3	1	0.00446429	3	0|0|0|0|0|0	0.32	0.96	0.32	0.96	0.32	-3.07	10	0.46		0|2|0	2	0.67	224	KAD2_HUMAN	3.43	3.43
MOB4	HeLa	AK2	NP_001186128.1	204	3|0|0	3	1	0.00446429	3	0|0|0|0|0|0	0.32	0.96	0.32	0.96	0.32	-3.07	10	0.46		3|0|0	3	1	224	KAD2_HUMAN	2.81	5.49
MOB3B	293	COX2	YP_002124305.1	6775079	0|0|3	3	1	0.00440529	3	0|0|0|0|0|0	0.32	0.96	0.32	0.96	0.32	-3.18	10	0.43		0|0|2	2	0.67	227		2.21	51.59
MOB3A	293	COX2	YP_003024029.1	4513	0|0|3	3	1	0.00440529	3	0|0|0|0|0|0	0.32	0.96	0.32	0.96	0.32	-3.18	10	0.43		0|0|3	3	1	227	COX2_HUMAN	2.4	2.4
MOB3A	293	IDI1	NP_001304884.1	3422	0|0|3	3	1	0.00438597	3	0|0|0|0|0|0	0.32	0.96	0.32	0.96	0.32	-3.18	10	0.43		0|0|2	2	0.67	228	IDI1_HUMAN	3.18	3.18
MOB1A	293	HAX1	NP_001018238.1	10456	0|3|0	3	1	0.004329	3	0|0|0|0|0|0	0.32	0.96	0.32	0.96	0.32	-3.18	10	0.43		0|2|0	2	0.67	231	HAX1_HUMAN	2.61	13.07
MOB3A	293	CHCHD3	NP_001304106.1	54927	0|0|3	3	1	0.00431035	3	0|0|0|0|0|0	0.32	0.96	0.32	0.96	0.32	-3.18	10	0.43		0|0|3	3	1	232	MIC19_HUMAN	3.1	3.1
MOB3C	293	CHCHD3	NP_001304106.1	54927	0|0|3	3	1	0.00431035	3	0|0|0|0|0|0	0.32	0.96	0.32	0.96	0.32	-3.18	10	0.43		0|0|3	3	1	232	MIC19_HUMAN	3.37	3.37
MOB2	HeLa	MRPS7	NP_057055.2	51081	3|0|0	3	1	0.00413223	3	0|0|0|0|0|0	0.32	0.96	0.32	0.96	0.32	-3.07	10	0.46		3|0|0	3	1	242	RT07_HUMAN	6.63	6.63
MOB1A	293	EMG1	NP_006322.4	10436	3|0|0	3	1	0.00409836	3	0|0|0|0|0|0	0.32	0.96	0.32	0.96	0.32	-3.18	10	0.43		2|0|0	2	0.67	244	NEP1_HUMAN	8.02	12.61
MOB4	HeLa	YWHAQ	NP_006817.1	10971	0|3|0	3	1	0.00408163	3	0|0|0|0|0|0	0.32	0.96	0.32	0.96	0.32	-3.07	10	0.46		0|2|0	2	0.67	245	1433T_HUMAN	2.16	5.48
MOB3B	293	TIMM21	NP_054896.2	29090	0|0|3	3	1	0.00403226	3	0|0|0|0|0|0	0.32	0.96	0.32	0.96	0.32	-3.18	10	0.43		0|0|2	2	0.67	248	TIM21_HUMAN	6.87	6.87
MOB4	293	CHTOP	NP_001193541.1	26097	0|3|0	3	1	0.00401606	3	0|0|0|0|0|0	0.32	0.96	0.32	0.96	0.32	-3.18	10	0.43		0|2|0	2	0.67	249	CHTOP_HUMAN	7.49	7.49
MOB2	293	TPI1	NP_000356.1	7167	0|3|0	3	1	0.00401606	3	0|0|0|0|0|0	0.32	0.96	0.32	0.96	0.32	-3.18	10	0.43		0|3|0	3	1	249	TPIS_HUMAN	7.11	7.11
MOB3B	HeLa	IPO4	NP_078934.3	79711	7|0|6	13	4.33	0.00400555	3	0|0|2|3|0|0	0.32	0.6	0.32	0.6	0.32	-8.99	2.6	0.51		2|0|3	5	1.67	1081	IPO4_HUMAN	14.21	15.58
MOB3A	293	MRPL47	NP_065142.2	57129	0|0|3	3	1	0.004	3	0|0|0|0|0|0	0.32	0.96	0.32	0.96	0.32	-3.18	10	0.43		0|0|2	2	0.67	250	RM47_HUMAN	7.45	7.45	Contaminant
MOB3B	HeLa	TFB1M	NP_001337431.1	51106	0|0|3	3	1	0.00398406	3	0|0|0|0|0|0	0.32	0.96	0.32	0.96	0.32	-3.07	10	0.46		0|0|2	2	0.67	251	TFB1M_HUMAN	3.08	3.08
MOB2	293	DUT	NP_001020419.1	1854	0|3|0	3	1	0.00396825	3	0|0|0|0|0|0	0.32	0.96	0.32	0.96	0.32	-3.18	10	0.43		0|2|0	2	0.67	252	DUT_HUMAN	7.06	10.78
MOB2	HeLa	DUT	NP_001020419.1	1854	3|0|0	3	1	0.00396825	3	0|0|0|0|0|0	0.32	0.96	0.32	0.96	0.32	-3.07	10	0.46		2|0|0	2	0.67	252	DUT_HUMAN	3.72	10.78
MOB3B	HeLa	DUT	NP_001020419.1	1854	0|3|0	3	1	0.00396825	3	0|0|0|0|0|0	0.32	0.96	0.32	0.96	0.32	-3.07	10	0.46		0|3|0	3	1	252	DUT_HUMAN	4.42	4.42
MOB3A	293	PGAM2	NP_000281.2	5224	3|0|0	3	1	0.00395257	3	0|0|0|0|0|0	0.32	0.96	0.32	0.96	0.32	-3.18	10	0.43		2|0|0	2	0.67	253	PGAM2_HUMAN	1.72	1.72
MOB4	293	PGAM2	NP_000281.2	5224	3|0|0	3	1	0.00395257	3	0|0|0|0|0|0	0.32	0.96	0.32	0.96	0.32	-3.18	10	0.43		2|0|0	2	0.67	253	PGAM2_HUMAN	1.73	1.73
MOB3C	293	PCGF1	NP_116062.2	84759	0|0|3	3	1	0.003861	3	0|0|0|0|0|0	0.32	0.96	0.32	0.96	0.32	-3.18	10	0.43		0|0|2	2	0.67	259	PCGF1_HUMAN	7.95	7.95
MOB1A	HeLa	NSA2	NP_055701.1	10412	0|3|0	3	1	0.00384615	3	0|0|0|0|0|0	0.32	0.96	0.32	0.96	0.32	-3.07	10	0.46		0|2|0	2	0.67	260	NSA2_HUMAN	2.1	2.1
MOB1B	HeLa	NSA2	NP_055701.1	10412	3|0|0	3	1	0.00384615	3	0|0|0|0|0|0	0.32	0.96	0.32	0.96	0.32	-3.07	10	0.46		2|0|0	2	0.67	260	NSA2_HUMAN	2.36	2.36
MOB1A	293	SRSF12	NP_542781.3	135295	0|3|0	3	1	0.00383142	3	0|0|0|0|0|0	0.32	0.96	0.32	0.96	0.32	-3.18	10	0.43		0|2|0	2	0.67	261	SRS12_HUMAN	7.76	7.76
MOB4	293	PRSS3	NP_001184026.2	5646	3|0|0	3	1	0.00383142	3	0|0|0|0|0|0	0.32	0.96	0.32	0.96	0.32	-3.18	10	0.43		2|0|0	2	0.67	261	TRY3_HUMAN	7.32	7.32
MOB3A	293	UCK2	NP_036606.2	7371	0|0|3	3	1	0.00383142	3	0|0|0|0|0|0	0.32	0.96	0.32	0.96	0.32	-3.18	10	0.43		0|0|2	2	0.67	261	UCK2_HUMAN	7.29	7.29
MOB4	HeLa	ING1	NP_001254657.1	3621	0|0|3	3	1	0.00381679	3	0|0|0|0|0|0	0.32	0.96	0.32	0.96	0.32	-3.07	10	0.46		0|0|2	2	0.67	262	ING1_HUMAN	6.21	6.21
MOB1A	HeLa	C1orf35	NP_077295.1	79169	0|0|3	3	1	0.00380228	3	0|0|0|0|0|0	0.32	0.96	0.32	0.96	0.32	-3.07	10	0.46		0|0|2	2	0.67	263	MMTA2_HUMAN	2.37	168.03
MOB3C	293	RRP12	NP_001138586.1	23223	3|6|5	14	4.67	0.00377832	3	0|3|0|0|0|0	0.32	0.47	0.32	0.47	0.32	-1.81	4.67	0.43		3|6|4	13	4.33	1236	RRP12_HUMAN	1.73	3.92
MOB3B	HeLa	PQBP1	NP_001027553.1	10084	0|3|0	3	1	0.00377358	3	0|0|0|0|0|0	0.32	0.96	0.32	0.96	0.32	-3.07	10	0.46		0|2|0	2	0.67	265	PQBP1_HUMAN	7.52	7.52
MOB4	293	CAPNS1	NP_001003962.1	826	0|3|0	3	1	0.00373134	3	0|0|0|0|0|0	0.32	0.96	0.32	0.96	0.32	-3.18	10	0.43		0|2|0	2	0.67	268	CPNS1_HUMAN	7.21	7.21
MOB4	HeLa	BSG	NP_001309172.1	682	0|0|3	3	1	0.00371747	3	0|0|0|0|0|0	0.32	0.96	0.32	0.96	0.32	-3.07	10	0.46		0|0|2	2	0.67	269	BASI_HUMAN	3.68	3.68
MOB3A	293	RSU1	NP_036557.1	6251	0|0|3	3	1	0.00361011	3	0|0|0|0|0|0	0.32	0.96	0.32	0.96	0.32	-3.18	10	0.43		0|0|2	2	0.67	277	RSU1_HUMAN	7.07	7.07
MOB3B	293	RRP15	NP_057136.2	51018	0|0|3	3	1	0.0035461	3	0|0|0|0|0|0	0.32	0.96	0.32	0.96	0.32	-3.18	10	0.43		0|0|2	2	0.67	282	RRP15_HUMAN	3.98	3.98
MOB3A	HeLa	AGPAT1	NP_006402.1	10554	3|0|0	3	1	0.00353357	3	0|0|0|0|0|0	0.32	0.96	0.32	0.96	0.32	-3.07	10	0.46		2|0|0	2	0.67	283	PLCA_HUMAN	7.73	7.73
MOB3B	HeLa	FBXO45	NP_001099043.1	200933	0|0|3	3	1	0.0034965	3	0|0|0|0|0|0	0.32	0.96	0.32	0.96	0.32	-3.07	10	0.46		0|0|2	2	0.67	286	FBSP1_HUMAN	4.12	4.12
MOB1B	HeLa	DECR2	NP_065715.1	26063	3|0|0	3	1	0.00342466	3	0|0|0|0|0|0	0.32	0.96	0.32	0.96	0.32	-3.07	10	0.46		3|0|0	3	1	292	DECR2_HUMAN	2.04	2.04
MOB1B	293	NIFK	NP_115766.3	84365	0|3|0	3	1	0.00341297	3	0|0|0|0|0|0	0.32	0.96	0.32	0.96	0.32	-3.18	10	0.43		0|2|0	2	0.67	293	MK67I_HUMAN	4.26	5.53
MOB3C	293	ALG5	NP_001135836.1	29880	0|0|3	3	1	0.00340136	3	0|0|0|0|0|0	0.32	0.96	0.32	0.96	0.32	-3.18	10	0.43		0|0|2	2	0.67	294	ALG5_HUMAN	7.45	7.45
MOB1A	HeLa	BLVRA	NP_000703.2	644	0|0|3	3	1	0.00337838	3	0|0|0|0|0|0	0.32	0.96	0.32	0.96	0.32	-3.07	10	0.46		0|0|2	2	0.67	296	BIEA_HUMAN	2.2	2.2
MOB1B	HeLa	BLVRA	NP_000703.2	644	0|0|3	3	1	0.00337838	3	0|0|0|0|0|0	0.32	0.96	0.32	0.96	0.32	-3.07	10	0.46		0|0|2	2	0.67	296	BIEA_HUMAN	2.47	2.47
MOB2	HeLa	BLVRA	NP_000703.2	644	0|0|3	3	1	0.00337838	3	0|0|0|0|0|0	0.32	0.96	0.32	0.96	0.32	-3.07	10	0.46		0|0|2	2	0.67	296	BIEA_HUMAN	1.84	1.84
MOB3B	HeLa	BLVRA	NP_000703.2	644	0|0|3	3	1	0.00337838	3	0|0|0|0|0|0	0.32	0.96	0.32	0.96	0.32	-3.07	10	0.46		0|0|2	2	0.67	296	BIEA_HUMAN	2.19	2.19
MOB1A	HeLa	MDH2	NP_001269332.1	4191	0|3|0	3	1	0.00337838	3	0|0|0|0|0|0	0.32	0.96	0.32	0.96	0.32	-3.07	10	0.46		0|3|0	3	1	296	MDHM_HUMAN	3.18	3.18
MOB3C	293	SLC25A21	NP_001164641.1	89874	0|0|3	3	1	0.00335571	3	0|0|0|0|0|0	0.32	0.96	0.32	0.96	0.32	-3.18	10	0.43		0|0|2	2	0.67	298	ODC_HUMAN	7.42	7.42
MOB2	HeLa	SAE1	NP_001139185.1	10055	0|0|3	3	1	0.00334448	3	0|0|0|0|0|0	0.32	0.96	0.32	0.96	0.32	-3.07	10	0.46		0|0|2	2	0.67	299	SAE1_HUMAN	2.03	2.03
MOB4	HeLa	SAE1	NP_001139185.1	10055	0|3|0	3	1	0.00334448	3	0|0|0|0|0|0	0.32	0.96	0.32	0.96	0.32	-3.07	10	0.46		0|3|0	3	1	299	SAE1_HUMAN	1.98	1.98
MOB3B	293	MAK16	NP_115898.2	84549	0|0|3	3	1	0.00333333	3	0|0|0|0|0|0	0.32	0.96	0.32	0.96	0.32	-3.18	10	0.43		0|0|2	2	0.67	300	MAK16_HUMAN	6.25	6.25
MOB1A	HeLa	MAK16	NP_115898.2	84549	3|0|0	3	1	0.00333333	3	0|0|0|0|0|0	0.32	0.96	0.32	0.96	0.32	-3.07	10	0.46		2|0|0	2	0.67	300	MAK16_HUMAN	3.17	3.17
MOB2	HeLa	MAK16	NP_115898.2	84549	0|0|3	3	1	0.00333333	3	0|0|0|0|0|0	0.32	0.96	0.32	0.96	0.32	-3.07	10	0.46		0|0|2	2	0.67	300	MAK16_HUMAN	2.66	2.66
MOB3C	HeLa	CLN6	NP_060352.1	54982	3|0|0	3	1	0.00321543	3	0|0|0|0|0|0	0.32	0.96	0.32	0.96	0.32	-3.07	10	0.46		2|0|0	2	0.67	311	CLN6_HUMAN	6.57	6.57
MOB2	HeLa	DIMT1	NP_055288.1	27292	0|0|3	3	1	0.00319489	3	0|0|0|0|0|0	0.32	0.96	0.32	0.96	0.32	-3.07	10	0.46		0|0|3	3	1	313	DIM1_HUMAN	1.46	1.46
MOB3A	HeLa	PPIE	NP_001181936.1	10450	0|3|0	3	1	0.00318471	3	0|0|0|0|0|0	0.32	0.96	0.32	0.96	0.32	-3.07	10	0.46		0|2|0	2	0.67	314	PPIE_HUMAN	4.2	4.2
MOB2	HeLa	PGP	NP_001035830.1	283871	3|0|0	3	1	0.00311526	3	0|0|0|0|0|0	0.32	0.96	0.32	0.96	0.32	-3.07	10	0.46		2|0|0	2	0.67	321	PGP_HUMAN	5.76	5.76
MOB1A	293	SFXN2	NP_001337918.1	118980	0|0|3	3	1	0.00310559	3	0|0|0|0|0|0	0.32	0.96	0.32	0.96	0.32	-3.18	10	0.43		0|0|2	2	0.67	322	SFXN2_HUMAN	2.34	2.34
MOB3B	293	FAM98A	NP_001291467.1	25940	0|0|3	3	1	0.00309597	3	0|0|0|0|0|0	0.32	0.96	0.32	0.96	0.32	-3.18	10	0.43		0|0|3	3	1	323	B4DT23_HUMAN	3.42	3.42
MOB1A	293	SLC25A22	NP_001177989.1	79751	0|0|3	3	1	0.00309597	3	0|0|0|0|0|0	0.32	0.96	0.32	0.96	0.32	-3.18	10	0.43		0|0|2	2	0.67	323	GHC1_HUMAN	2.77	4.3
MOB3A	293	SLC25A22	NP_001177989.1	79751	0|3|0	3	1	0.00309597	3	0|0|0|0|0|0	0.32	0.96	0.32	0.96	0.32	-3.18	10	0.43		0|2|0	2	0.67	323	GHC1_HUMAN	2.6	6.15
MOB3C	293	SLC25A22	NP_001177989.1	79751	0|0|3	3	1	0.00309597	3	0|0|0|0|0|0	0.32	0.96	0.32	0.96	0.32	-3.18	10	0.43		0|0|2	2	0.67	323	GHC1_HUMAN	2.82	2.82
MOB3A	HeLa	ELOVL5	NP_001229757.1	60481	3|0|0	3	1	0.00306749	3	0|0|0|0|0|0	0.32	0.96	0.32	0.96	0.32	-3.07	10	0.46		2|0|0	2	0.67	326	ELOV5_HUMAN	7.21	7.21
MOB2	293	FTSJ1	NP_036412.1	24140	0|0|3	3	1	0.00303951	3	0|0|0|0|0|0	0.32	0.96	0.32	0.96	0.32	-3.18	10	0.43		0|0|2	2	0.67	329	TRM7_HUMAN	6.18	6.18
MOB2	HeLa	TALDO1	NP_006746.1	6888	3|0|0	3	1	0.00296736	3	0|0|0|0|0|0	0.32	0.96	0.32	0.96	0.32	-3.07	10	0.46		2|0|0	2	0.67	337	TALDO_HUMAN	5.61	5.61
MOB3A	293	STK26	NP_001035918.1	51765	0|0|3	3	1	0.00294985	3	0|0|0|0|0|0	0.32	0.96	0.32	0.96	0.32	-3.18	10	0.43		0|0|2	2	0.67	339	STK26_HUMAN	6.38	6.38
MOB2	HeLa	PRKAG1	NP_001193638.1	5571	0|0|3	3	1	0.00294118	3	0|0|0|0|0|0	0.32	0.96	0.32	0.96	0.32	-3.07	10	0.46		0|0|2	2	0.67	340	AAKG1_HUMAN	1.4	1.4
MOB3C	293	GNB2	NP_005264.2	2783	0|0|3	3	1	0.00294118	3	0|0|0|0|0|0	0.32	0.96	0.32	0.96	0.32	-3.18	10	0.43		0|0|2	2	0.67	340	GBB2_HUMAN	6.94	6.94
MOB3A	HeLa	RPP40	NP_001273061.1	10799	3|0|0	3	1	0.00294118	3	0|0|0|0|0|0	0.32	0.96	0.32	0.96	0.32	-3.07	10	0.46		2|0|0	2	0.67	340	RPP40_HUMAN	3.67	3.67
MOB3B	293	MRPS5	NP_001308924.1	64969	0|3|0	3	1	0.002849	3	0|0|0|0|0|0	0.32	0.96	0.32	0.96	0.32	-3.18	10	0.43		0|2|0	2	0.67	351	RT05_HUMAN	5.79	10.98	Contaminant
MOB1B	293	SH3GL2	NP_003017.1	6456	0|0|3	3	1	0.00284091	3	0|0|0|0|0|0	0.32	0.96	0.32	0.96	0.32	-3.18	10	0.43		0|0|2	2	0.67	352	SH3G2_HUMAN	6.75	6.75
MOB2	HeLa	PRKACB	NP_001229786.1	5567	0|3|0	3	1	0.0027933	3	0|0|0|0|0|0	0.32	0.96	0.32	0.96	0.32	-3.07	10	0.46		0|2|0	2	0.67	358	KAPCB_HUMAN	2.16	2.16
MOB3B	HeLa	AHSG	P12763	280988	0|3|0	3	1	0.00278552	3	0|0|0|0|0|0	0.32	0.96	0.32	0.96	0.32	-3.07	10	0.46		0|2|0	2	0.67	359		3.68	3.68	Contaminant
MOB3A	HeLa	GPN1	NP_001138519.1	11321	0|3|0	3	1	0.00276243	3	0|0|0|0|0|0	0.32	0.96	0.32	0.96	0.32	-3.07	10	0.46		0|2|0	2	0.67	362	GPN1_HUMAN	6.85	8.4
MOB2	HeLa	HLA-C	NP_001229971.1	3107	0|3|0	3	1	0.00273224	3	0|0|0|0|0|0	0.32	0.96	0.32	0.96	0.32	-3.07	10	0.46		0|2|0	2	0.67	366	O19617_HUMAN	5.39	5.39
MOB1A	HeLa	MRI1	NP_001026897.1	84245	0|0|3	3	1	0.00271003	3	0|0|0|0|0|0	0.32	0.96	0.32	0.96	0.32	-3.07	10	0.46		0|0|2	2	0.67	369	MTNA_HUMAN	1.61	5.96
MOB1B	HeLa	MRI1	NP_001026897.1	84245	0|0|3	3	1	0.00271003	3	0|0|0|0|0|0	0.32	0.96	0.32	0.96	0.32	-3.07	10	0.46		0|0|2	2	0.67	369	MTNA_HUMAN	1.81	1.81
MOB2	HeLa	MRI1	NP_001026897.1	84245	0|0|3	3	1	0.00271003	3	0|0|0|0|0|0	0.32	0.96	0.32	0.96	0.32	-3.07	10	0.46		0|0|2	2	0.67	369	MTNA_HUMAN	1.34	1.34
MOB4	HeLa	ARPC1B	NP_005711.1	10095	3|0|0	3	1	0.00268817	3	0|0|0|0|0|0	0.32	0.96	0.32	0.96	0.32	-3.07	10	0.46		3|0|0	3	1	372	ARC1B_HUMAN	5.22	5.22
MOB3A	293	NDUFA10	NP_001308948.1	4705	0|3|0	3	1	0.00266667	3	0|0|0|0|0|0	0.32	0.96	0.32	0.96	0.32	-3.18	10	0.43		0|2|0	2	0.67	375	NDUAA_HUMAN	2.51	2.51
MOB3C	293	FLOT1	NP_001305804.1	10211	3|0|0	3	1	0.00263852	3	0|0|0|0|0|0	0.32	0.96	0.32	0.96	0.32	-3.18	10	0.43		2|0|0	2	0.67	379	FLOT1_HUMAN	1.81	1.81
MOB3A	293	PRR5	NP_001017528.1	55615	3|0|0	3	1	0.00263852	3	0|0|0|0|0|0	0.32	0.96	0.32	0.96	0.32	-3.18	10	0.43		2|0|0	2	0.67	379	PRR5_HUMAN	6.04	6.04
MOB3A	HeLa	RBFOX2	NP_001026865.1	23543	0|3|0	3	1	0.00263158	3	0|0|0|0|0|0	0.32	0.96	0.32	0.96	0.32	-3.07	10	0.46		0|2|0	2	0.67	380	RFOX2_HUMAN	2.1	5.05
MOB1B	293	SAV1	NP_068590.1	60485	0|0|3	3	1	0.00261097	3	0|0|0|0|0|0	0.32	0.96	0.32	0.96	0.32	-3.18	10	0.43		0|0|2	2	0.67	383	SAV1_HUMAN	4.38	4.38		recall
MOB3A	HeLa	AAR2	NP_001258803.1	25980	0|0|3	3	1	0.00260417	3	0|0|0|0|0|0	0.32	0.96	0.32	0.96	0.32	-3.07	10	0.46		0|0|3	3	1	384	AAR2_HUMAN	6.64	6.64
MOB4	293	MAP2K1	NP_002746.1	5604	0|3|0	3	1	0.00254453	3	0|0|0|0|0|0	0.32	0.96	0.32	0.96	0.32	-3.18	10	0.43		0|3|0	3	1	393	MP2K1_HUMAN	1.7	1.7
MOB3C	HeLa	TFB2M	NP_071761.1	64216	0|3|0	3	1	0.00252525	3	0|0|0|0|0|0	0.32	0.96	0.32	0.96	0.32	-3.07	10	0.46		0|2|0	2	0.67	396	TFB2M_HUMAN	2.45	2.45
MOB4	HeLa	TFB2M	NP_071761.1	64216	0|3|0	3	1	0.00252525	3	0|0|0|0|0|0	0.32	0.96	0.32	0.96	0.32	-3.07	10	0.46		0|2|0	2	0.67	396	TFB2M_HUMAN	2.13	2.13
MOB3B	HeLa	MBOAT7	NP_001139528.1	79143	0|0|3	3	1	0.00250627	3	0|0|0|0|0|0	0.32	0.96	0.32	0.96	0.32	-3.07	10	0.46		0|0|2	2	0.67	399	MBOA7_HUMAN	6.12	6.12
MOB2	293	TRMT10C	NP_060289.2	54931	3|0|0	3	1	0.00248139	3	0|0|0|0|0|0	0.32	0.96	0.32	0.96	0.32	-3.18	10	0.43		2|0|0	2	0.67	403	TM10C_HUMAN	1.85	5.63
MOB3B	293	TRMT10C	NP_060289.2	54931	0|0|3	3	1	0.00248139	3	0|0|0|0|0|0	0.32	0.96	0.32	0.96	0.32	-3.18	10	0.43		0|0|2	2	0.67	403	TM10C_HUMAN	1.78	6.06
MOB3A	HeLa	RING1	NP_002922.2	6015	0|0|3	3	1	0.00246305	3	0|0|0|0|0|0	0.32	0.96	0.32	0.96	0.32	-3.07	10	0.46		0|0|2	2	0.67	406	RING1_HUMAN	3.79	3.79
MOB1A	HeLa	DAZAP1	NP_061832.2	26528	0|3|0	3	1	0.002457	3	0|0|0|0|0|0	0.32	0.96	0.32	0.96	0.32	-3.07	10	0.46		0|2|0	2	0.67	407	DAZP1_HUMAN	6.09	11.16
MOB3B	293	METTL8	NP_001308083.1	79828	0|0|3	3	1	0.002457	3	0|0|0|0|0|0	0.32	0.96	0.32	0.96	0.32	-3.18	10	0.43		0|0|2	2	0.67	407	METL8_HUMAN	5.36	5.36
MOB2	HeLa	ARL6IP4	NP_001002251.2	51329	0|0|3	3	1	0.00242131	3	0|0|0|0|0|0	0.32	0.96	0.32	0.96	0.32	-3.07	10	0.46		0|0|2	2	0.67	413	AR6P4_HUMAN	5.07	5.07
MOB2	293	AP3M1	NP_001307192.1	26985	3|0|0	3	1	0.00239234	3	0|0|0|0|0|0	0.32	0.96	0.32	0.96	0.32	-3.18	10	0.43		2|0|0	2	0.67	418	AP3M1_HUMAN	1.37	1.37
MOB4	293	AKT2	NP_001229956.1	208	3|0|0	3	1	0.00238663	3	0|0|0|0|0|0	0.32	0.96	0.32	0.96	0.32	-3.18	10	0.43		2|0|0	2	0.67	419	B4DG79_HUMAN	2.39	2.39
MOB3A	HeLa	GLUD1	NP_001305829.1	2746	3|0|0	3	1	0.00235294	3	0|0|0|0|0|0	0.32	0.96	0.32	0.96	0.32	-3.07	10	0.46		3|0|0	3	1	425	DHE3_HUMAN	1.73	1.73
MOB1A	HeLa	DST	NP_001138241.1	667	12|10|18	40	13.33	0.0023489	3	5|3|3|5|6|0	0.32	0.95	0.32	0.95	0.32	-7.15	2.5	0.51		5|2|10	17	5.67	5675	DYST_HUMAN	1.95	1.95		recall
MOB1B	293	PRKACA	NP_001291278.1	5566	0|0|3	3	1	0.00234192	3	0|0|0|0|0|0	0.32	0.96	0.32	0.96	0.32	-3.18	10	0.43		0|0|2	2	0.67	427	KAPCA_HUMAN	1.93	4.03
MOB4	HeLa	PRKACA	NP_001291278.1	5566	0|0|3	3	1	0.00234192	3	0|0|0|0|0|0	0.32	0.96	0.32	0.96	0.32	-3.07	10	0.46		0|0|3	3	1	427	KAPCA_HUMAN	1.22	1.22
MOB1A	HeLa	ACAT1	NP_000010.1	38	0|3|0	3	1	0.00234192	3	0|0|0|0|0|0	0.32	0.96	0.32	0.96	0.32	-3.07	10	0.46		0|2|0	2	0.67	427	THIL_HUMAN	2.39	2.39
MOB3B	HeLa	ACAT1	NP_000010.1	38	0|3|0	3	1	0.00234192	3	0|0|0|0|0|0	0.32	0.96	0.32	0.96	0.32	-3.07	10	0.46		0|2|0	2	0.67	427	THIL_HUMAN	2.37	2.37
MOB2	HeLa	FLOT2	NP_001317099.1	2319	0|0|3	3	1	0.00233645	3	0|0|0|0|0|0	0.32	0.96	0.32	0.96	0.32	-3.07	10	0.46		0|0|3	3	1	428	J3QLD9_HUMAN	4.98	19.09
MOB4	293	SLC37A4	NP_001157749.1	2542	3|0|0	3	1	0.002331	3	0|0|0|0|0|0	0.32	0.96	0.32	0.96	0.32	-3.18	10	0.43		2|0|0	2	0.67	429	G6PT1_HUMAN	5.71	5.71
MOB2	293	ROR2	NP_001305133.1	4920	0|0|3	3	1	0.00231482	3	0|0|0|0|0|0	0.32	0.96	0.32	0.96	0.32	-3.18	10	0.43		0|0|3	3	1	432	ROR2_HUMAN	5.41	5.41
MOB2	HeLa	ERAL1	NP_001304914.1	26284	3|0|0	3	1	0.00229358	3	0|0|0|0|0|0	0.32	0.96	0.32	0.96	0.32	-3.07	10	0.46		2|0|0	2	0.67	436	ERAL1_HUMAN	2.81	2.81
MOB3B	HeLa	DST	NP_001138241.1	667	12|9|18	39	13	0.00229075	3	5|3|3|5|6|0	0.32	0.95	0.32	0.95	0.32	-8.5	2.44	0.51		5|5|10	20	6.67	5675	DYST_HUMAN	1.91	1.91
MOB2	293	DNAJC7	NP_001138238.1	7266	0|3|0	3	1	0.00228311	3	0|0|0|0|0|0	0.32	0.96	0.32	0.96	0.32	-3.18	10	0.43		0|2|0	2	0.67	438	DNJC7_HUMAN	5.36	5.36
MOB2	293	FAF2	NP_055428.1	23197	0|3|0	3	1	0.00224719	3	0|0|0|0|0|0	0.32	0.96	0.32	0.96	0.32	-3.18	10	0.43		0|2|0	2	0.67	445	FAF2_HUMAN	1.75	1.75
MOB1A	HeLa	RCC1	NP_001041659.1	1104	0|3|0	3	1	0.00221239	3	0|0|0|0|0|0	0.32	0.96	0.32	0.96	0.32	-3.07	10	0.46		0|2|0	2	0.67	452	RCC1_HUMAN	2.32	2.32
MOB2	HeLa	RCC1	NP_001041659.1	1104	3|0|0	3	1	0.00221239	3	0|0|0|0|0|0	0.32	0.96	0.32	0.96	0.32	-3.07	10	0.46		2|0|0	2	0.67	452	RCC1_HUMAN	1.94	1.94
MOB3B	HeLa	RCC1	NP_001041659.1	1104	0|3|0	3	1	0.00221239	3	0|0|0|0|0|0	0.32	0.96	0.32	0.96	0.32	-3.07	10	0.46		0|2|0	2	0.67	452	RCC1_HUMAN	2.31	2.31
MOB3C	HeLa	CHMP7	NP_689485.1	91782	3|0|0	3	1	0.00220751	3	0|0|0|0|0|0	0.32	0.96	0.32	0.96	0.32	-3.07	10	0.46		2|0|0	2	0.67	453	CHMP7_HUMAN	3.1	3.1
MOB3A	HeLa	DDOST	NP_005207.2	1650	0|3|0	3	1	0.00219298	3	0|0|0|0|0|0	0.32	0.96	0.32	0.96	0.32	-3.07	10	0.46		0|2|0	2	0.67	456	OST48_HUMAN	1.53	2.13
MOB3A	293	ATG4C	NP_116241.2	84938	3|0|0	3	1	0.00218341	3	0|0|0|0|0|0	0.32	0.96	0.32	0.96	0.32	-3.18	10	0.43		2|0|0	2	0.67	458	ATG4C_HUMAN	5.51	5.51
MOB3B	293	RRP1	NP_003674.1	8568	0|3|0	3	1	0.0021692	3	0|0|0|0|0|0	0.32	0.96	0.32	0.96	0.32	-3.18	10	0.43		0|2|0	2	0.67	461	RRP1_HUMAN	1.82	1.82
MOB3A	HeLa	SLC39A7	NP_001070984.1	7922	0|0|3	3	1	0.0021322	3	0|0|0|0|0|0	0.32	0.96	0.32	0.96	0.32	-3.07	10	0.46		0|0|2	2	0.67	469	S39A7_HUMAN	1.4	2.36
MOB3B	HeLa	SLC39A7	NP_001070984.1	7922	0|0|3	3	1	0.0021322	3	0|0|0|0|0|0	0.32	0.96	0.32	0.96	0.32	-3.07	10	0.46		0|0|2	2	0.67	469	S39A7_HUMAN	1.31	3.28
MOB1B	HeLa	LTV1	NP_116249.2	84946	3|0|0	3	1	0.00210526	3	0|0|0|0|0|0	0.32	0.96	0.32	0.96	0.32	-3.07	10	0.46		2|0|0	2	0.67	475	LTV1_HUMAN	3.62	16.6
MOB3C	HeLa	ZNF622	NP_219482.1	90441	0|3|0	3	1	0.00209644	3	0|0|0|0|0|0	0.32	0.96	0.32	0.96	0.32	-3.07	10	0.46		0|3|0	3	1	477	ZN622_HUMAN	1.63	3.24
MOB1B	293	ZWILCH	NP_001274750.1	55055	3|0|0	3	1	0.00209644	3	0|0|0|0|0|0	0.32	0.96	0.32	0.96	0.32	-3.18	10	0.43		2|0|0	2	0.67	477	ZWILC_HUMAN	5.81	5.81
MOB1B	HeLa	NOP53	NP_056525.2	29997	3|0|0	3	1	0.00209205	3	0|0|0|0|0|0	0.32	0.96	0.32	0.96	0.32	-3.07	10	0.46		2|0|0	2	0.67	478	NOP53_HUMAN	2.37	2.37
MOB2	HeLa	UQCRC1	NP_003356.2	7384	3|0|0	3	1	0.00208333	3	0|0|0|0|0|0	0.32	0.96	0.32	0.96	0.32	-3.07	10	0.46		2|0|0	2	0.67	480	QCR1_HUMAN	2.67	2.67
MOB4	HeLa	UQCRC1	NP_003356.2	7384	0|0|3	3	1	0.00208333	3	0|0|0|0|0|0	0.32	0.96	0.32	0.96	0.32	-3.07	10	0.46		0|0|2	2	0.67	480	QCR1_HUMAN	2.6	2.6
MOB3C	293	BUD13	NP_001153208.1	84811	0|0|3	3	1	0.00206186	3	0|0|0|0|0|0	0.32	0.96	0.32	0.96	0.32	-3.18	10	0.43		0|0|2	2	0.67	485	BUD13_HUMAN	3.38	3.38
MOB3C	HeLa	FOXRED1	NP_060017.1	55572	0|0|3	3	1	0.00205761	3	0|0|0|0|0|0	0.32	0.96	0.32	0.96	0.32	-3.07	10	0.46		0|0|2	2	0.67	486	FXRD1_HUMAN	3.01	3.01
MOB2	HeLa	PDHX	NP_001128496.1	8050	3|0|0	3	1	0.00205761	3	0|0|0|0|0|0	0.32	0.96	0.32	0.96	0.32	-3.07	10	0.46		2|0|0	2	0.67	486	ODPX_HUMAN	4.67	4.67
MOB2	HeLa	SLC38A1	NP_001070952.1	81539	0|0|3	3	1	0.00205339	3	0|0|0|0|0|0	0.32	0.96	0.32	0.96	0.32	-3.07	10	0.46		0|0|2	2	0.67	487	S38A1_HUMAN	4.67	4.67
MOB3B	HeLa	PDIA6	NP_001269633.1	10130	3|0|0	3	1	0.00203252	3	0|0|0|0|0|0	0.32	0.96	0.32	0.96	0.32	-3.07	10	0.46		2|0|0	2	0.67	492	PDIA6_HUMAN	3.16	3.16
MOB1A	293	SHMT2	NP_001159828.1	6472	0|3|0	3	1	0.00202429	3	0|0|0|0|0|0	0.32	0.96	0.32	0.96	0.32	-3.18	10	0.43		0|3|0	3	1	494	GLYM_HUMAN	1.42	5.08
MOB1B	293	SHMT2	NP_001159828.1	6472	0|3|0	3	1	0.00202429	3	0|0|0|0|0|0	0.32	0.96	0.32	0.96	0.32	-3.18	10	0.43		0|2|0	2	0.67	494	GLYM_HUMAN	1.43	1.43
MOB1A	HeLa	DDX41	NP_001308661.1	51428	0|0|3	3	1	0.00201613	3	0|0|0|0|0|0	0.32	0.96	0.32	0.96	0.32	-3.07	10	0.46		0|0|3	3	1	496	DDX41_HUMAN	2.23	2.23
MOB1B	HeLa	UTP15	NP_001271359.1	84135	0|0|3	3	1	0.00200401	3	0|0|0|0|0|0	0.32	0.96	0.32	0.96	0.32	-3.07	10	0.46		0|0|2	2	0.67	499	UTP15_HUMAN	3.71	3.71
MOB3A	293	COQ8B	NP_001136027.1	79934	0|3|0	3	1	0.00198807	3	0|0|0|0|0|0	0.32	0.96	0.32	0.96	0.32	-3.18	10	0.43		0|2|0	2	0.67	503	COQ8B_HUMAN	3	3
MOB4	293	ISYNA1	NP_001164409.1	51477	0|3|0	3	1	0.00198413	3	0|0|0|0|0|0	0.32	0.96	0.32	0.96	0.32	-3.18	10	0.43		0|2|0	2	0.67	504	INO1_HUMAN	5.27	5.27
MOB2	293	IFRD2	NP_006755.4	7866	0|0|3	3	1	0.00197628	3	0|0|0|0|0|0	0.32	0.96	0.32	0.96	0.32	-3.18	10	0.43		0|0|2	2	0.67	506	IFRD2_HUMAN	4.98	4.98
MOB2	HeLa	PCK2	NP_001278485.1	5106	3|0|0	3	1	0.00197628	3	0|0|0|0|0|0	0.32	0.96	0.32	0.96	0.32	-3.07	10	0.46		2|0|0	2	0.67	506	PCKGM_HUMAN	4.57	4.57
MOB3B	HeLa	CNOT11	NP_060016.3	55571	0|0|3	3	1	0.00196078	3	0|0|0|0|0|0	0.32	0.96	0.32	0.96	0.32	-3.07	10	0.46		0|0|2	2	0.67	510	CNO11_HUMAN	5.41	5.41
MOB1B	293	CCDC61	NP_001254652.1	729440	3|0|0	3	1	0.00195312	3	0|0|0|0|0|0	0.32	0.96	0.32	0.96	0.32	-3.18	10	0.43		3|0|0	3	1	512	CCD61_HUMAN	1.72	2.98
MOB3B	HeLa	CCDC61	NP_001254652.1	729440	0|0|3	3	1	0.00195312	3	0|0|0|0|0|0	0.32	0.96	0.32	0.96	0.32	-3.07	10	0.46		0|0|2	2	0.67	512	CCD61_HUMAN	1.36	1.36
MOB3C	HeLa	CCDC61	NP_001254652.1	729440	0|0|3	3	1	0.00195312	3	0|0|0|0|0|0	0.32	0.96	0.32	0.96	0.32	-3.07	10	0.46		0|0|3	3	1	512	CCD61_HUMAN	1.29	2.71
MOB3B	293	FAR1	NP_115604.1	84188	0|0|3	3	1	0.00194175	3	0|0|0|0|0|0	0.32	0.96	0.32	0.96	0.32	-3.18	10	0.43		0|0|3	3	1	515	FACR1_HUMAN	2.86	6.44
MOB4	HeLa	DHCR24	NP_055577.1	1718	0|3|0	3	1	0.00193798	3	0|0|0|0|0|0	0.32	0.96	0.32	0.96	0.32	-3.07	10	0.46		0|2|0	2	0.67	516	DHC24_HUMAN	4.41	4.41
MOB3C	293	UTP15	NP_115551.2	84135	3|0|0	3	1	0.0019305	3	0|0|0|0|0|0	0.32	0.96	0.32	0.96	0.32	-3.18	10	0.43		2|0|0	2	0.67	518	UTP15_HUMAN	5.63	5.63
MOB3A	HeLa	MAPKAP1	NP_001006618.1	79109	0|3|0	3	1	0.00191571	3	0|0|0|0|0|0	0.32	0.96	0.32	0.96	0.32	-3.07	10	0.46		0|2|0	2	0.67	522	SIN1_HUMAN	3.25	3.25
MOB3A	HeLa	EIF2B4	NP_001029288.1	8890	0|0|3	3	1	0.00191205	3	0|0|0|0|0|0	0.32	0.96	0.32	0.96	0.32	-3.07	10	0.46		0|0|2	2	0.67	523	EI2BD_HUMAN	2.26	2.26
MOB3B	HeLa	EIF2B4	NP_001029288.1	8890	0|0|3	3	1	0.00191205	3	0|0|0|0|0|0	0.32	0.96	0.32	0.96	0.32	-3.07	10	0.46		0|0|2	2	0.67	523	EI2BD_HUMAN	2.12	2.12
MOB3C	293	LIN9	NP_001257338.1	286826	0|0|3	3	1	0.00191205	3	0|0|0|0|0|0	0.32	0.96	0.32	0.96	0.32	-3.18	10	0.43		0|0|2	2	0.67	523	LIN9_HUMAN	5.59	5.59
MOB3A	293	FUS	NP_001164105.1	2521	0|3|0	3	1	0.00190476	3	0|0|0|0|0|0	0.32	0.96	0.32	0.96	0.32	-3.18	10	0.43		0|2|0	2	0.67	525	FUS_HUMAN	1.29	1.29
MOB3B	293	FUS	NP_001164105.1	2521	0|3|0	3	1	0.00190476	3	0|0|0|0|0|0	0.32	0.96	0.32	0.96	0.32	-3.18	10	0.43		0|2|0	2	0.67	525	FUS_HUMAN	1.19	7.72
MOB4	HeLa	ALPI	NP_001622.2	248	3|0|0	3	1	0.00189394	3	0|0|0|0|0|0	0.32	0.96	0.32	0.96	0.32	-3.07	10	0.46		2|0|0	2	0.67	528	PPBI_HUMAN	4.37	4.37
MOB1B	293	CLPTM1L	NP_110409.2	81037	3|0|0	3	1	0.00185874	3	0|0|0|0|0|0	0.32	0.96	0.32	0.96	0.32	-3.18	10	0.43		2|0|0	2	0.67	538	CLP1L_HUMAN	1.37	1.37
MOB1A	293	PELP1	NP_055204.3	27043	0|0|3	3	1	0.00180505	3	0|0|0|0|0|0	0.32	0.96	0.32	0.96	0.32	-3.18	10	0.43		0|0|3	3	1	554	PELP1_HUMAN	3.09	3.09
MOB3C	293	CNKSR3	NP_775786.2	154043	3|0|0	3	1	0.0018018	3	0|0|0|0|0|0	0.32	0.96	0.32	0.96	0.32	-3.18	10	0.43		3|0|0	3	1	555	CNKR3_HUMAN	5.43	5.43
MOB3A	HeLa	PIGS	NP_149975.1	94005	3|0|0	3	1	0.0018018	3	0|0|0|0|0|0	0.32	0.96	0.32	0.96	0.32	-3.07	10	0.46		2|0|0	2	0.67	555	PIGS_HUMAN	5.51	7.84
MOB3B	HeLa	YTHDF1	NP_060268.2	54915	0|0|3	3	1	0.00178891	3	0|0|0|0|0|0	0.32	0.96	0.32	0.96	0.32	-3.07	10	0.46		0|0|2	2	0.67	559	YTHD1_HUMAN	1.3	3.41
MOB1A	293	TMEM209	NP_116231.2	84928	0|0|3	3	1	0.00178253	3	0|0|0|0|0|0	0.32	0.96	0.32	0.96	0.32	-3.18	10	0.43		0|0|2	2	0.67	561	TM209_HUMAN	3.01	3.01
MOB3B	HeLa	TMEM209	NP_116231.2	84928	3|0|0	3	1	0.00178253	3	0|0|0|0|0|0	0.32	0.96	0.32	0.96	0.32	-3.07	10	0.46		3|0|0	3	1	561	TM209_HUMAN	5.16	5.16
MOB3A	293	ZFP91	NP_001183980.1	80829	0|0|3	3	1	0.00175747	3	0|0|0|0|0|0	0.32	0.96	0.32	0.96	0.32	-3.18	10	0.43		0|0|2	2	0.67	569	ZFP91_HUMAN	2.83	2.83
MOB1B	293	TRIM36	NP_001287681.1	55521	0|3|0	3	1	0.0017452	3	0|0|0|0|0|0	0.32	0.96	0.32	0.96	0.32	-3.18	10	0.43		0|2|0	2	0.67	573	TRI36_HUMAN	5.31	5.31
MOB3A	293	MAP3K7	NP_003179.1	6885	3|0|0	3	1	0.00172712	3	0|0|0|0|0|0	0.32	0.96	0.32	0.96	0.32	-3.18	10	0.43		2|0|0	2	0.67	579	M3K7_HUMAN	1.98	1.98
MOB3B	293	KAT7	NP_001186084.1	11143	0|3|0	3	1	0.00172117	3	0|0|0|0|0|0	0.32	0.96	0.32	0.96	0.32	-3.18	10	0.43		0|3|0	3	1	581	KAT7_HUMAN	4.49	4.49
MOB3B	HeLa	RARS2	NP_001337434.1	57038	3|0|0	3	1	0.00170068	3	0|0|0|0|0|0	0.32	0.96	0.32	0.96	0.32	-3.07	10	0.46		2|0|0	2	0.67	588	H0UI22_HUMAN	2.86	2.86
MOB3B	HeLa	PPP2R1A	NP_055040.2	5518	0|3|0	3	1	0.00169779	3	0|0|0|0|0|0	0.32	0.96	0.32	0.96	0.32	-3.07	10	0.46		0|3|0	3	1	589	2AAA_HUMAN	3.33	5.57
MOB3C	HeLa	POLH	NP_001278898.1	5429	0|3|0	3	1	0.00169779	3	0|0|0|0|0|0	0.32	0.96	0.32	0.96	0.32	-3.07	10	0.46		0|3|0	3	1	589	B3KN75_HUMAN	2.08	2.08
MOB3C	HeLa	TAF5L	NP_055224.1	27097	3|0|0	3	1	0.00169779	3	0|0|0|0|0|0	0.32	0.96	0.32	0.96	0.32	-3.07	10	0.46		2|0|0	2	0.67	589	TAF5L_HUMAN	4.77	4.77
MOB3A	293	VPS33B	NP_001276077.1	26276	0|3|0	3	1	0.00169491	3	0|0|0|0|0|0	0.32	0.96	0.32	0.96	0.32	-3.18	10	0.43		0|2|0	2	0.67	590	VP33B_HUMAN	1.22	1.22
MOB3B	293	VPS33B	NP_001276077.1	26276	0|3|0	3	1	0.00169491	3	0|0|0|0|0|0	0.32	0.96	0.32	0.96	0.32	-3.18	10	0.43		0|2|0	2	0.67	590	VP33B_HUMAN	1.12	1.12
MOB3C	293	CANX	NP_001019820.1	821	0|0|3	3	1	0.00168919	3	0|0|0|0|0|0	0.32	0.96	0.32	0.96	0.32	-3.18	10	0.43		0|0|3	3	1	592	CALX_HUMAN	3.03	3.03
MOB2	HeLa	ATIC	NP_004035.2	471	3|0|0	3	1	0.00168919	3	0|0|0|0|0|0	0.32	0.96	0.32	0.96	0.32	-3.07	10	0.46		2|0|0	2	0.67	592	PUR9_HUMAN	4.22	4.22
MOB3A	293	STXBP3	NP_009200.2	6814	0|0|3	3	1	0.00168919	3	0|0|0|0|0|0	0.32	0.96	0.32	0.96	0.32	-3.18	10	0.43		0|0|2	2	0.67	592	STXB3_HUMAN	4.83	4.83
MOB2	HeLa	EEFSEC	NP_068756.2	60678	3|0|0	3	1	0.00167785	3	0|0|0|0|0|0	0.32	0.96	0.32	0.96	0.32	-3.07	10	0.46		2|0|0	2	0.67	596	SELB_HUMAN	4.22	4.22
MOB1A	HeLa	DCAF13	NP_056235.4	25879	3|0|0	3	1	0.00167504	3	0|0|0|0|0|0	0.32	0.96	0.32	0.96	0.32	-3.07	10	0.46		2|0|0	2	0.67	597	DCA13_HUMAN	1.55	8.8
MOB3A	HeLa	DCAF13	NP_056235.4	25879	3|0|0	3	1	0.00167504	3	0|0|0|0|0|0	0.32	0.96	0.32	0.96	0.32	-3.07	10	0.46		2|0|0	2	0.67	597	DCA13_HUMAN	1.64	1.64
MOB3A	HeLa	ABCE1	NP_001035809.1	6059	0|0|3	3	1	0.00166945	3	0|0|0|0|0|0	0.32	0.96	0.32	0.96	0.32	-3.07	10	0.46		0|0|2	2	0.67	599	ABCE1_HUMAN	1.66	2.62
MOB2	293	SSX2IP	NP_001159765.1	117178	0|3|0	3	1	0.00162866	3	0|0|0|0|0|0	0.32	0.96	0.32	0.96	0.32	-3.18	10	0.43		0|2|0	2	0.67	614	ADIP_HUMAN	1.89	1.89
MOB3C	293	TBKBP1	NP_055541.1	9755	0|0|3	3	1	0.00162602	3	0|0|0|0|0|0	0.32	0.96	0.32	0.96	0.32	-3.18	10	0.43		0|0|2	2	0.67	615	TBKB1_HUMAN	5.16	5.16
MOB1A	HeLa	ATG16L2	NP_203746.1	89849	3|0|0	3	1	0.00161551	3	0|0|0|0|0|0	0.32	0.96	0.32	0.96	0.32	-3.07	10	0.46		2|0|0	2	0.67	619	A16L2_HUMAN	4.94	4.94
MOB3A	HeLa	NCBP3	NP_001107590.1	55421	0|3|0	3	1	0.0016129	3	0|0|0|0|0|0	0.32	0.96	0.32	0.96	0.32	-3.07	10	0.46		0|2|0	2	0.67	620	NCBP3_HUMAN	2.96	4.06
MOB1A	HeLa	SPATA5L1	NP_001310569.1	79029	3|0|0	3	1	0.0016129	3	0|0|0|0|0|0	0.32	0.96	0.32	0.96	0.32	-3.07	10	0.46		2|0|0	2	0.67	620	SPA5L_HUMAN	4.94	4.94
MOB1B	293	KIF1BP	NP_056449.1	26128	3|0|0	3	1	0.00161031	3	0|0|0|0|0|0	0.32	0.96	0.32	0.96	0.32	-3.18	10	0.43		3|0|0	3	1	621	KBP_HUMAN	1.67	1.67
MOB1B	293	LRRIQ3	NP_001099129.1	127255	3|0|0	3	1	0.00160256	3	0|0|0|0|0|0	0.32	0.96	0.32	0.96	0.32	-3.18	10	0.43		2|0|0	2	0.67	624	LRIQ3_HUMAN	5.07	5.07
MOB1B	293	XPR1	NP_001129141.1	9213	0|0|3	3	1	0.00158479	3	0|0|0|0|0|0	0.32	0.96	0.32	0.96	0.32	-3.18	10	0.43		0|0|2	2	0.67	631	XPR1_HUMAN	2.88	4.38
MOB3C	HeLa	SLC27A4	NP_005085.2	10999	0|3|0	3	1	0.00155521	3	0|0|0|0|0|0	0.32	0.96	0.32	0.96	0.32	-3.07	10	0.46		0|2|0	2	0.67	643	S27A4_HUMAN	4.57	4.57
MOB4	293	PDIA4	NP_004902.1	9601	0|3|0	3	1	0.00155039	3	0|0|0|0|0|0	0.32	0.96	0.32	0.96	0.32	-3.18	10	0.43		0|2|0	2	0.67	645	PDIA4_HUMAN	2.68	2.68
MOB4	293	DLAT	NP_001922.2	1737	0|0|3	3	1	0.0015456	3	0|0|0|0|0|0	0.32	0.96	0.32	0.96	0.32	-3.18	10	0.43		0|0|2	2	0.67	647	ODP2_HUMAN	4.65	4.65
MOB3B	HeLa	PUM3	NP_055693.4	9933	0|0|3	3	1	0.00154321	3	0|0|0|0|0|0	0.32	0.96	0.32	0.96	0.32	-3.07	10	0.46		0|0|3	3	1	648	PUM3_HUMAN	4.81	4.81
MOB2	293	NUMB	NP_001005743.1	8650	3|0|0	3	1	0.0015361	3	0|0|0|0|0|0	0.32	0.96	0.32	0.96	0.32	-3.18	10	0.43		2|0|0	2	0.67	651	NUMB_HUMAN	2.51	8.94
MOB4	293	EWSR1	NP_001156757.1	2130	0|3|0	3	1	0.00152672	3	0|0|0|0|0|0	0.32	0.96	0.32	0.96	0.32	-3.18	10	0.43		0|2|0	2	0.67	655	EWS_HUMAN	2.66	2.66
MOB3A	HeLa	VPS52	NP_001276103.1	6293	3|0|0	3	1	0.00152439	3	0|0|0|0|0|0	0.32	0.96	0.32	0.96	0.32	-3.07	10	0.46		3|0|0	3	1	656	B4DS44_HUMAN	2.06	6.27
MOB3A	293	PUS7	NP_001305092.1	54517	0|3|0	3	1	0.00149925	3	0|0|0|0|0|0	0.32	0.96	0.32	0.96	0.32	-3.18	10	0.43		0|2|0	2	0.67	667	PUS7_HUMAN	4.55	4.55
MOB3B	HeLa	FXR2	NP_004851.2	9513	0|0|3	3	1	0.00148588	3	0|0|0|0|0|0	0.32	0.96	0.32	0.96	0.32	-3.07	10	0.46		0|0|2	2	0.67	673	FXR2_HUMAN	2.8	2.8
MOB3A	HeLa	ADD3	NP_001112.2	120	3|0|0	3	1	0.00148368	3	0|0|0|0|0|0	0.32	0.96	0.32	0.96	0.32	-3.07	10	0.46		2|0|0	2	0.67	674	ADDG_HUMAN	2.08	2.08
MOB1A	HeLa	LIMD1	NP_055055.1	8994	3|0|0	3	1	0.00147929	3	0|0|0|0|0|0	0.32	0.96	0.32	0.96	0.32	-3.07	10	0.46		2|0|0	2	0.67	676	LIMD1_HUMAN	2.69	35.13
MOB1B	HeLa	LIMD1	NP_055055.1	8994	0|3|0	3	1	0.00147929	3	0|0|0|0|0|0	0.32	0.96	0.32	0.96	0.32	-3.07	10	0.46		0|2|0	2	0.67	676	LIMD1_HUMAN	3.04	11.61
MOB2	HeLa	CLPB	NP_001245321.1	81570	0|0|3	3	1	0.00147711	3	0|0|0|0|0|0	0.32	0.96	0.32	0.96	0.32	-3.07	10	0.46		0|0|2	2	0.67	677	CLPB_HUMAN	1.69	1.69
MOB3C	HeLa	AKAP17A	NP_005079.2	8227	0|0|3	3	1	0.00143885	3	0|0|0|0|0|0	0.32	0.96	0.32	0.96	0.32	-3.07	10	0.46		0|0|3	3	1	695	AK17A_HUMAN	4.39	4.39
MOB3A	293	UTP20	NP_055318.2	27340	6|0|6	12	4	0.00143627	3	3|0|0|0|0|0	0.32	0.47	0.32	0.47	0.32	-5.77	4	0.49		4|0|2	6	2	2785	UTP20_HUMAN	2.53	10.41
MOB3B	HeLa	CEP85L	XP_005267027.1	387119	0|3|0	3	1	0.00142248	3	0|0|0|0|0|0	0.32	0.96	0.32	0.96	0.32	-3.07	10	0.46		0|2|0	2	0.67	703	CE85L_HUMAN	4.62	4.62
MOB4	293	DHX33	NP_064547.2	56919	3|0|0	3	1	0.00141443	3	0|0|0|0|0|0	0.32	0.96	0.32	0.96	0.32	-3.18	10	0.43		2|0|0	2	0.67	707	DHX33_HUMAN	4.45	4.45
MOB3A	293	LMF2	NP_149977.2	91289	0|0|3	3	1	0.00141443	3	0|0|0|0|0|0	0.32	0.96	0.32	0.96	0.32	-3.18	10	0.43		0|0|2	2	0.67	707	LMF2_HUMAN	4.43	4.43
MOB3B	293	RTF1	NP_055953.3	23168	3|0|0	3	1	0.00140845	3	0|0|0|0|0|0	0.32	0.96	0.32	0.96	0.32	-3.18	10	0.43		2|0|0	2	0.67	710	RTF1_HUMAN	1.61	1.61
MOB3A	HeLa	RTF1	NP_055953.3	23168	0|0|3	3	1	0.00140845	3	0|0|0|0|0|0	0.32	0.96	0.32	0.96	0.32	-3.07	10	0.46		0|0|2	2	0.67	710	RTF1_HUMAN	4.89	4.89
MOB2	293	GRAMD1A	NP_001129671.1	57655	0|3|0	3	1	0.00140252	3	0|0|0|0|0|0	0.32	0.96	0.32	0.96	0.32	-3.18	10	0.43		0|2|0	2	0.67	713	ASTRA_HUMAN	1.72	1.72
MOB3A	293	GRAMD1A	NP_001129671.1	57655	0|0|3	3	1	0.00140252	3	0|0|0|0|0|0	0.32	0.96	0.32	0.96	0.32	-3.18	10	0.43		0|0|2	2	0.67	713	ASTRA_HUMAN	1.79	1.79
MOB1B	HeLa	NOL11	NP_056277.2	25926	3|0|0	3	1	0.00139082	3	0|0|0|0|0|0	0.32	0.96	0.32	0.96	0.32	-3.07	10	0.46		2|0|0	2	0.67	719	NOL11_HUMAN	1.77	1.77
MOB4	HeLa	PLOD1	NP_000293.2	5351	0|0|3	3	1	0.00137552	3	0|0|0|0|0|0	0.32	0.96	0.32	0.96	0.32	-3.07	10	0.46		0|0|3	3	1	727	PLOD1_HUMAN	2.24	2.24
MOB3A	293	YTHDC1	NP_001026902.1	91746	3|0|0	3	1	0.00137552	3	0|0|0|0|0|0	0.32	0.96	0.32	0.96	0.32	-3.18	10	0.43		2|0|0	2	0.67	727	YTDC1_HUMAN	2.49	2.49
MOB1A	HeLa	YTHDC1	NP_001026902.1	91746	0|3|0	3	1	0.00137552	3	0|0|0|0|0|0	0.32	0.96	0.32	0.96	0.32	-3.07	10	0.46		0|2|0	2	0.67	727	YTDC1_HUMAN	4.55	4.55
MOB1B	HeLa	MTO1	NP_001116698.1	25821	0|0|3	3	1	0.00136612	3	0|0|0|0|0|0	0.32	0.96	0.32	0.96	0.32	-3.07	10	0.46		0|0|2	2	0.67	732	MTO1_HUMAN	2.1	2.1
MOB3C	HeLa	PLOD3	NP_001075.1	8985	0|3|0	3	1	0.00135501	3	0|0|0|0|0|0	0.32	0.96	0.32	0.96	0.32	-3.07	10	0.46		0|2|0	2	0.67	738	PLOD3_HUMAN	1.76	1.76
MOB3B	HeLa	RPS6KA3	NP_004577.1	6197	0|0|3	3	1	0.00135135	3	0|0|0|0|0|0	0.32	0.96	0.32	0.96	0.32	-3.07	10	0.46		0|0|2	2	0.67	740	KS6A3_HUMAN	1.84	2.35
MOB3C	293	SORBS1	NP_001030129.1	10580	0|0|3	3	1	0.00135135	3	0|0|0|0|0|0	0.32	0.96	0.32	0.96	0.32	-3.18	10	0.43		0|0|2	2	0.67	740	SRBS1_HUMAN	4.71	4.71
MOB3B	293	DNAJC10	NP_001258510.1	54431	0|3|0	3	1	0.00133869	3	0|0|0|0|0|0	0.32	0.96	0.32	0.96	0.32	-3.18	10	0.43		0|2|0	2	0.67	747	DJC10_HUMAN	2.26	3.73
MOB1A	293	HNRNPUL2	NP_001073027.1	221092	0|0|3	3	1	0.00133869	3	0|0|0|0|0|0	0.32	0.96	0.32	0.96	0.32	-3.18	10	0.43		0|0|3	3	1	747	HNRL2_HUMAN	1.85	7.81
MOB3A	293	HNRNPUL2	NP_001073027.1	221092	0|0|3	3	1	0.00133869	3	0|0|0|0|0|0	0.32	0.96	0.32	0.96	0.32	-3.18	10	0.43		0|0|2	2	0.67	747	HNRL2_HUMAN	1.74	1.74
MOB1A	HeLa	ATP5MF-PTCD1	NP_001185808.1	100526740	0|3|0	3	1	0.00133511	3	0|0|0|0|0|0	0.32	0.96	0.32	0.96	0.32	-3.07	10	0.46		0|3|0	3	1	749	G3V325_HUMAN	4.49	4.49
MOB3A	HeLa	NOC2L	NP_056473.2	26155	3|0|0	3	1	0.00133511	3	0|0|0|0|0|0	0.32	0.96	0.32	0.96	0.32	-3.07	10	0.46		2|0|0	2	0.67	749	NOC2L_HUMAN	1.19	2.6
MOB2	293	ABCB7	NP_001258625.1	22	3|0|0	3	1	0.00132979	3	0|0|0|0|0|0	0.32	0.96	0.32	0.96	0.32	-3.18	10	0.43		2|0|0	2	0.67	752	ABCB7_HUMAN	1.7	1.7
MOB2	293	TRIM56	NP_112223.1	81844	3|0|0	3	1	0.0013245	3	0|0|0|0|0|0	0.32	0.96	0.32	0.96	0.32	-3.18	10	0.43		3|0|0	3	1	755	TRI56_HUMAN	4.08	4.08
MOB3C	293	SEC63	NP_009145.1	11231	0|0|3	3	1	0.00131579	3	0|0|0|0|0|0	0.32	0.96	0.32	0.96	0.32	-3.18	10	0.43		0|0|3	3	1	760	SEC63_HUMAN	2.66	2.66
MOB3A	293	SMPD4	NP_001164554.1	55627	0|3|0	3	1	0.0013089	3	0|0|0|0|0|0	0.32	0.96	0.32	0.96	0.32	-3.18	10	0.43		0|3|0	3	1	764	NSMA3_HUMAN	1.31	1.31
MOB3B	293	SMPD4	NP_001164554.1	55627	0|3|0	3	1	0.0013089	3	0|0|0|0|0|0	0.32	0.96	0.32	0.96	0.32	-3.18	10	0.43		0|3|0	3	1	764	NSMA3_HUMAN	1.21	1.21
MOB3A	293	PATL1	NP_689929.2	219988	0|0|3	3	1	0.0012987	3	0|0|0|0|0|0	0.32	0.96	0.32	0.96	0.32	-3.18	10	0.43		0|0|2	2	0.67	770	PATL1_HUMAN	1.17	1.17
MOB4	293	PATL1	NP_689929.2	219988	3|0|0	3	1	0.0012987	3	0|0|0|0|0|0	0.32	0.96	0.32	0.96	0.32	-3.18	10	0.43		2|0|0	2	0.67	770	PATL1_HUMAN	1.17	2.41
MOB1A	HeLa	PATL1	NP_689929.2	219988	3|0|0	3	1	0.0012987	3	0|0|0|0|0|0	0.32	0.96	0.32	0.96	0.32	-3.07	10	0.46		2|0|0	2	0.67	770	PATL1_HUMAN	1.86	1.86
MOB1B	HeLa	PATL1	NP_689929.2	219988	3|0|0	3	1	0.0012987	3	0|0|0|0|0|0	0.32	0.96	0.32	0.96	0.32	-3.07	10	0.46		2|0|0	2	0.67	770	PATL1_HUMAN	2.1	3.55
MOB3C	293	RBSN	NP_001289307.1	64145	0|0|3	3	1	0.00127551	3	0|0|0|0|0|0	0.32	0.96	0.32	0.96	0.32	-3.18	10	0.43		0|0|2	2	0.67	784	RBNS5_HUMAN	4.57	4.57
MOB3C	293	SUN1	NP_001124437.1	23353	0|0|3	3	1	0.00127388	3	0|0|0|0|0|0	0.32	0.96	0.32	0.96	0.32	-3.18	10	0.43		0|0|2	2	0.67	785	SUN1_HUMAN	2.71	4.39
MOB1B	HeLa	SUN1	NP_001124437.1	23353	0|3|0	3	1	0.00127388	3	0|0|0|0|0|0	0.32	0.96	0.32	0.96	0.32	-3.07	10	0.46		0|2|0	2	0.67	785	SUN1_HUMAN	2.02	2.02
MOB3C	HeLa	SUN1	NP_001124437.1	23353	3|0|0	3	1	0.00127388	3	0|0|0|0|0|0	0.32	0.96	0.32	0.96	0.32	-3.07	10	0.46		2|0|0	2	0.67	785	SUN1_HUMAN	1.68	4.39
MOB3C	293	MARK2	NP_001034558.2	2011	0|0|3	3	1	0.00126904	3	0|0|0|0|0|0	0.32	0.96	0.32	0.96	0.32	-3.18	10	0.43		0|0|2	2	0.67	788	MARK2_HUMAN	2.69	2.69
MOB3A	293	MFSD6	NP_060164.3	54842	3|0|0	3	1	0.00126422	3	0|0|0|0|0|0	0.32	0.96	0.32	0.96	0.32	-3.18	10	0.43		2|0|0	2	0.67	791	MFSD6_HUMAN	4.17	4.17
MOB1B	293	UHRF1	NP_001041666.1	29128	3|0|0	3	1	0.00126103	3	0|0|0|0|0|0	0.32	0.96	0.32	0.96	0.32	-3.18	10	0.43		2|0|0	2	0.67	793	UHRF1_HUMAN	1.42	1.42
MOB3B	293	MARK1	NP_001273053.1	4139	0|0|3	3	1	0.00125628	3	0|0|0|0|0|0	0.32	0.96	0.32	0.96	0.32	-3.18	10	0.43		0|0|2	2	0.67	796	A0A087X0I6_HUMAN	3.85	3.85
MOB1A	HeLa	MARK1	NP_001273053.1	4139	3|0|0	3	1	0.00125628	3	0|0|0|0|0|0	0.32	0.96	0.32	0.96	0.32	-3.07	10	0.46		2|0|0	2	0.67	796	A0A087X0I6_HUMAN	4.35	4.35
MOB3C	293	STRN3	NP_001077362.1	29966	0|0|3	3	1	0.00125471	3	0|0|0|0|0|0	0.32	0.96	0.32	0.96	0.32	-3.18	10	0.43		0|0|3	3	1	797	STRN3_HUMAN	2.25	2.25
MOB3C	293	HASPIN	NP_114171.2	83903	0|0|3	3	1	0.00125313	3	0|0|0|0|0|0	0.32	0.96	0.32	0.96	0.32	-3.18	10	0.43		0|0|2	2	0.67	798	HASP_HUMAN	4.51	6.44
MOB4	HeLa	LOC441155	NP_001258604.1	441155	3|0|0	3	1	0.00124224	3	0|0|0|0|0|0	0.32	0.96	0.32	0.96	0.32	-3.07	10	0.46		2|0|0	2	0.67	805	B4DYM8_HUMAN	0.99	0.99
MOB2	HeLa	PYGL	NP_001157412.1	5836	0|0|3	3	1	0.00123001	3	0|0|0|0|0|0	0.32	0.96	0.32	0.96	0.32	-3.07	10	0.46		0|0|3	3	1	813	PYGL_HUMAN	1.16	1.16
MOB3B	HeLa	PYGL	NP_001157412.1	5836	0|0|3	3	1	0.00123001	3	0|0|0|0|0|0	0.32	0.96	0.32	0.96	0.32	-3.07	10	0.46		0|0|3	3	1	813	PYGL_HUMAN	1.38	13.63
MOB1B	293	PFKL	NP_001002021.2	5211	0|0|3	3	1	0.00120482	3	0|0|0|0|0|0	0.32	0.96	0.32	0.96	0.32	-3.18	10	0.43		0|0|3	3	1	830	PFKAL_HUMAN	1.11	1.11
MOB1A	293	VPS53	NP_001121631.1	55275	0|0|3	3	1	0.00120192	3	0|0|0|0|0|0	0.32	0.96	0.32	0.96	0.32	-3.18	10	0.43		0|0|2	2	0.67	832	VPS53_HUMAN	4.35	4.35
MOB1B	HeLa	KIF18B	NP_001251503.1	146909	0|3|0	3	1	0.00120048	3	0|0|0|0|0|0	0.32	0.96	0.32	0.96	0.32	-3.07	10	0.46		0|2|0	2	0.67	833	KI18B_HUMAN	4.79	4.79
MOB4	HeLa	TELO2	NP_057195.2	9894	0|3|0	3	1	0.00119474	3	0|0|0|0|0|0	0.32	0.96	0.32	0.96	0.32	-3.07	10	0.46		0|3|0	3	1	837	TELO2_HUMAN	1.97	1.97
MOB2	HeLa	ATG9A	NP_001070666.1	79065	3|0|0	3	1	0.0011919	3	0|0|0|0|0|0	0.32	0.96	0.32	0.96	0.32	-3.07	10	0.46		2|0|0	2	0.67	839	ATG9A_HUMAN	3.55	3.55
MOB3C	293	RSBN1L	NP_940869.2	222194	0|0|3	3	1	0.00118203	3	0|0|0|0|0|0	0.32	0.96	0.32	0.96	0.32	-3.18	10	0.43		0|0|2	2	0.67	846	RSBNL_HUMAN	4.39	18.82
MOB3A	293	DNM3	NP_001129599.1	26052	0|0|3	3	1	0.00116414	3	0|0|0|0|0|0	0.32	0.96	0.32	0.96	0.32	-3.18	10	0.43		0|0|3	3	1	859	DYN3_HUMAN	4.01	4.01
MOB3C	293	TOP3B	NP_001269041.1	8940	0|0|3	3	1	0.00116009	3	0|0|0|0|0|0	0.32	0.96	0.32	0.96	0.32	-3.18	10	0.43		0|0|2	2	0.67	862	TOP3B_HUMAN	4.35	17.99
MOB2	HeLa	DNM2	NP_001005360.1	1785	0|0|3	3	1	0.00114942	3	0|0|0|0|0|0	0.32	0.96	0.32	0.96	0.32	-3.07	10	0.46		0|0|2	2	0.67	870	DYN2_HUMAN	2.02	4
MOB2	HeLa	SRRT	NP_001122324.1	51593	3|0|0	3	1	0.00114286	3	0|0|0|0|0|0	0.32	0.96	0.32	0.96	0.32	-3.07	10	0.46		2|0|0	2	0.67	875	SRRT_HUMAN	3.47	3.47
MOB4	HeLa	AP5B1	NP_612377.4	91056	0|3|0	3	1	0.00113895	3	0|0|0|0|0|0	0.32	0.96	0.32	0.96	0.32	-3.07	10	0.46		0|2|0	2	0.67	878	AP5B1_HUMAN	3.39	3.39
MOB1A	293	DDX11	NP_001244074.1	1663	0|0|3	3	1	0.00113636	3	0|0|0|0|0|0	0.32	0.96	0.32	0.96	0.32	-3.18	10	0.43		0|0|2	2	0.67	880	DDX11_HUMAN	2.41	2.41
MOB3C	293	DDX11	NP_001244074.1	1663	0|0|3	3	1	0.00113636	3	0|0|0|0|0|0	0.32	0.96	0.32	0.96	0.32	-3.18	10	0.43		0|0|2	2	0.67	880	DDX11_HUMAN	2.46	2.46
MOB1A	293	PHF14	NP_055475.2	9678	0|0|3	3	1	0.00112613	3	0|0|0|0|0|0	0.32	0.96	0.32	0.96	0.32	-3.18	10	0.43		0|0|2	2	0.67	888	PHF14_HUMAN	2.42	2.42
MOB3C	HeLa	PHF14	NP_055475.2	9678	0|0|3	3	1	0.00112613	3	0|0|0|0|0|0	0.32	0.96	0.32	0.96	0.32	-3.07	10	0.46		0|0|2	2	0.67	888	PHF14_HUMAN	2.3	5.13
MOB3C	HeLa	CWF19L2	NP_689647.2	143884	0|3|0	3	1	0.00111857	3	0|0|0|0|0|0	0.32	0.96	0.32	0.96	0.32	-3.07	10	0.46		0|3|0	3	1	894	C19L2_HUMAN	3.87	3.87
MOB1A	293	CTNNA3	NP_001120856.1	29119	0|0|3	3	1	0.00111732	3	0|0|0|0|0|0	0.32	0.96	0.32	0.96	0.32	-3.18	10	0.43		0|0|2	2	0.67	895	CTNA3_HUMAN	4.17	4.17
MOB4	293	MCM2	NP_004517.2	4171	0|0|3	3	1	0.00110619	3	0|0|0|0|0|0	0.32	0.96	0.32	0.96	0.32	-3.18	10	0.43		0|0|3	3	1	904	MCM2_HUMAN	2.28	2.28		recall
MOB1A	293	ECT2	NP_001245244.1	1894	0|0|3	3	1	0.00109409	3	0|0|0|0|0|0	0.32	0.96	0.32	0.96	0.32	-3.18	10	0.43		0|0|2	2	0.67	914	ECT2_HUMAN	2.37	2.37
MOB3B	HeLa	DSTYK	NP_056190.1	25778	3|0|0	3	1	0.00107643	3	0|0|0|0|0|0	0.32	0.96	0.32	0.96	0.32	-3.07	10	0.46		2|0|0	2	0.67	929	DUSTY_HUMAN	4.01	4.01
MOB3A	293	C6	NP_000056.2	729	0|0|3	3	1	0.00107066	3	0|0|0|0|0|0	0.32	0.96	0.32	0.96	0.32	-3.18	10	0.43		0|0|2	2	0.67	934	CO6_HUMAN	3.85	3.85
MOB1A	293	GANAB	NP_938148.1	23193	0|0|3	3	1	0.00105932	3	0|0|0|0|0|0	0.32	0.96	0.32	0.96	0.32	-3.18	10	0.43		0|0|2	2	0.67	944	GANAB_HUMAN	1.26	1.26
MOB4	293	GANAB	NP_938148.1	23193	0|0|3	3	1	0.00105932	3	0|0|0|0|0|0	0.32	0.96	0.32	0.96	0.32	-3.18	10	0.43		0|0|3	3	1	944	GANAB_HUMAN	1.19	1.19
MOB3A	293	PPP6R2	NP_001229827.1	9701	0|0|3	3	1	0.00104275	3	0|0|0|0|0|0	0.32	0.96	0.32	0.96	0.32	-3.18	10	0.43		0|0|3	3	1	959	PP6R2_HUMAN	1.66	1.66
MOB2	HeLa	OPA1	NP_056375.2	4976	3|0|0	3	1	0.00104167	3	0|0|0|0|0|0	0.32	0.96	0.32	0.96	0.32	-3.07	10	0.46		2|0|0	2	0.67	960	OPA1_HUMAN	3.33	3.33
MOB3C	293	USP11	NP_004642.2	8237	3|0|0	3	1	0.00103842	3	0|0|0|0|0|0	0.32	0.96	0.32	0.96	0.32	-3.18	10	0.43		2|0|0	2	0.67	963	UBP11_HUMAN	2.54	2.54
MOB3A	293	KIAA0753	NP_055619.2	9851	0|0|3	3	1	0.00103413	3	0|0|0|0|0|0	0.32	0.96	0.32	0.96	0.32	-3.18	10	0.43		0|0|2	2	0.67	967	MOONR_HUMAN	1.2	1.2
MOB3C	HeLa	IPO11	NP_057422.3	51194	3|0|0	3	1	0.00102564	3	0|0|0|0|0|0	0.32	0.96	0.32	0.96	0.32	-3.07	10	0.46		3|0|0	3	1	975	IPO11_HUMAN	1.28	9.88
MOB3C	293	ZC3H7B	NP_060060.3	23264	0|3|0	3	1	0.00102354	3	0|0|0|0|0|0	0.32	0.96	0.32	0.96	0.32	-3.18	10	0.43		0|2|0	2	0.67	977	Z3H7B_HUMAN	4.08	4.08
MOB3A	HeLa	ANKRD44	NP_001182073.1	91526	0|0|3	3	1	0.00100705	3	0|0|0|0|0|0	0.32	0.96	0.32	0.96	0.32	-3.07	10	0.46		0|0|2	2	0.67	993	ANR44_HUMAN	2.17	6.97
MOB3A	293	HYOU1	NP_001124463.1	10525	0|0|3	3	1	0.001001	3	0|0|0|0|0|0	0.32	0.96	0.32	0.96	0.32	-3.18	10	0.43		0|0|3	3	1	999	HYOU1_HUMAN	1.74	1.74
MOB3C	293	SALL2	NP_005398.2	6297	0|0|3	3	1	0.000993049	3	0|0|0|0|0|0	0.32	0.96	0.32	0.96	0.32	-3.18	10	0.43		0|0|2	2	0.67	1007	SALL2_HUMAN	4.04	4.04
MOB3B	HeLa	HLTF	NP_001305863.1	6596	3|0|0	3	1	0.000992063	3	0|0|0|0|0|0	0.32	0.96	0.32	0.96	0.32	-3.07	10	0.46		2|0|0	2	0.67	1008	HLTF_HUMAN	3.85	3.85
MOB3B	293	PHC1	XP_011518901.1	1911	0|3|0	3	1	0.000987167	3	0|0|0|0|0|0	0.32	0.96	0.32	0.96	0.32	-3.18	10	0.43		0|2|0	2	0.67	1013	PHC1_HUMAN	3.39	3.39
MOB3C	293	ABTB2	NP_665803.2	25841	0|0|3	3	1	0.00097561	3	0|0|0|0|0|0	0.32	0.96	0.32	0.96	0.32	-3.18	10	0.43		0|0|2	2	0.67	1025	ABTB2_HUMAN	4.01	4.01
MOB3B	HeLa	CEBPZ	NP_005751.2	10153	0|0|3	3	1	0.000948767	3	0|0|0|0|0|0	0.32	0.96	0.32	0.96	0.32	-3.07	10	0.46		0|0|2	2	0.67	1054	CEBPZ_HUMAN	2.2	2.2
MOB2	293	UBE3C	NP_055486.2	9690	3|0|0	3	1	0.000923361	3	0|0|0|0|0|0	0.32	0.96	0.32	0.96	0.32	-3.18	10	0.43		2|0|0	2	0.67	1083	UBE3C_HUMAN	1.05	1.05
MOB3A	293	UBE3C	NP_055486.2	9690	0|0|3	3	1	0.000923361	3	0|0|0|0|0|0	0.32	0.96	0.32	0.96	0.32	-3.18	10	0.43		0|0|2	2	0.67	1083	UBE3C_HUMAN	1.1	1.1
MOB3C	HeLa	STK11IP	NP_443134.3	114790	3|0|0	3	1	0.000919118	3	0|0|0|0|0|0	0.32	0.96	0.32	0.96	0.32	-3.07	10	0.46		2|0|0	2	0.67	1088	S11IP_HUMAN	1.99	3.6
MOB3C	293	TTI1	NP_001290386.1	9675	0|0|3	3	1	0.000918274	3	0|0|0|0|0|0	0.32	0.96	0.32	0.96	0.32	-3.18	10	0.43		0|0|2	2	0.67	1089	TTI1_HUMAN	1.37	1.37
MOB3C	293	PPP1R13B	NP_056131.2	23368	0|3|0	3	1	0.000917431	3	0|0|0|0|0|0	0.32	0.96	0.32	0.96	0.32	-3.18	10	0.43		0|2|0	2	0.67	1090	ASPP1_HUMAN	3.87	3.87
MOB1B	293	TANGO6	NP_078838.1	79613	0|0|3	3	1	0.000914077	3	0|0|0|0|0|0	0.32	0.96	0.32	0.96	0.32	-3.18	10	0.43		0|0|2	2	0.67	1094	TNG6_HUMAN	3.83	3.83
MOB1A	293	WDR6	NP_001307475.1	11180	3|0|0	3	1	0.000913242	3	0|0|0|0|0|0	0.32	0.96	0.32	0.96	0.32	-3.18	10	0.43		2|0|0	2	0.67	1095	WDR6_HUMAN	1.87	1.87
MOB1B	293	KIF1C	NP_006603.2	10749	3|0|0	3	1	0.000906618	3	0|0|0|0|0|0	0.32	0.96	0.32	0.96	0.32	-3.18	10	0.43		3|0|0	3	1	1103	KIF1C_HUMAN	1.2	2.57
MOB3B	HeLa	IPO5	NP_002262.3	3843	0|0|3	3	1	0.000896861	3	0|0|0|0|0|0	0.32	0.96	0.32	0.96	0.32	-3.07	10	0.46		0|0|2	2	0.67	1115	IPO5_HUMAN	0.85	0.85
MOB1B	293	COL28A1	NP_001032852.2	340267	0|3|0	3	1	0.000888889	3	0|0|0|0|0|0	0.32	0.96	0.32	0.96	0.32	-3.18	10	0.43		0|2|0	2	0.67	1125	COSA1_HUMAN	3.78	3.78
MOB3C	293	PLCH2	NP_001289941.1	9651	0|0|3	3	1	0.00088574	3	0|0|0|0|0|0	0.32	0.96	0.32	0.96	0.32	-3.18	10	0.43		0|0|3	3	1	1129	PLCH2_HUMAN	3.83	3.83
MOB3A	HeLa	MIS18BP1	NP_060823.3	55320	0|3|0	3	1	0.000883392	3	0|0|0|0|0|0	0.32	0.96	0.32	0.96	0.32	-3.07	10	0.46		0|2|0	2	0.67	1132	M18BP_HUMAN	2.21	2.21
MOB3C	HeLa	MIS18BP1	NP_060823.3	55320	0|3|0	3	1	0.000883392	3	0|0|0|0|0|0	0.32	0.96	0.32	0.96	0.32	-3.07	10	0.46		0|2|0	2	0.67	1132	M18BP_HUMAN	1.97	1.97
MOB3B	293	NOL6	NP_075068.2	65083	0|0|3	3	1	0.0008726	3	0|0|0|0|0|0	0.32	0.96	0.32	0.96	0.32	-3.18	10	0.43		0|0|3	3	1	1146	NOL6_HUMAN	0.88	0.88
MOB4	293	NOL6	NP_075068.2	65083	0|3|0	3	1	0.0008726	3	0|0|0|0|0|0	0.32	0.96	0.32	0.96	0.32	-3.18	10	0.43		0|3|0	3	1	1146	NOL6_HUMAN	0.96	2.29
MOB3C	293	PKP4	NP_001005476.1	8502	0|0|3	3	1	0.000870322	3	0|0|0|0|0|0	0.32	0.96	0.32	0.96	0.32	-3.18	10	0.43		0|0|2	2	0.67	1149	PKP4_HUMAN	3.78	3.78
MOB3A	293	NRDE2	NP_060440.2	55051	0|0|3	3	1	0.000859107	3	0|0|0|0|0|0	0.32	0.96	0.32	0.96	0.32	-3.18	10	0.43		0|0|3	3	1	1164	NRDE2_HUMAN	3.44	3.44
MOB3C	293	RPTOR	NP_001156506.1	57521	0|0|3	3	1	0.000849618	3	0|0|0|0|0|0	0.32	0.96	0.32	0.96	0.32	-3.18	10	0.43		0|0|2	2	0.67	1177	RPTOR_HUMAN	3.73	3.73
MOB1A	293	INTS2	NP_001317346.1	57508	0|0|3	3	1	0.00083612	3	0|0|0|0|0|0	0.32	0.96	0.32	0.96	0.32	-3.18	10	0.43		0|0|2	2	0.67	1196	INT2_HUMAN	3.63	3.63
MOB2	HeLa	PPFIA1	NP_003617.1	8500	0|3|0	3	1	0.000831947	3	0|0|0|0|0|0	0.32	0.96	0.32	0.96	0.32	-3.07	10	0.46		0|3|0	3	1	1202	LIPA1_HUMAN	2.95	2.95
MOB4	HeLa	XPO5	NP_065801.1	57510	0|0|3	3	1	0.000830565	3	0|0|0|0|0|0	0.32	0.96	0.32	0.96	0.32	-3.07	10	0.46		0|0|2	2	0.67	1204	XPO5_HUMAN	1.64	1.64
MOB3C	HeLa	RAB11FIP5	XP_005264308.1	26056	3|0|0	3	1	0.000821018	3	0|0|0|0|0|0	0.32	0.96	0.32	0.96	0.32	-3.07	10	0.46		2|0|0	2	0.67	1218	A0A1B0GTL5_HUMAN	1.89	1.89
MOB4	293	HDAC6	NP_001308154.1	10013	3|0|0	3	1	0.00081367	3	0|0|0|0|0|0	0.32	0.96	0.32	0.96	0.32	-3.18	10	0.43		2|0|0	2	0.67	1229	Q9NSW6_HUMAN	1.37	1.37
MOB4	293	TBC1D9B	NP_055858.2	23061	3|0|0	3	1	0.00081103	3	0|0|0|0|0|0	0.32	0.96	0.32	0.96	0.32	-3.18	10	0.43		3|0|0	3	1	1233	TBC9B_HUMAN	1.92	1.92
MOB1A	293	KIAA1217	NP_001091970.1	56243	0|3|0	3	1	0.000791139	3	0|0|0|0|0|0	0.32	0.96	0.32	0.96	0.32	-3.18	10	0.43		0|2|0	2	0.67	1264	SKT_HUMAN	0.97	0.97
MOB1A	293	BCR	NP_004318.3	613	3|0|0	3	1	0.000786782	3	0|0|0|0|0|0	0.32	0.96	0.32	0.96	0.32	-3.18	10	0.43		2|0|0	2	0.67	1271	BCR_HUMAN	1.45	1.45
MOB3C	HeLa	SYMPK	NP_004810.2	8189	3|0|0	3	1	0.000784929	3	0|0|0|0|0|0	0.32	0.96	0.32	0.96	0.32	-3.07	10	0.46		2|0|0	2	0.67	1274	SYMPK_HUMAN	1.84	1.84
MOB4	HeLa	SIPA1L1	XP_011534940.1	26037	0|0|3	3	1	0.000781861	3	0|0|0|0|0|0	0.32	0.96	0.32	0.96	0.32	-3.07	10	0.46		0|0|3	3	1	1279	SI1L1_HUMAN	0.91	0.91
MOB3A	HeLa	PEX1	NP_000457.1	5189	3|0|0	3	1	0.000779423	3	0|0|0|0|0|0	0.32	0.96	0.32	0.96	0.32	-3.07	10	0.46		2|0|0	2	0.67	1283	PEX1_HUMAN	2.12	2.12
MOB3C	293	TBC1D4	NP_001273587.1	9882	0|0|3	3	1	0.000775194	3	0|0|0|0|0|0	0.32	0.96	0.32	0.96	0.32	-3.18	10	0.43		0|0|2	2	0.67	1290	TBCD4_HUMAN	3.55	3.55
MOB3A	293	CLASP2	NP_001193973.1	23122	0|0|3	3	1	0.000772798	3	0|0|0|0|0|0	0.32	0.96	0.32	0.96	0.32	-3.18	10	0.43		0|0|2	2	0.67	1294	CLAP2_HUMAN	3.28	3.28
MOB2	HeLa	SBNO2	NP_001093592.1	22904	3|0|0	3	1	0.000763942	3	0|0|0|0|0|0	0.32	0.96	0.32	0.96	0.32	-3.07	10	0.46		2|0|0	2	0.67	1309	SBNO2_HUMAN	1.18	1.18
MOB3B	HeLa	SBNO2	NP_001093592.1	22904	0|3|0	3	1	0.000763942	3	0|0|0|0|0|0	0.32	0.96	0.32	0.96	0.32	-3.07	10	0.46		0|2|0	2	0.67	1309	SBNO2_HUMAN	1.4	1.4
MOB3C	293	ZNF644	NP_958357.1	84146	0|3|0	3	1	0.00075358	3	0|0|0|0|0|0	0.32	0.96	0.32	0.96	0.32	-3.18	10	0.43		0|2|0	2	0.67	1327	ZN644_HUMAN	3.52	3.52
MOB4	293	CENPJ	NP_060921.3	55835	0|3|0	3	1	0.000747384	3	0|0|0|0|0|0	0.32	0.96	0.32	0.96	0.32	-3.18	10	0.43		0|2|0	2	0.67	1338	CENPJ_HUMAN	3.22	3.22		recall
MOB3A	HeLa	UBN2	NP_775840.3	254048	3|0|0	3	1	0.00074239	3	0|0|0|0|0|0	0.32	0.96	0.32	0.96	0.32	-3.07	10	0.46		2|0|0	2	0.67	1347	UBN2_HUMAN	3.55	3.55
MOB2	HeLa	ADCY9	NP_001107.2	115	0|0|3	3	1	0.000739098	3	0|0|0|0|0|0	0.32	0.96	0.32	0.96	0.32	-3.07	10	0.46		0|0|3	3	1	1353	ADCY9_HUMAN	2.82	2.82
MOB1B	HeLa	ZMYM3	NP_001164633.1	9203	3|0|0	3	1	0.000736377	3	0|0|0|0|0|0	0.32	0.96	0.32	0.96	0.32	-3.07	10	0.46		3|0|0	3	1	1358	ZMYM3_HUMAN	2.17	2.17
MOB1A	HeLa	CARMIL1	NP_001167448.1	55604	3|0|0	3	1	0.000732601	3	0|0|0|0|0|0	0.32	0.96	0.32	0.96	0.32	-3.07	10	0.46		3|0|0	3	1	1365	CARL1_HUMAN	3.33	3.33
MOB3C	HeLa	MTUS2	NP_001028774.2	23281	0|3|0	3	1	0.000725163	3	0|0|0|0|0|0	0.32	0.96	0.32	0.96	0.32	-3.07	10	0.46		0|2|0	2	0.67	1379	MTUS2_HUMAN	3.13	3.13
MOB1A	HeLa	ATAD2	NP_054828.2	29028	3|0|0	3	1	0.000719424	3	0|0|0|0|0|0	0.32	0.96	0.32	0.96	0.32	-3.07	10	0.46		2|0|0	2	0.67	1390	ATAD2_HUMAN	1.02	1.02
MOB1B	HeLa	ATAD2	NP_054828.2	29028	3|0|0	3	1	0.000719424	3	0|0|0|0|0|0	0.32	0.96	0.32	0.96	0.32	-3.07	10	0.46		3|0|0	3	1	1390	ATAD2_HUMAN	1.14	1.14
MOB3A	HeLa	ATAD2	NP_054828.2	29028	3|0|0	3	1	0.000719424	3	0|0|0|0|0|0	0.32	0.96	0.32	0.96	0.32	-3.07	10	0.46		3|0|0	3	1	1390	ATAD2_HUMAN	1.07	7.24
MOB1B	HeLa	RAPGEF6	NP_001157861.1	51735	0|3|0	3	1	0.000718907	3	0|0|0|0|0|0	0.32	0.96	0.32	0.96	0.32	-3.07	10	0.46		0|2|0	2	0.67	1391	RPGF6_HUMAN	3.7	3.7
MOB1A	293	LRPPRC	NP_573566.2	10128	0|0|3	3	1	0.00071736	3	0|0|0|0|0|0	0.32	0.96	0.32	0.96	0.32	-3.18	10	0.43		0|0|2	2	0.67	1394	LPPRC_HUMAN	0.92	3.28
MOB3A	293	LRPPRC	NP_573566.2	10128	0|0|3	3	1	0.00071736	3	0|0|0|0|0|0	0.32	0.96	0.32	0.96	0.32	-3.18	10	0.43		0|0|2	2	0.67	1394	LPPRC_HUMAN	0.87	2.31
MOB3B	293	LRPPRC	NP_573566.2	10128	3|0|0	3	1	0.00071736	3	0|0|0|0|0|0	0.32	0.96	0.32	0.96	0.32	-3.18	10	0.43		2|0|0	2	0.67	1394	LPPRC_HUMAN	0.79	2.79
MOB3A	293	PPIP5K1	NP_001124330.1	9677	3|0|0	3	1	0.000697837	3	0|0|0|0|0|0	0.32	0.96	0.32	0.96	0.32	-3.18	10	0.43		2|0|0	2	0.67	1433	VIP1_HUMAN	3.13	3.13
MOB1A	293	PRX	NP_870998.2	57716	3|0|0	3	1	0.000684463	3	0|0|0|0|0|0	0.32	0.96	0.32	0.96	0.32	-3.18	10	0.43		2|0|0	2	0.67	1461	PRAX_HUMAN	1.02	1.02
MOB3A	HeLa	COL3A1	NP_000081.1	1281	0|0|3	3	1	0.000682128	3	0|0|0|0|0|0	0.32	0.96	0.32	0.96	0.32	-3.07	10	0.46		0|0|2	2	0.67	1466	CO3A1_HUMAN	0	0
MOB3A	HeLa	COL3A1	NP_000081.1	1281	0|0|3	3	1	0.000682128	3	0|0|0|0|0|0	0.32	0.96	0.32	0.96	0.32	-3.07	10	0.46		0|0|2	2	0.67	1466	CO3A1_HUMAN	0	0
MOB2	HeLa	ARHGAP23	NP_001186346.1	57636	0|0|3	3	1	0.000670691	3	0|0|0|0|0|0	0.32	0.96	0.32	0.96	0.32	-3.07	10	0.46		0|0|2	2	0.67	1491	RHG23_HUMAN	2.65	2.65
MOB3A	293	TUT7	NP_001171988.1	79670	0|3|0	3	1	0.000668896	3	0|0|0|0|0|0	0.32	0.96	0.32	0.96	0.32	-3.18	10	0.43		0|2|0	2	0.67	1495	TUT7_HUMAN	1.73	1.73
MOB3C	293	TUT7	NP_001171988.1	79670	0|3|0	3	1	0.000668896	3	0|0|0|0|0|0	0.32	0.96	0.32	0.96	0.32	-3.18	10	0.43		0|2|0	2	0.67	1495	TUT7_HUMAN	1.88	1.88
MOB3B	HeLa	NCAPD3	NP_056076.1	23310	0|0|3	3	1	0.000667557	3	0|0|0|0|0|0	0.32	0.96	0.32	0.96	0.32	-3.07	10	0.46		0|0|2	2	0.67	1498	CNDD3_HUMAN	0.87	1.23
MOB2	HeLa	ABCC1	NP_004987.2	4363	0|0|3	3	1	0.000653168	3	0|0|0|0|0|0	0.32	0.96	0.32	0.96	0.32	-3.07	10	0.46		0|0|2	2	0.67	1531	MRP1_HUMAN	2.65	2.65
MOB3C	293	ZC3H13	NP_001070256.1	23091	3|0|0	3	1	0.000599161	3	0|0|0|0|0|0	0.32	0.96	0.32	0.96	0.32	-3.18	10	0.43		2|0|0	2	0.67	1669	ZC3HD_HUMAN	3.13	5.79
MOB3A	293	CDC42BPB	NP_006026.3	9578	3|0|0	3	1	0.000584454	3	0|0|0|0|0|0	0.32	0.96	0.32	0.96	0.32	-3.18	10	0.43		2|0|0	2	0.67	1711	MRCKB_HUMAN	0.9	0.9
MOB4	293	CDC42BPB	NP_006026.3	9578	3|0|0	3	1	0.000584454	3	0|0|0|0|0|0	0.32	0.96	0.32	0.96	0.32	-3.18	10	0.43		2|0|0	2	0.67	1711	MRCKB_HUMAN	0.9	0.9
MOB2	HeLa	RICTOR	NP_001272368.1	253260	0|0|3	3	1	0.000577367	3	0|0|0|0|0|0	0.32	0.96	0.32	0.96	0.32	-3.07	10	0.46		0|0|2	2	0.67	1732	RICTR_HUMAN	0.68	2.76
MOB3C	293	SIPA1L3	NP_055888.1	23094	0|3|0	3	1	0.000561482	3	0|0|0|0|0|0	0.32	0.96	0.32	0.96	0.32	-3.18	10	0.43		0|2|0	2	0.67	1781	SI1L3_HUMAN	3.01	3.01
MOB3C	293	SIPA1L1	NP_001271174.1	26037	0|0|3	3	1	0.000560852	3	0|0|0|0|0|0	0.32	0.96	0.32	0.96	0.32	-3.18	10	0.43		0|0|2	2	0.67	1783	SI1L1_HUMAN	1.75	1.75
MOB1B	HeLa	VIRMA	NP_056311.2	25962	3|0|0	3	1	0.000551876	3	0|0|0|0|0|0	0.32	0.96	0.32	0.96	0.32	-3.07	10	0.46		3|0|0	3	1	1812	VIR_HUMAN	0.95	0.95
MOB3A	HeLa	VIRMA	NP_056311.2	25962	3|0|0	3	1	0.000551876	3	0|0|0|0|0|0	0.32	0.96	0.32	0.96	0.32	-3.07	10	0.46		2|0|0	2	0.67	1812	VIR_HUMAN	0.89	0.89
MOB2	293	TUBGCP6	NP_065194.2	85378	0|0|3	3	1	0.000549753	3	0|0|0|0|0|0	0.32	0.96	0.32	0.96	0.32	-3.18	10	0.43		0|0|3	3	1	1819	GCP6_HUMAN	2.62	2.62
MOB3A	HeLa	GBF1	NP_001186307.1	8729	3|0|0	3	1	0.000538793	3	0|0|0|0|0|0	0.32	0.96	0.32	0.96	0.32	-3.07	10	0.46		2|0|0	2	0.67	1856	GBF1_HUMAN	0.71	0.71
MOB3C	HeLa	MIA3	NP_001310991.1	375056	0|0|3	3	1	0.000517866	3	0|0|0|0|0|0	0.32	0.96	0.32	0.96	0.32	-3.07	10	0.46		0|0|3	3	1	1931	TGO1_HUMAN	2.65	4.56
MOB3C	293	SCN8A	NP_001171455.1	6334	0|0|3	3	1	0.00051573	3	0|0|0|0|0|0	0.32	0.96	0.32	0.96	0.32	-3.18	10	0.43		0|0|2	2	0.67	1939	SCN8A_HUMAN	2.92	2.92
MOB2	293	HELZ	NP_001317376.1	9931	0|0|3	3	1	0.000514668	3	0|0|0|0|0|0	0.32	0.96	0.32	0.96	0.32	-3.18	10	0.43		0|0|2	2	0.67	1943	B7ZLW2_HUMAN	2.55	2.55
MOB1A	293	HEATR5A	NP_056288.2	25938	0|0|3	3	1	0.000488759	3	0|0|0|0|0|0	0.32	0.96	0.32	0.96	0.32	-3.18	10	0.43		0|0|3	3	1	2046	HTR5A_HUMAN	1.13	1.13
MOB1B	293	MYO18A	NP_001333694.1	399687	3|0|0	3	1	0.000485909	3	0|0|0|0|0|0	0.32	0.96	0.32	0.96	0.32	-3.18	10	0.43		2|0|0	2	0.67	2058	MY18A_HUMAN	1.04	1.04
MOB3C	293	MYO18A	NP_001333694.1	399687	0|3|0	3	1	0.000485909	3	0|0|0|0|0|0	0.32	0.96	0.32	0.96	0.32	-3.18	10	0.43		0|2|0	2	0.67	2058	MY18A_HUMAN	1.04	1.04
MOB2	HeLa	PI4KA	NP_477352.3	5297	0|0|3	3	1	0.000475737	3	0|0|0|0|0|0	0.32	0.96	0.32	0.96	0.32	-3.07	10	0.46		0|0|3	3	1	2102	PI4KA_HUMAN	1.34	4.67
MOB3C	293	MED12	NP_005111.2	9968	0|0|3	3	1	0.000459348	3	0|0|0|0|0|0	0.32	0.96	0.32	0.96	0.32	-3.18	10	0.43		0|0|3	3	1	2177	MED12_HUMAN	2.76	2.76
MOB3A	293	INTS1	NP_001073922.2	26173	0|0|3	3	1	0.000456621	3	0|0|0|0|0|0	0.32	0.96	0.32	0.96	0.32	-3.18	10	0.43		0|0|3	3	1	2190	INT1_HUMAN	1.43	1.43
MOB2	293	NAV3	NP_001019554.1	89795	3|0|0	3	1	0.000419287	3	0|0|0|0|0|0	0.32	0.96	0.32	0.96	0.32	-3.18	10	0.43		2|0|0	2	0.67	2385	NAV3_HUMAN	2.32	2.32
MOB1A	293	NOTCH2	NP_077719.2	4853	0|0|3	3	1	0.000404694	3	0|0|0|0|0|0	0.32	0.96	0.32	0.96	0.32	-3.18	10	0.43		0|0|2	2	0.67	2471	NOTC2_HUMAN	1.49	1.49
MOB1A	293	ITPR3	NP_002215.2	3710	0|0|3	3	1	0.000374392	3	0|0|0|0|0|0	0.32	0.96	0.32	0.96	0.32	-3.18	10	0.43		0|0|3	3	1	2671	ITPR3_HUMAN	1.37	1.37
MOB1B	293	ZAN	NP_003377.2	7455	0|0|3	3	1	0.000355619	3	0|0|0|0|0|0	0.32	0.96	0.32	0.96	0.32	-3.18	10	0.43		0|0|2	2	0.67	2812	ZAN_HUMAN	2.4	2.4
MOB4	293	HRNR	NP_001009931.1	388697	0|3|0	3	1	0.000350877	3	0|0|0|0|0|0	0.32	0.96	0.32	0.96	0.32	-3.18	10	0.43		0|2|0	2	0.67	2850	HORN_HUMAN	0.68	2.63	Contaminant
MOB3C	293	COL7A1	NP_000085.1	1294	3|0|0	3	1	0.000339674	3	0|0|0|0|0|0	0.32	0.96	0.32	0.96	0.32	-3.18	10	0.43		2|0|0	2	0.67	2944	CO7A1_HUMAN	1.35	1.35
MOB4	293	ASH1L	NP_060959.2	55870	3|0|0	3	1	0.000337382	3	0|0|0|0|0|0	0.32	0.96	0.32	0.96	0.32	-3.18	10	0.43		2|0|0	2	0.67	2964	ASH1L_HUMAN	2.15	2.15
MOB2	293	HECTD4	NP_001103132.3	283450	0|0|3	3	1	0.000233427	3	0|0|0|0|0|0	0.32	0.96	0.32	0.96	0.32	-3.18	10	0.43		0|0|2	2	0.67	4284	F8VWT9_HUMAN	0.55	0.55
MOB3C	293	HECTD4	NP_001103132.3	283450	0|0|3	3	1	0.000233427	3	0|0|0|0|0|0	0.32	0.96	0.32	0.96	0.32	-3.18	10	0.43		0|0|2	2	0.67	4284	F8VWT9_HUMAN	0.62	0.62
MOB2	293	LRP2	NP_004516.2	4036	0|0|3	3	1	0.000214823	3	0|0|0|0|0|0	0.32	0.96	0.32	0.96	0.32	-3.18	10	0.43		0|0|2	2	0.67	4655	LRP2_HUMAN	0.92	0.92
MOB3C	HeLa	FSIP2	NP_775922.3	401024	0|0|3	3	1	0.000144781	3	0|0|0|0|0|0	0.32	0.96	0.32	0.96	0.32	-3.07	10	0.46		0|0|2	2	0.67	6907	FSIP2_HUMAN	1.43	1.43
MOB2	293	HSP90B1	NP_003290.1	7184	18|29|20	67	22.33	0.0278082	3	8|4|0|8|13|4	0.31	0.94	0.31	0.94	0.31	-11.16	2.31	0.49		12|14|11	37	12.33	803	ENPL_HUMAN	4.66	14.97
MOB4	293	HNRNPH3	NP_001309363.1	3189	3|11|10	24	8	0.0231214	3	0|3|2|5|0|0	0.31	0.61	0.31	0.61	0.31	-10.15	2.4	0.49		3|5|4	12	4	346	HNRH3_HUMAN	3.71	5.07
MOB1A	293	RPS25	NP_001019.1	6230	8|0|0	8	2.67	0.02136	3	0|0|0|2|0|0	0.31	0.92	0.31	0.92	0.31	-5.35	4	0.49		4|0|0	4	1.33	125	RS25_HUMAN	3.98	7.88	Contaminant
MOB3A	293	PPP6R1	NP_055746.3	22870	13|12|16	41	13.67	0.0155165	3	5|3|5|0|5|2	0.31	0.8	0.31	0.8	0.31	-3.54	2.73	0.49		7|6|10	23	7.67	881	PP6R1_HUMAN	9.28	16.18
MOB1A	HeLa	RPSA	NP_001291217.1	3921	0|11|0	11	3.67	0.0122333	3	0|0|3|2|3|0	0.31	0.92	0.31	0.92	0.31	-13.25	1.38	0.51		0|5|0	5	1.67	300	RSSA_HUMAN	2.99	2.99	Contaminant
MOB3A	HeLa	CWC22	NP_065994.1	57703	6|11|9	26	8.67	0.00954846	3	0|7|0|0|0|0	0.31	0.49	0.31	0.49	0.31	-2.33	3.71	0.51		2|3|2	7	2.33	908	CWC22_HUMAN	5.45	6.69
MOB3C	293	SLC39A7	NP_001070984.1	7922	0|0|8	8	2.67	0.00569296	3	2|0|0|0|0|0	0.31	0.92	0.31	0.92	0.31	-5.35	4	0.49		0|0|3	3	1	469	S39A7_HUMAN	2.73	4.76
MOB3C	HeLa	TOP3B	NP_001269041.1	8940	6|3|4	13	4.33	0.0050232	3	3|0|0|0|0|0	0.31	0.5	0.31	0.5	0.31	-1.7	4.33	0.51		3|3|3	9	3	862	TOP3B_HUMAN	13.64	17.99
MOB3C	293	KIF22	NP_001243198.1	3835	0|0|8	8	2.67	0.00447236	3	0|0|0|0|2|0	0.31	0.92	0.31	0.92	0.31	-5.35	4	0.49		0|0|6	6	2	597	KIF22_HUMAN	2.72	2.72
MOB3C	293	GPATCH8	NP_001002909.1	23131	13|4|3	20	6.67	0.00444075	3	3|4|3|0|2|3	0.31	0.94	0.31	0.94	0.31	-10.15	2	0.49		3|2|3	8	2.67	1502	GPTC8_HUMAN	25.47	50.41
MOB1B	HeLa	UPF1	NP_001284478.1	5976	7|0|7	14	4.67	0.0041364	3	0|0|0|0|0|4	0.31	0.47	0.31	0.47	0.31	-7.14	3.5	0.51		4|0|4	8	2.67	1129	RENT1_HUMAN	1.92	3.27
MOB3C	293	ZFC3H1	NP_659419.3	196441	0|6|12	18	6	0.00301659	3	0|0|0|0|0|5	0.31	0.68	0.31	0.68	0.31	-8.73	3.6	0.49		0|2|6	8	2.67	1989	ZC3H1_HUMAN	12.41	49.52
MOB3C	293	DYNC2H1	NP_001073932.1	79659	8|0|0	8	2.67	0.000618915	3	2|0|0|0|0|0	0.31	0.92	0.31	0.92	0.31	-5.35	4	0.49		3|0|0	3	1	4314	DYHC2_HUMAN	1.29	1.29
[truncated: 8,719 more rows]

## Sheet: Table S3
query	significant	term_frequency	p_value	term_size	query_size	intersection_size	precision	recall	term_id	Select	source	term_name	effective_domain_size	source_order	parents	evidence_codes	Entrez_ID	query_level	term_rank	Gene_Name
MOB1A	TRUE	6	0.0147704	976	30	6	0.2	0.00614754	GO:0031175		GO:BP	neuron projection development	21128	7510	GO:0048666, GO:0120036	IMP IBA,ISS IEA,IBA,IDA ISS IEA,ISS,ISS	85440,9231,9448,6091,54915,55704	1	24
MOB1A	TRUE	6	0.02447	1130	30	6	0.2	0.00530973	GO:0048666		GO:BP	neuron development	21128	13747	GO:0030182, GO:0048468	IMP IBA,ISS IEA,IBA,IDA ISS IEA,ISS,ISS	85440,9231,9448,6091,54915,55704	1	24
MOB1A	TRUE	5	9.22984e-07	2356	30	17	0.566667	0.00721562	GO:0050790		GO:BP	regulation of catalytic activity	21128	14088	GO:0065009	IDA IBA IEA,IEA,IEA,IDA,IDA IEA,IBA IEA,IDA IBA IEA,IDA IBA IEA,IDA,IEA,IBA IEA,IDA IBA IEA,IDA,ISS,IMP,IDA IBA,IDA ISS	85440,6789,6788,11329,23143,9701,55291,22870,9113,81532,57572,81704,26524,9448,6091,9770,55704	1	17
MOB1A	TRUE	5	0.000137194	1181	30	10	0.333333	0.0084674	GO:0043085		GO:BP	positive regulation of catalytic activity	21128	11157	GO:0044093, GO:0050790	IDA IBA,IEA,IEA,IEA,IBA,IDA IBA,ISS,IMP,IDA IBA,IDA ISS	85440,6789,6788,81532,57572,81704,9448,6091,9770,55704	1	17
MOB1A	TRUE	5	0.0439254	635	30	4	0.133333	0.00629921	GO:0048812		GO:BP	neuron projection morphogenesis	21128	13881	GO:0031175, GO:0120039	IMP IBA,IBA,IDA ISS IEA,ISS	85440,9448,6091,54915	1	17
MOB1A	TRUE	5	0.0464303	651	30	4	0.133333	0.00614439	GO:0120039		GO:BP	plasma membrane bounded cell projection morphogenesis	21128	20687	GO:0048858	IMP IBA,IBA,IDA ISS IEA,ISS	85440,9448,6091,54915	1	17
MOB1A	TRUE	5	0.0470114	656	30	4	0.133333	0.00609756	GO:0048858		GO:BP	cell projection morphogenesis	21128	13925	GO:0000902, GO:0030030, GO:0032990	IMP IBA,IBA,IDA ISS IEA,ISS	85440,9448,6091,54915	1	17
MOB1A	TRUE	5	0.0492911	675	30	4	0.133333	0.00592593	GO:0032990		GO:BP	cell part morphogenesis	21128	8439	GO:0032989	IMP IBA,IBA,IDA ISS IEA,ISS	85440,9448,6091,54915	1	17
MOB1A	TRUE	5	0.000280692	12321	31	29	0.935484	0.00235371	GO:0005737	yes	GO:CC	cytoplasm	22112	309	GO:0005622, GO:0110165	TAS,IDA IBA TAS IEA,IDA IBA TAS IEA,IDA IBA TAS IEA,IDA IEA,IMP IBA IEA,IDA IBA IEA,IEA,IDA IBA TAS IEA,IDA IBA TAS IEA,IDA IBA IC IEA,TAS IEA,IDA IBA IEA,IDA IEA,TAS IEA,IBA IEA,IDA IBA IEA,IDA IBA TAS IEA,IDA IBA TAS IEA,IDA IBA IEA,IDA TAS IEA,IDA IBA TAS IEA,IDA TAS IEA,IDA IBA IEA,IDA IEA,IDA IBA IEA,IDA IBA IEA,IDA IBA IEA,IDA IBA IEA	23243,5537,6789,6788,11329,23143,9701,83593,55291,22870,84859,9113,51194,23012,9231,54839,81532,57572,60485,5784,81704,667,26524,9448,6091,54915,283349,9770,55704	1	18
MOB1A	TRUE	5	0.0066769	3588	30	13	0.433333	0.00362319	GO:0051641		GO:BP	cellular localization	21128	14725	GO:0009987, GO:0051179	ISS,TAS,IDA IGI,IGI,IEA,IMP ISS IEA,IBA IEA,IEA,IBA,IDA,ISS,ISS IEA,IDA IMP IBA IEA	85440,5537,6789,6788,83593,9113,51194,9231,60485,5784,667,26524,55704	1	18
MOB1A	TRUE	5	0.00422464	965	30	7	0.233333	0.00725389	GO:0000902		GO:BP	cell morphogenesis	21128	256	GO:0009653	IMP IBA,IDA,IEA,IEA,IBA,IDA ISS IEA,ISS	85440,6789,9113,26524,9448,6091,54915	1	19
MOB1A	TRUE	5	0.0245581	1518	30	7	0.233333	0.00461133	GO:0120036		GO:BP	plasma membrane bounded cell projection organization	21128	20686	GO:0030030	IMP IBA,ISS IEA,IBA,IBA,IDA ISS IEA,ISS,IMP ISS	85440,9231,54839,9448,6091,54915,55704	1	22
MOB1A	TRUE	5	0.0267852	1556	30	7	0.233333	0.00449871	GO:0030030		GO:BP	cell projection organization	21128	7051	GO:0016043	IMP IBA,ISS IEA,IBA,IBA,IDA ISS IEA,ISS,IMP ISS IEA	85440,9231,54839,9448,6091,54915,55704	1	22
MOB1A	TRUE	4	2.98573e-06	3059	30	18	0.6	0.00588428	GO:0065009		GO:BP	regulation of molecular function	21128	16929	GO:0065007	IDA IBA IEA,IDA IEA,IDA IGI IEA,IDA,IDA IEA,IBA IEA,IDA IBA IEA,IDA IBA IEA,IDA,IEA,IBA IEA,IEA,IDA IBA IEA,IDA,ISS,IMP,IDA IBA,IDA ISS	85440,6789,6788,11329,23143,9701,55291,22870,9113,81532,57572,60485,81704,26524,9448,6091,9770,55704	1	11
MOB1A	TRUE	4	4.72068e-06	2868	30	17	0.566667	0.00592748	GO:0006793		GO:BP	phosphorus metabolic process	21128	2548	GO:0044237	IMP,IDA TAS IEA,IDA IBA IEA,IDA IBA IEA,IDA IBA IEA,IBA IEA,IDA IBA IEA,IDA IBA IEA,IDA IBA IEA,IDA IBA IEA,IBA IEA,TAS IEA,IDA IBA IEA,IDA IBA IEA,IMP,IDA IBA,IDA ISS	85440,5537,6789,6788,11329,9701,55291,22870,9113,23012,81532,5784,26524,9448,6091,9770,55704	1	11
MOB1A	TRUE	4	4.72068e-06	2843	30	17	0.566667	0.0059796	GO:0006796		GO:BP	phosphate-containing compound metabolic process	21128	2551	GO:0006793	IMP,IDA TAS IEA,IDA IBA IEA,IDA IBA IEA,IDA IBA IEA,IBA IEA,IDA IBA IEA,IDA IBA IEA,IDA IBA IEA,IDA IBA IEA,IBA IEA,TAS IEA,IDA IBA IEA,IDA IBA IEA,IMP,IDA IBA,IDA ISS	85440,5537,6789,6788,11329,9701,55291,22870,9113,23012,81532,5784,26524,9448,6091,9770,55704	1	11
MOB1A	TRUE	4	4.47243e-05	1571	30	12	0.4	0.00763845	GO:0006468		GO:BP	protein phosphorylation	21128	2271	GO:0016310, GO:0036211	IMP,IDA IBA IEA,IDA IBA IEA,IDA IBA IEA,IDA IBA IEA,IDA IBA IEA,IBA IEA,IDA IBA IEA,IDA IBA IEA,IMP,IDA IBA,IDA ISS	85440,6789,6788,11329,9113,23012,81532,26524,9448,6091,9770,55704	1	11
MOB1A	TRUE	4	0.000176216	1872	30	12	0.4	0.00641026	GO:0016310		GO:BP	phosphorylation	21128	5357	GO:0006796	IMP,IDA IBA IEA,IDA IBA IEA,IDA IBA IEA,IDA IBA IEA,IDA IBA IEA,IBA IEA,IDA IBA IEA,IDA IBA IEA,IMP,IDA IBA,IDA ISS	85440,6789,6788,11329,9113,23012,81532,26524,9448,6091,9770,55704	1	11
MOB1A	TRUE	4	0.000207975	1580	30	11	0.366667	0.00696203	GO:0044093		GO:BP	positive regulation of molecular function	21128	11613	GO:0065009	IDA IBA,IDA IEA,IDA IGI IEA,IEA,IBA,IEA,IDA IBA,ISS,IMP,IDA IBA,IDA ISS	85440,6789,6788,81532,57572,60485,81704,9448,6091,9770,55704	1	11
MOB1A	TRUE	4	6.51172e-05	5440	31	21	0.677419	0.00386029	GO:0005829		GO:CC	cytosol	22112	380	GO:0005737, GO:0110165	TAS,IDA TAS,IDA TAS,TAS,IDA,IDA IBA,IDA IBA TAS,IDA IBA TAS,IDA IBA,TAS,IDA IBA,IDA,IDA,IDA IBA TAS,IDA TAS,TAS,IDA TAS,IDA TAS,IDA,IDA,IDA IEA	23243,5537,6789,6788,11329,9701,55291,22870,84859,9113,51194,23012,81532,57572,60485,81704,667,26524,283349,9770,55704	1	13
MOB1A	TRUE	4	0.00462677	448	30	5	0.166667	0.0111607	GO:0016055		GO:BP	Wnt signaling pathway	21128	5243	GO:0198738, GO:1905114	IMP IEA,IMP IEA,IMP,IMP IEA,IEA	6789,6788,9113,26524,55704	1	13
MOB1A	TRUE	4	0.00466961	450	30	5	0.166667	0.0111111	GO:0198738		GO:BP	cell-cell signaling by wnt	21128	21329	GO:0007267	IMP IEA,IMP IEA,IMP,IMP IEA,IEA	6789,6788,9113,26524,55704	1	13
MOB1A	TRUE	4	0.00740789	2697	30	11	0.366667	0.00407861	GO:0009653		GO:BP	anatomical structure morphogenesis	21128	3664	GO:0032502, GO:0048856	IMP IBA,IDA IEA,IEA,IEA,IEA,IEA,IMP IBA IEA,IEA,IBA,IDA IMP ISS IEA,ISS	85440,6789,6788,9113,9231,60485,5784,26524,9448,6091,54915	1	13
MOB1A	TRUE	4	0.00788085	2728	30	11	0.366667	0.00403226	GO:0048468		GO:BP	cell development	21128	13589	GO:0030154, GO:0048856, GO:0048869	IMP ISS IBA,IEA,IEA,IEA,ISS IEA,IEA,IBA,IDA ISS IEA,ISS,IEA,ISS	85440,6789,6788,9113,9231,26524,9448,6091,54915,9770,55704	1	13
MOB1A	TRUE	4	0.00985097	576	30	5	0.166667	0.00868056	GO:1905114		GO:BP	cell surface receptor signaling pathway involved in cell-cell signaling	21128	25694	GO:0007166, GO:0007267	IMP IEA,IMP IEA,IMP,IMP IEA,IEA	6789,6788,9113,26524,55704	1	13
MOB1A	TRUE	4	0.0383032	3177	30	10	0.333333	0.00314762	GO:0033036		GO:BP	macromolecule localization	21128	8466	GO:0051179	IDA IGI,IGI,IEA,IMP ISS IEA,IBA IEA,IEA,IBA,IDA,ISS IEA,IDA IMP	6789,6788,83593,9113,51194,9231,60485,5784,26524,55704	1	13
MOB1A	TRUE	4	0.000228913	1007	30	9	0.3	0.00893744	GO:0051336		GO:BP	regulation of hydrolase activity	21128	14515	GO:0050790	IDA IBA,IDA IEA,IBA IEA,IDA IBA IEA,IDA IBA IEA,IBA,IDA IBA,ISS,IMP	85440,23143,9701,55291,22870,57572,81704,9448,6091	1	14
MOB1A	TRUE	4	0.00135135	518	30	6	0.2	0.011583	GO:0007264		GO:BP	small GTPase mediated signal transduction	21128	2877	GO:0035556	IEA,IEA,TAS IEA,ISS,IMP,IDA	85440,57572,81704,9448,6091,55704	1	14
MOB1A	TRUE	4	0.00678905	285	30	4	0.133333	0.0140351	GO:0043547		GO:BP	positive regulation of GTPase activity	21128	11415	GO:0043087, GO:0051345	IDA IBA,IBA,IDA IBA,ISS	85440,57572,81704,9448	1	14
MOB1A	TRUE	4	0.0102364	582	30	5	0.166667	0.00859107	GO:0051345		GO:BP	positive regulation of hydrolase activity	21128	14524	GO:0043085, GO:0051336	IDA IBA,IBA,IDA IBA,ISS,IMP	85440,57572,81704,9448,6091	1	14
MOB1A	TRUE	4	0.0486691	2340	30	8	0.266667	0.0034188	GO:0051649		GO:BP	establishment of localization in cell	21128	14733	GO:0051234, GO:0051641	ISS,TAS,IDA IGI,IGI,IBA IEA,IDA,ISS,IBA IEA	85440,5537,6789,6788,51194,5784,667,55704	1	16
MOB1A	TRUE	4	0.0456629	1401	30	6	0.2	0.00428266	GO:0030182		GO:BP	neuron differentiation	21128	7098	GO:0030154, GO:0048699	IMP IBA,ISS IEA,IBA,IDA ISS IEA,ISS,ISS	85440,9231,9448,6091,54915,55704	1	17
MOB1A	TRUE	3	1.91997e-06	1540	30	14	0.466667	0.00909091	GO:0031399		GO:BP	regulation of protein modification process	21128	7591	GO:0036211, GO:0051246	IMP,IDA IEA,IEA,IDA,IBA IEA,IEA,IDA IBA IEA,IDA IBA IEA,IDA,IBA IEA,IDA,IMP,IDA IBA,IDA ISS	85440,6789,6788,11329,9701,83593,55291,22870,9113,81532,26524,6091,9770,55704	1	6
MOB1A	TRUE	3	3.3326e-06	1400	30	13	0.433333	0.00928571	GO:0019220		GO:BP	regulation of phosphate metabolic process	21128	5933	GO:0006796, GO:0051174	IMP,IDA IEA,IEA,IDA,IBA IEA,IDA IBA IEA,IDA IBA IEA,IDA,IBA IEA,IDA,IMP,IDA IBA,IDA ISS	85440,6789,6788,11329,9701,55291,22870,9113,81532,26524,6091,9770,55704	1	6
MOB1A	TRUE	3	3.3326e-06	1401	30	13	0.433333	0.00927909	GO:0051174		GO:BP	regulation of phosphorus metabolic process	21128	14402	GO:0006793, GO:0031323	IMP,IDA IEA,IEA,IDA,IBA IEA,IDA IBA IEA,IDA IBA IEA,IDA,IBA IEA,IDA,IMP,IDA IBA,IDA ISS	85440,6789,6788,11329,9701,55291,22870,9113,81532,26524,6091,9770,55704	1	6
MOB1A	TRUE	3	1.98067e-05	3649	30	18	0.6	0.00493286	GO:0036211		GO:BP	protein modification process	21128	10066	GO:0019538, GO:0043412	IMP,IDA TAS IEA,IDA IBA IEA,IDA IBA IEA,IDA IBA IEA,IBA IEA,IEA,IDA IBA IEA,IDA IBA IEA,IDA IBA IEA,IDA IBA IEA,IBA IEA,TAS IEA,IDA IBA IEA,IDA IBA IEA,IMP,IDA IBA,IDA ISS	85440,5537,6789,6788,11329,9701,83593,55291,22870,9113,23012,81532,5784,26524,9448,6091,9770,55704	1	6
MOB1A	TRUE	3	3.35986e-05	3873	30	18	0.6	0.00464756	GO:0043412		GO:BP	macromolecule modification	21128	11326	GO:0043170	IMP,IDA TAS IEA,IDA IBA IEA,IDA IBA IEA,IDA IBA IEA,IBA IEA,IEA,IDA IBA IEA,IDA IBA IEA,IDA IBA IEA,IDA IBA IEA,IBA IEA,TAS IEA,IDA IBA IEA,IDA IBA IEA,IMP,IDA IBA,IDA ISS	85440,5537,6789,6788,11329,9701,83593,55291,22870,9113,23012,81532,5784,26524,9448,6091,9770,55704	1	6
MOB1A	TRUE	3	3.35986e-05	2560	30	15	0.5	0.00585938	GO:0051246		GO:BP	regulation of protein metabolic process	21128	14445	GO:0019538, GO:0051171, GO:0060255, GO:0080090	IMP,IDA IEA,IEA,IDA,IBA IEA,IEA,IDA IBA IEA,IDA IBA IEA,IDA IMP,IBA IEA,IDA,IMP,IDA IMP IBA,IDA IBA,IDA ISS	85440,6789,6788,11329,9701,83593,55291,22870,9113,81532,26524,6091,54915,9770,55704	1	6
MOB1A	TRUE	3	4.87083e-05	775	30	9	0.3	0.0116129	GO:0043549		GO:BP	regulation of kinase activity	21128	11416	GO:0042325, GO:0051338	IEA,IEA,IDA,IDA,IEA,IDA,IMP,IDA IBA,IDA ISS	6789,6788,11329,9113,81532,26524,6091,9770,55704	1	6
MOB1A	TRUE	3	9.19903e-05	1101	30	10	0.333333	0.00908265	GO:0001932		GO:BP	regulation of protein phosphorylation	21128	568	GO:0006468, GO:0031399, GO:0042325	IMP,IDA IEA,IEA,IDA,IDA,IBA IEA,IDA,IMP,IDA IBA,IDA ISS	85440,6789,6788,11329,9113,81532,26524,6091,9770,55704	1	6
MOB1A	TRUE	3	0.000137194	908	30	9	0.3	0.00991189	GO:0051338		GO:BP	regulation of transferase activity	21128	14517	GO:0050790	IEA,IEA,IDA,IDA,IEA,IDA,IMP,IDA IBA,IDA ISS	6789,6788,11329,9113,81532,26524,6091,9770,55704	1	6
MOB1A	TRUE	3	0.000193969	1244	30	10	0.333333	0.00803859	GO:0042325		GO:BP	regulation of phosphorylation	21128	10721	GO:0016310, GO:0019220	IMP,IDA IEA,IEA,IDA,IDA,IBA IEA,IDA,IMP,IDA IBA,IDA ISS	85440,6789,6788,11329,9113,81532,26524,6091,9770,55704	1	6
MOB1A	TRUE	3	0.000228913	745	30	8	0.266667	0.0107383	GO:0001934		GO:BP	positive regulation of protein phosphorylation	21128	570	GO:0001932, GO:0006468, GO:0031401, GO:0042327	IMP,IDA IEA,IEA,IDA,IBA IEA,IMP,IDA IBA,IDA ISS	85440,6789,6788,9113,81532,6091,9770,55704	1	6
MOB1A	TRUE	3	0.000228913	1005	30	9	0.3	0.00895522	GO:0031401		GO:BP	positive regulation of protein modification process	21128	7593	GO:0031399, GO:0036211, GO:0051247	IMP,IDA IEA,IEA,IEA,IDA,IBA IEA,IMP,IDA IBA,IDA ISS	85440,6789,6788,83593,9113,81532,6091,9770,55704	1	6
MOB1A	TRUE	3	0.000399953	822	30	8	0.266667	0.00973236	GO:0042327		GO:BP	positive regulation of phosphorylation	21128	10723	GO:0016310, GO:0042325, GO:0045937	IMP,IDA IEA,IEA,IDA,IBA IEA,IMP,IDA IBA,IDA ISS	85440,6789,6788,9113,81532,6091,9770,55704	1	6
MOB1A	TRUE	3	0.000490863	5482	30	19	0.633333	0.00346589	GO:0019538		GO:BP	protein metabolic process	21128	6224	GO:0043170, GO:0044238, GO:1901564	IMP,IDA TAS IEA,IDA IBA IEA,IDA IBA IEA,IDA IBA IEA,IBA IEA,IEA,IDA IBA IEA,IDA IBA IEA,IDA IMP IBA IEA,IDA IBA IEA,IBA IEA,TAS IEA,IDA IBA IEA,IDA IBA IEA,IMP,IDA IMP IBA,IDA IBA,IDA ISS	85440,5537,6789,6788,11329,9701,83593,55291,22870,9113,23012,81532,5784,26524,9448,6091,54915,9770,55704	1	6
MOB1A	TRUE	3	0.000658613	1499	30	10	0.333333	0.00667111	GO:0051247		GO:BP	positive regulation of protein metabolic process	21128	14446	GO:0010604, GO:0019538, GO:0051173, GO:0051246	IMP,IDA IEA,IEA,IEA,IDA,IBA IEA,IMP,IDA IMP,IDA IBA,IDA ISS	85440,6789,6788,83593,9113,81532,6091,54915,9770,55704	1	6
MOB1A	TRUE	3	0.000699729	907	30	8	0.266667	0.00882029	GO:0010562		GO:BP	positive regulation of phosphorus metabolic process	21128	4332	GO:0006793, GO:0031325, GO:0051174	IMP,IDA IEA,IEA,IDA,IBA IEA,IMP,IDA IBA,IDA ISS	85440,6789,6788,9113,81532,6091,9770,55704	1	6
MOB1A	TRUE	3	0.000699729	907	30	8	0.266667	0.00882029	GO:0045937		GO:BP	positive regulation of phosphate metabolic process	21128	12507	GO:0006796, GO:0010562, GO:0019220	IMP,IDA IEA,IEA,IDA,IBA IEA,IMP,IDA IBA,IDA ISS	85440,6789,6788,9113,81532,6091,9770,55704	1	6
MOB1A	TRUE	3	0.00103855	6462	30	20	0.666667	0.00309502	GO:0023052		GO:BP	signaling	21128	7037	GO:0008150	IEA,IDA IMP IBA TAS IEA,IDA IMP IBA TAS IEA,IDA IBA,IBA IEA,IDA IMP ISS IBA TAS IEA,IDA IBA,IMP ISS IBA TAS NAS IEA,IBA,IEA,ISS IBA IEA,TAS IEA,NAS,IDA IMP ISS IBA TAS IEA,IDA ISS IBA,IMP ISS IEA,ISS,IBA IEA,IDA IBA IEA,IDA ISS IEA	85440,6789,6788,11329,83593,9113,23012,9231,81532,57572,60485,81704,667,26524,9448,6091,54915,283349,9770,55704	1	6
MOB1A	TRUE	3	0.0011767	494	30	6	0.2	0.0121457	GO:0033674		GO:BP	positive regulation of kinase activity	21128	8831	GO:0042327, GO:0043549, GO:0051347	IEA,IEA,IEA,IMP,IDA IBA,IDA ISS	6789,6788,81532,6091,9770,55704	1	6
MOB1A	TRUE	3	0.00128646	6573	30	20	0.666667	0.00304275	GO:0007154		GO:BP	cell communication	21128	2797	GO:0009987	IEA,IDA IMP IBA TAS IEA,IDA IMP IBA TAS IEA,IDA IBA,IBA IEA,IDA IMP ISS IBA TAS IEA,IDA IBA,IMP ISS IBA TAS NAS IEA,IBA,IEA,ISS IBA IEA,TAS IEA,NAS,IDA IMP ISS IBA TAS IEA,IDA ISS IBA,IMP ISS IEA,ISS,IBA IEA,IDA IBA IEA,IDA ISS IEA	85440,6789,6788,11329,83593,9113,23012,9231,81532,57572,60485,81704,667,26524,9448,6091,54915,283349,9770,55704	1	6
MOB1A	TRUE	3	0.00154714	170	30	4	0.133333	0.0235294	GO:0030216		GO:BP	keratinocyte differentiation	21128	7123	GO:0009913, GO:0043588	IEA,IEA,IEA,IEA	6789,9113,60485,26524	1	6
MOB1A	TRUE	3	0.00226866	584	30	6	0.2	0.010274	GO:0051347		GO:BP	positive regulation of transferase activity	21128	14526	GO:0043085, GO:0051338	IEA,IEA,IEA,IMP,IDA IBA,IDA ISS	6789,6788,81532,6091,9770,55704	1	6
MOB1A	TRUE	3	0.00358331	6538	30	19	0.633333	0.00290609	GO:1901564		GO:BP	organonitrogen compound metabolic process	21128	22679	GO:0006807, GO:0071704	IMP,IDA TAS IEA,IDA IBA IEA,IDA IBA IEA,IDA IBA IEA,IBA IEA,IEA,IDA IBA IEA,IDA IBA IEA,IDA IMP IBA IEA,IDA IBA IEA,IBA IEA,TAS IEA,IDA IBA IEA,IDA IBA IEA,IMP,IDA IMP IBA,IDA IBA,IDA ISS	85440,5537,6789,6788,11329,9701,83593,55291,22870,9113,23012,81532,5784,26524,9448,6091,54915,9770,55704	1	6
MOB1A	TRUE	3	0.00443269	240	30	4	0.133333	0.0166667	GO:0009913		GO:BP	epidermal cell differentiation	21128	3863	GO:0008544, GO:0030855	IEA,IEA,IEA,IEA	6789,9113,60485,26524	1	6
MOB1A	TRUE	3	0.00482901	1699	30	9	0.3	0.00529723	GO:0048870		GO:BP	cell motility	21128	13936	GO:0009987	IMP,IEA,IMP IBA IEA,IMP,IMP IBA IEA,IMP,IMP ISS,IDA IMP,IMP IEA	85440,6789,23143,9231,81704,667,9448,6091,55704	1	6
MOB1A	TRUE	3	0.00522649	11139	30	25	0.833333	0.00224437	GO:0050794		GO:BP	regulation of cellular process	21128	14091	GO:0009987, GO:0050789	IMP ISS IEA,IDA IMP IBA TAS IEA,IDA IMP IGI ISS IBA TAS IEA,IDA IBA,IMP IBA IEA,IBA IEA,IBA IEA,IDA IBA IEA,IDA IBA IEA,IDA IMP ISS IBA TAS IEA,IDA ISS IBA IEA,IMP ISS IBA TAS NAS IEA,IBA IEA,IEA,ISS IBA IEA,IDA IMP,IMP IBA TAS IEA,NAS,IDA IMP ISS IBA TAS IEA,IDA IMP ISS IBA NAS,IDA IMP ISS IEA,IDA IMP ISS IBA,IBA IEA,IDA IBA IEA,IDA IMP ISS IEA	85440,6789,6788,11329,23143,9701,83593,55291,22870,9113,23012,9231,81532,57572,60485,5784,81704,667,26524,9448,6091,54915,283349,9770,55704	1	6
MOB1A	TRUE	3	0.00805763	1502	30	8	0.266667	0.00532623	GO:0016477		GO:BP	cell migration	21128	5389	GO:0048870	IMP,IEA,IMP IBA IEA,IMP,IMP IBA IEA,IMP ISS,IDA IMP,IMP IEA	85440,6789,23143,9231,81704,9448,6091,55704	1	6
MOB1A	TRUE	3	0.00805763	1144	30	7	0.233333	0.00611888	GO:0033365		GO:BP	protein localization to organelle	21128	8652	GO:0008104	IDA IGI,IGI,IEA,ISS IEA,IBA IEA,ISS IEA,IMP	6789,6788,83593,9113,51194,26524,55704	1	6
MOB1A	TRUE	3	0.0107188	1220	30	7	0.233333	0.0057377	GO:0060429		GO:BP	epithelium development	21128	15559	GO:0009888	IEA,IEA,IMP IEA,IEA,IEA,IEA,IMP	6789,6788,9113,9231,60485,26524,6091	1	6
MOB1A	TRUE	3	0.0109684	1611	30	8	0.266667	0.00496586	GO:0048585		GO:BP	negative regulation of response to stimulus	21128	13679	GO:0048519, GO:0048583, GO:0050896	IMP IEA,IMP IEA,IDA,IMP,IMP IBA IEA,IMP IEA,IDA IMP,IEA	6789,6788,11329,9113,9231,26524,6091,9770	1	6
MOB1A	TRUE	3	0.0109684	3378	30	12	0.4	0.0035524	GO:0023051		GO:BP	regulation of signaling	21128	7036	GO:0023052, GO:0050789	IMP IBA IEA,IMP IBA IEA,IDA,IMP ISS IEA,IMP ISS IBA IEA,TAS,IMP ISS IEA,IDA ISS IBA,IMP ISS,ISS,IDA IBA IEA,IDA	6789,6788,11329,9113,9231,81704,26524,9448,6091,54915,9770,55704	1	6
MOB1A	TRUE	3	0.0119038	1258	30	7	0.233333	0.00556439	GO:0018193		GO:BP	peptidyl-amino acid modification	21128	5590	GO:0036211	IMP,IDA,IBA,IDA IBA,IBA,IBA,IDA	85440,6789,11329,9113,23012,26524,9770	1	6
MOB1A	TRUE	3	0.0139788	648	30	5	0.166667	0.00771605	GO:0000904		GO:BP	cell morphogenesis involved in differentiation	21128	257	GO:0000902, GO:0048468	IMP IBA,IEA,IEA,IDA ISS IEA,ISS	85440,9113,26524,6091,54915	1	6
MOB1A	TRUE	3	0.0171235	2	30	1	0.0333333	0.5	GO:0021827		GO:BP	postnatal olfactory bulb interneuron migration	21128	6790	GO:0021823, GO:0021891, GO:0022028	IDA	6091	1	6
MOB1A	TRUE	3	0.0171235	2	30	1	0.0333333	0.5	GO:0021836		GO:BP	chemorepulsion involved in postnatal olfactory bulb interneuron migration	21128	6799	GO:0021827, GO:0050919	IDA	6091	1	6
MOB1A	TRUE	3	0.0171235	2	30	1	0.0333333	0.5	GO:0021825		GO:BP	substrate-dependent cerebral cortex tangential migration	21128	6788	GO:0006929, GO:0021800	IDA	6091	1	6
MOB1A	TRUE	3	0.0171235	2	30	1	0.0333333	0.5	GO:0050925		GO:BP	negative regulation of negative chemotaxis	21128	14203	GO:0050919, GO:0050922, GO:0050923	IDA	6091	1	6
MOB1A	TRUE	3	0.0171235	2	30	1	0.0333333	0.5	GO:0021823		GO:BP	cerebral cortex tangential migration using cell-cell interactions	21128	6786	GO:0021825	IDA	6091	1	6
MOB1A	TRUE	3	0.0181267	2708	30	10	0.333333	0.00369276	GO:0008104		GO:BP	protein localization	21128	3211	GO:0070727	IDA IGI,IGI,IEA,IMP ISS IEA,IBA IEA,IEA,IBA,IDA,ISS IEA,IDA IMP	6789,6788,83593,9113,51194,9231,60485,5784,26524,55704	1	6
MOB1A	TRUE	3	0.0185293	2718	30	10	0.333333	0.00367918	GO:0070727		GO:BP	cellular macromolecule localization	21128	17331	GO:0033036, GO:0051641	IDA IGI,IGI,IEA,IMP ISS IEA,IBA IEA,IEA,IBA,IDA,ISS IEA,IDA IMP	6789,6788,83593,9113,51194,9231,60485,5784,26524,55704	1	6
MOB1A	TRUE	3	0.0271048	1168	30	6	0.2	0.00513699	GO:0048646		GO:BP	anatomical structure formation involved in morphogenesis	21128	13727	GO:0009653, GO:0032502	IEA,IEA,IEA,IMP IBA IEA,IEA,IMP ISS	6789,6788,9113,5784,26524,6091	1	6
MOB1A	TRUE	3	0.043699	633	30	4	0.133333	0.00631912	GO:0048729		GO:BP	tissue morphogenesis	21128	13809	GO:0009653, GO:0009888	IEA,IEA,IEA,ISS	6789,6788,9231,6091	1	6
MOB1A	TRUE	3	1.37398e-06	12	16	4	0.25	0.333333	CORUM:5196		CORUM	TNF-alpha/NF-kappa B signaling complex (CHUK, BTRC, NFKB2, PPP6C, REL, CUL1, IKBKE, SAPS2, SAPS1, ANKRD28, RELA, SKP1)	3383	1583	CORUM:0000000	CORUM,CORUM,CORUM,CORUM	23243,5537,9701,22870	1	7
MOB1A	TRUE	3	4.7666e-05	2667	30	15	0.5	0.0056243	GO:0035556		GO:BP	intracellular signal transduction	21128	9639	GO:0007165	IEA,IDA IBA TAS IEA,IDA IBA TAS IEA,IDA IBA,IDA IBA TAS IEA,IDA IBA,IMP IBA NAS IEA,IEA,ISS IEA,TAS IEA,IDA IBA TAS IEA,IDA ISS IBA,IMP,IDA IBA IEA,IDA ISS	85440,6789,6788,11329,9113,23012,9231,57572,60485,81704,26524,9448,6091,9770,55704	1	8
MOB1A	TRUE	3	0.00260314	377	30	5	0.166667	0.0132626	GO:0043087		GO:BP	regulation of GTPase activity	21128	11159	GO:0051336	IDA IBA,IDA IEA,IBA,IDA IBA,ISS	85440,23143,57572,81704,9448	1	8
MOB1A	TRUE	3	0.00511804	1353	30	8	0.266667	0.00591279	GO:0040011		GO:BP	locomotion	21128	10519	GO:0008150	IMP,IEA,IMP IBA IEA,IMP,IMP IBA IEA,IMP ISS,IDA IMP ISS IEA,ISS	85440,6789,23143,9231,81704,9448,6091,54915	1	8
MOB1A	TRUE	3	0.0148617	1725	30	8	0.266667	0.00463768	GO:1902531		GO:BP	regulation of intracellular signal transduction	21128	23502	GO:0009966, GO:0035556	IBA,IBA IEA,IDA,IMP IBA IEA,TAS,IDA ISS IBA,IMP,IDA IBA IEA	6789,6788,11329,9231,81704,9448,6091,9770	1	8
MOB1A	TRUE	3	0.0171235	2	30	1	0.0333333	0.5	GO:0032014		GO:BP	positive regulation of ARF protein signal transduction	21128	7763	GO:0032011, GO:0032012, GO:0046579	ISS	9448	1	8
MOB1A	TRUE	3	0.0234184	3	30	1	0.0333333	0.333333	GO:0045200		GO:BP	establishment of neuroblast polarity	21128	12088	GO:0030010, GO:0045196	IMP	85440	1	8
MOB1A	TRUE	3	0.0234184	3	30	1	0.0333333	0.333333	GO:0045196		GO:BP	establishment or maintenance of neuroblast polarity	21128	12084	GO:0007163, GO:0055059	IMP	85440	1	8
MOB1A	TRUE	3	0.0271453	4	30	1	0.0333333	0.25	GO:0022027		GO:BP	interkinetic nuclear migration	21128	6976	GO:0007097, GO:0021846	ISS	85440	1	8
MOB1A	TRUE	3	0.00101223	142	30	4	0.133333	0.028169	GO:0033135		GO:BP	regulation of peptidyl-serine phosphorylation	21128	8521	GO:0001932, GO:0018105	IMP,IDA,IDA,IDA	85440,6789,9113,9770	1	9
MOB1A	TRUE	3	0.00524595	109	30	3	0.1	0.0275229	GO:0033138		GO:BP	positive regulation of peptidyl-serine phosphorylation	21128	8523	GO:0001934, GO:0018105, GO:0033135	IMP,IDA,IDA	85440,6789,9113	1	9
MOB1A	TRUE	3	0.0321769	4627	30	13	0.433333	0.0028096	GO:0007275		GO:BP	multicellular organism development	21128	2887	GO:0032501, GO:0048856	IMP ISS IBA IEA,IEA,IEA,IEA,ISS IEA,IEA,IMP IBA IEA,IEA,IBA,IDA IMP ISS TAS IEA,ISS,IEA,ISS IEA	85440,6789,6788,9113,9231,60485,5784,26524,9448,6091,54915,9770,55704	1	9
MOB1A	TRUE	3	1.37398e-06	3	16	3	0.1875	1	CORUM:6716	yes	CORUM	DLG5-MST1-MST2 complex	3383	2327	CORUM:0000000	CORUM,CORUM,CORUM	6789,6788,9231	1	10
MOB1A	TRUE	3	0.00443269	240	30	4	0.133333	0.0166667	GO:0007163		GO:BP	establishment or maintenance of cell polarity	21128	2806	GO:0009987	IMP,IMP IC IEA,IMP IBA IEA,IMP	85440,9231,81704,667	1	10
MOB1A	TRUE	3	0.0109684	1	30	1	0.0333333	1	GO:0045186		GO:BP	zonula adherens assembly	21128	12079	GO:0034333, GO:0043297	IEA	9231	1	10
MOB1A	TRUE	3	0.0218307	3	16	1	0.0625	0.333333	CORUM:6264		CORUM	DLG5-SORBS3-CTNNB1 complex	3383	2016	CORUM:0000000	CORUM	9231	1	10
MOB1A	TRUE	3	0.0134003	1	16	1	0.0625	1	CORUM:1530		CORUM	Girdin homo-oligomer complex	3383	775	CORUM:0000000	CORUM	55704	1	11
MOB1A	TRUE	3	0.0148782	1727	30	8	0.266667	0.00463231	GO:0023056		GO:BP	positive regulation of signaling	21128	7038	GO:0023051, GO:0023052, GO:0048518	IEA,IEA,IMP ISS IEA,ISS,IMP ISS,ISS,IDA IBA,IDA	6789,6788,9231,9448,6091,54915,9770,55704	1	11
MOB1A	TRUE	3	0.0148952	1729	30	8	0.266667	0.00462695	GO:0010647		GO:BP	positive regulation of cell communication	21128	4411	GO:0007154, GO:0010646, GO:0048522	IEA,IEA,IMP ISS IEA,ISS,IMP ISS,ISS,IDA IBA,IDA	6789,6788,9231,9448,6091,54915,9770,55704	1	11
MOB1A	TRUE	3	0.0171235	2	30	1	0.0333333	0.5	GO:0072658		GO:BP	maintenance of protein location in membrane	21128	18585	GO:0032507, GO:0072657	IDA	55704	1	11
MOB1A	TRUE	3	0.0171235	2	30	1	0.0333333	0.5	GO:0072660		GO:BP	maintenance of protein location in plasma membrane	21128	18587	GO:0072658, GO:0072659	IDA	55704	1	11
MOB1A	TRUE	3	0.0214337	1378	31	8	0.258065	0.00580552	GO:0015630	yes	GO:CC	microtubule cytoskeleton	22112	713	GO:0005856	IEA,IDA IBA IEA,ISS IEA,IEA,IDA IEA,IDA IBA IEA,IEA,IDA IBA IEA	83593,9113,9231,54839,667,26524,283349,55704	1	11
MOB1A	TRUE	3	0.0250844	1528	30	7	0.233333	0.00458115	GO:0009967		GO:BP	positive regulation of signal transduction	21128	3899	GO:0007165, GO:0009966, GO:0010647, GO:0023056, GO:0048584	IEA,IEA,IMP ISS IEA,ISS,IMP ISS,IDA IBA,IDA	6789,6788,9231,9448,6091,9770,55704	1	11
MOB1A	TRUE	3	0.0348561	2399	31	10	0.322581	0.0041684	GO:0005856		GO:CC	cytoskeleton	22112	401	GO:0043232	IEA,IDA IBA IEA,ISS IEA,ISS IEA,IEA,IEA,IDA IBA IEA,IDA IBA IEA,IEA,IDA IBA IEA	83593,9113,23012,9231,54839,5784,667,26524,283349,55704	1	11
MOB1A	TRUE	3	0.0417949	4312	30	12	0.4	0.00278293	GO:0048869		GO:BP	cellular developmental process	21128	13935	GO:0009987, GO:0032502	IMP ISS IBA IEA,IEA,IEA,IMP IEA,IMP ISS IEA,IEA,IEA,IBA,IDA ISS IEA,ISS,IEA,ISS	85440,6789,6788,9113,9231,60485,26524,9448,6091,54915,9770,55704	1	11
MOB1A	TRUE	3	0.0178332	1806	30	8	0.266667	0.00442968	GO:0046907		GO:BP	intracellular transport	21128	13236	GO:0006810, GO:0051641, GO:0051649	ISS,TAS,IDA IGI,IGI,IBA IEA,IDA,ISS,IBA IEA	85440,5537,6789,6788,51194,5784,667,55704	1	13
MOB1A	TRUE	2	2.43495e-09	29	11	5	0.454545	0.172414	KEGG:04392		KEGG	Hippo signaling pathway - multiple species	8091	306	KEGG:00000	KEGG,KEGG,KEGG,KEGG,KEGG	6788,9113,60485,26524,9770	1	3
MOB1A	TRUE	2	3.02063e-08	43	30	6	0.2	0.139535	GO:0035329	yes	GO:BP	hippo signaling	21128	9506	GO:0035556	IDA TAS IEA,IDA TAS IEA,IDA IBA TAS IEA,IMP IBA IEA,ISS IEA,IDA IBA TAS IEA	6789,6788,9113,9231,60485,26524	1	3
MOB1A	TRUE	2	7.05575e-06	157	11	5	0.454545	0.0318471	KEGG:04390	yes	KEGG	Hippo signaling pathway	8091	304	KEGG:00000	KEGG,KEGG,KEGG,KEGG,KEGG	6788,9113,9231,60485,26524	1	3
MOB1A	TRUE	2	1.74055e-05	88	30	5	0.166667	0.0568182	GO:0046620	yes	GO:BP	regulation of organ growth	21128	13047	GO:0035265, GO:0048638, GO:0051239	IEA,IEA,IBA,IEA,IBA IEA	6789,6788,9113,60485,26524	1	3
MOB1A	TRUE	2	1.98067e-05	313	30	7	0.233333	0.0223642	GO:0018105		GO:BP	peptidyl-serine phosphorylation	21128	5525	GO:0006468, GO:0018209	IMP,IDA,IBA,IDA IBA,IBA,IBA,IDA	85440,6789,11329,9113,23012,26524,9770	1	3
MOB1A	TRUE	2	1.98067e-05	661	30	9	0.3	0.0136157	GO:0045859	yes	GO:BP	regulation of protein kinase activity	21128	12447	GO:0001932, GO:0043549	IEA,IEA,IDA,IDA,IEA,IDA,IMP,IDA IBA,IDA ISS	6789,6788,11329,9113,81532,26524,6091,9770,55704	1	3
MOB1A	TRUE	2	2.66765e-05	331	30	7	0.233333	0.021148	GO:0018209		GO:BP	peptidyl-serine modification	21128	5605	GO:0018193	IMP,IDA,IBA,IDA IBA,IBA,IBA,IDA	85440,6789,11329,9113,23012,26524,9770	1	3
MOB1A	TRUE	2	8.91507e-05	2	16	2	0.125	1	CORUM:6403	yes	CORUM	MST1-SAV1 complex	3383	2102	CORUM:0000000	CORUM,CORUM	6789,60485	1	3
MOB1A	TRUE	2	8.91507e-05	2	16	2	0.125	1	CORUM:6404	yes	CORUM	MST2-SAV1 complex	3383	2103	CORUM:0000000	CORUM,CORUM	6788,60485	1	3
MOB1A	TRUE	2	0.00013578	1454	30	11	0.366667	0.00756534	GO:0042981		GO:BP	regulation of apoptotic process	21128	11103	GO:0006915, GO:0043067	IDA IEA,ISS IEA,IEA,IBA,IEA,IEA,IEA,IBA,IMP,IEA,IDA IEA	6789,6788,83593,9113,9231,60485,81704,26524,9448,283349,9770	1	3
MOB1A	TRUE	2	0.000137194	162	30	5	0.166667	0.0308642	GO:0035265		GO:BP	organ growth	21128	9460	GO:0032501, GO:0048589	IEA,IEA,IBA,IEA,IBA IEA	6789,6788,9113,60485,26524	1	3
MOB1A	TRUE	2	0.000137194	1483	30	11	0.366667	0.0074174	GO:0043067		GO:BP	regulation of programmed cell death	21128	11152	GO:0010941, GO:0012501	IDA IEA,ISS IEA,IEA,IBA,IEA,IEA,IEA,IBA,IMP,IEA,IDA IEA	6789,6788,83593,9113,9231,60485,81704,26524,9448,283349,9770	1	3
MOB1A	TRUE	2	0.000175926	309	30	6	0.2	0.0194175	GO:0034504		GO:BP	protein localization to nucleus	21128	9175	GO:0033365	IDA IGI,IGI,IEA,ISS IEA,IBA IEA,ISS IEA	6789,6788,83593,9113,51194,26524	1	3
MOB1A	TRUE	2	0.000207975	3	30	2	0.0666667	0.666667	GO:0001828		GO:BP	inner cell mass cellular morphogenesis	21128	506	GO:0000904, GO:0001826, GO:0048598	IEA,IEA	9113,26524	1	3
MOB1A	TRUE	2	0.000207975	3	30	2	0.0666667	0.666667	GO:0001827		GO:BP	inner cell mass cell fate commitment	21128	505	GO:0001826, GO:0045165	IEA,IEA	9113,26524	1	3
MOB1A	TRUE	2	0.000213371	3	16	2	0.125	0.666667	CORUM:6621		CORUM	NEK2A-SAV1-STK3 complex	3383	2260	CORUM:0000000	CORUM,CORUM	6788,60485	1	3
MOB1A	TRUE	2	0.000253267	1638	30	11	0.366667	0.00671551	GO:0010941		GO:BP	regulation of cell death	21128	4663	GO:0008219, GO:0050794	IDA IEA,ISS IEA,IEA,IBA,IEA,IEA,IEA,IBA,IMP,IEA,IDA IEA	6789,6788,83593,9113,9231,60485,81704,26524,9448,283349,9770	1	3
MOB1A	TRUE	2	0.000344936	31	30	3	0.1	0.0967742	GO:0046621		GO:BP	negative regulation of organ growth	21128	13048	GO:0035265, GO:0046620, GO:0048640, GO:0051241	IEA,IEA,IEA	6789,6788,60485	1	3
MOB1A	TRUE	2	0.000346318	4	30	2	0.0666667	0.5	GO:0060800		GO:BP	regulation of cell differentiation involved in embryonic placenta development	21128	15911	GO:0045595, GO:0060706, GO:2000241	IEA,IEA	6789,6788	1	3
MOB1A	TRUE	2	0.000411814	386	30	6	0.2	0.015544	GO:0071900		GO:BP	regulation of protein serine/threonine kinase activity	21128	18062	GO:0045859	IEA,IEA,IDA,IDA,IDA,IMP	6789,6788,11329,9113,26524,6091	1	3
MOB1A	TRUE	2	0.000605007	417	30	6	0.2	0.0143885	GO:0045860		GO:BP	positive regulation of protein kinase activity	21128	12448	GO:0001934, GO:0033674, GO:0045859	IEA,IEA,IEA,IMP,IDA IBA,IDA ISS	6789,6788,81532,6091,9770,55704	1	3
MOB1A	TRUE	2	0.000768102	264	30	5	0.166667	0.0189394	GO:0006470		GO:BP	protein dephosphorylation	21128	2273	GO:0016311, GO:0036211	IDA TAS IEA,IBA IEA,IDA IBA IEA,IDA IBA IEA,TAS IEA	5537,9701,55291,22870,5784	1	3
MOB1A	TRUE	2	0.000768102	1894	30	11	0.366667	0.00580781	GO:0006915		GO:BP	apoptotic process	21128	2636	GO:0012501	IDA IEA,ISS TAS IEA,IEA,IBA,IEA,IEA,IEA,IBA,IMP,IEA,IDA IEA	6789,6788,83593,9113,9231,60485,81704,26524,9448,283349,9770	1	3
MOB1A	TRUE	2	0.000950917	1948	30	11	0.366667	0.00564682	GO:0012501		GO:BP	programmed cell death	21128	4716	GO:0008219	IDA IEA,ISS TAS IEA,IEA,IBA,IEA,IEA,IEA,IBA,IMP,IEA,IDA IEA	6789,6788,83593,9113,9231,60485,81704,26524,9448,283349,9770	1	3
MOB1A	TRUE	2	0.000950917	138	30	4	0.133333	0.0289855	GO:0090090		GO:BP	negative regulation of canonical Wnt signaling pathway	21128	19153	GO:0030178, GO:0060070, GO:0060828	IMP IEA,IMP IEA,IMP,IMP IEA	6789,6788,9113,26524	1	3
MOB1A	TRUE	2	0.00098495	140	30	4	0.133333	0.0285714	GO:0050680		GO:BP	negative regulation of epithelial cell proliferation	21128	14041	GO:0008285, GO:0050673, GO:0050678	IEA,IEA,IEA,IMP	6789,6788,60485,6091	1	3
MOB1A	TRUE	2	0.00101223	707	30	7	0.233333	0.00990099	GO:0008285		GO:BP	negative regulation of cell population proliferation	21128	3241	GO:0008283, GO:0042127, GO:0048523	IEA,IEA,IEA,IMP TAS,IEA,IMP,IMP	6789,6788,83593,9231,60485,5784,6091	1	3
MOB1A	TRUE	2	0.00111493	8	30	2	0.0666667	0.25	GO:0001826		GO:BP	inner cell mass cell differentiation	21128	504	GO:0001825, GO:0030154	IEA,IEA	9113,26524	1	3
MOB1A	TRUE	2	0.00132991	9	30	2	0.0666667	0.222222	GO:0060215		GO:BP	primitive hemopoiesis	21128	15366	GO:0035162	IEA,IEA	6789,6788	1	3
MOB1A	TRUE	2	0.00132991	509	30	6	0.2	0.0117878	GO:0043065		GO:BP	positive regulation of apoptotic process	21128	11150	GO:0006915, GO:0042981, GO:0043068	IDA IEA,ISS IEA,IBA,IEA,IBA,IDA	6789,6788,9113,60485,26524,9770	1	3
MOB1A	TRUE	2	0.00133025	1033	30	8	0.266667	0.00774443	GO:0040012		GO:BP	regulation of locomotion	21128	10520	GO:0040011, GO:0050789	IMP,IEA,IMP IBA IEA,IMP,IMP IBA IEA,IMP ISS,IDA IMP,ISS	85440,6789,23143,9231,81704,9448,6091,54915	1	3
MOB1A	TRUE	2	0.00134832	6012	30	19	0.633333	0.00316035	GO:0007165		GO:BP	signal transduction	21128	2808	GO:0007154, GO:0009987, GO:0023052, GO:0050794, GO:0051716	IEA,IDA IMP IBA TAS IEA,IDA IMP IBA TAS IEA,IDA IBA,IBA IEA,IDA IMP ISS IBA TAS IEA,IDA IBA,IMP ISS IBA TAS NAS IEA,IBA,IEA,ISS IBA IEA,TAS IEA,NAS,IDA IMP ISS IBA TAS IEA,IDA ISS IBA,IMP ISS IEA,IBA IEA,IDA IBA IEA,IDA ISS IEA	85440,6789,6788,11329,83593,9113,23012,9231,81532,57572,60485,81704,667,26524,9448,6091,283349,9770,55704	1	3
MOB1A	TRUE	2	0.00135135	58	30	3	0.1	0.0517241	GO:0043666		GO:BP	regulation of phosphoprotein phosphatase activity	21128	11497	GO:0010921, GO:0035304	IBA IEA,IDA IBA IEA,IDA IBA IEA	9701,55291,22870	1	3
MOB1A	TRUE	2	0.00138682	522	30	6	0.2	0.0114943	GO:0043068		GO:BP	positive regulation of programmed cell death	21128	11153	GO:0010942, GO:0012501, GO:0043067	IDA IEA,ISS IEA,IBA,IEA,IBA,IDA	6789,6788,9113,60485,26524,9770	1	3
MOB1A	TRUE	2	0.00145179	323	30	5	0.166667	0.0154799	GO:0048638		GO:BP	regulation of developmental growth	21128	13719	GO:0040008, GO:0048589, GO:0050793	IEA,IEA,IBA,IEA,IBA IEA	6789,6788,9113,60485,26524	1	3
MOB1A	TRUE	2	0.00148837	2113	30	11	0.366667	0.00520587	GO:0008219		GO:BP	cell death	21128	3234	GO:0009987	IDA IEA,ISS TAS IEA,IEA,IBA,IEA,IEA,IEA,IBA,IMP,IEA,IDA IEA	6789,6788,83593,9113,9231,60485,81704,26524,9448,283349,9770	1	3
MOB1A	TRUE	2	0.00154714	170	30	4	0.133333	0.0235294	GO:0030178		GO:BP	negative regulation of Wnt signaling pathway	21128	7097	GO:0009968, GO:0016055, GO:0030111	IMP IEA,IMP IEA,IMP,IMP IEA	6789,6788,9113,26524	1	3
MOB1A	TRUE	2	0.00196842	68	30	3	0.1	0.0441176	GO:0045600		GO:BP	positive regulation of fat cell differentiation	21128	12225	GO:0045444, GO:0045597, GO:0045598	IEA,IEA,IEA	6789,6788,60485	1	3
MOB1A	TRUE	2	0.00203248	12	30	2	0.0666667	0.166667	GO:0003157		GO:BP	endocardium development	21128	1619	GO:0007507, GO:0048856	IEA,IEA	6789,6788	1	3
MOB1A	TRUE	2	0.00217331	359	30	5	0.166667	0.0139276	GO:0016311		GO:BP	dephosphorylation	21128	5358	GO:0006796	IDA TAS IEA,IBA IEA,IDA IBA IEA,IDA IBA IEA,TAS IEA	5537,9701,55291,22870,5784	1	3
MOB1A	TRUE	2	0.00232098	588	30	6	0.2	0.0102041	GO:0010942		GO:BP	positive regulation of cell death	21128	4664	GO:0008219, GO:0010941, GO:0048522	IDA IEA,ISS IEA,IBA,IEA,IBA,IDA	6789,6788,9113,60485,26524,9770	1	3
MOB1A	TRUE	2	0.00260314	14	30	2	0.0666667	0.142857	GO:1902043		GO:BP	positive regulation of extrinsic apoptotic signaling pathway via death domain receptors	21128	23105	GO:0008625, GO:1902041, GO:2001238	IEA,IEA	6789,6788	1	3
MOB1A	TRUE	2	0.00340418	85	30	3	0.1	0.0352941	GO:0010921		GO:BP	regulation of phosphatase activity	21128	4644	GO:0035303, GO:0051336	IBA IEA,IDA IBA IEA,IDA IBA IEA	9701,55291,22870	1	3
MOB1A	TRUE	2	0.00358331	926	30	7	0.233333	0.0075594	GO:0030334		GO:BP	regulation of cell migration	21128	7179	GO:0016477, GO:2000145	IMP,IEA,IMP IBA IEA,IMP,IMP IBA IEA,IMP ISS,IMP	85440,6789,23143,9231,81704,9448,6091	1	3
MOB1A	TRUE	2	0.00365428	1248	30	8	0.266667	0.00641026	GO:0009968		GO:BP	negative regulation of signal transduction	21128	3900	GO:0007165, GO:0009966, GO:0010648, GO:0023057, GO:0048585	IMP IEA,IMP IEA,IDA,IMP,IMP IBA IEA,IMP IEA,IMP,IEA	6789,6788,11329,9113,9231,26524,6091,9770	1	3
MOB1A	TRUE	2	0.00370393	1985	30	10	0.333333	0.00503778	GO:0008283		GO:BP	cell population proliferation	21128	3239	GO:0009987	IMP ISS,IEA,IEA,IEA,IMP TAS,IEA,IMP,IMP,IMP,ISS	85440,6789,6788,83593,9231,60485,5784,81704,6091,55704	1	3
MOB1A	TRUE	2	0.00397484	18	30	2	0.0666667	0.111111	GO:0097284		GO:BP	hepatocyte apoptotic process	21128	19747	GO:1904019	IEA,IEA	6789,6788	1	3
MOB1A	TRUE	2	0.00397686	92	30	3	0.1	0.0326087	GO:0035304		GO:BP	regulation of protein dephosphorylation	21128	9488	GO:0006470, GO:0031399, GO:0035303	IBA IEA,IDA IBA IEA,IDA IBA IEA	9701,55291,22870	1	3
MOB1A	TRUE	2	0.00416017	673	30	6	0.2	0.0089153	GO:0043408		GO:BP	regulation of MAPK cascade	21128	11323	GO:0000165, GO:1902531	IBA,IBA IEA,IDA,IDA IBA,IMP,IDA IBA	6789,6788,11329,9448,6091,9770	1	3
MOB1A	TRUE	2	0.00453695	99	30	3	0.1	0.030303	GO:1990869		GO:BP	cellular response to chemokine	21128	26720	GO:0071345, GO:1990868	IMP IBA IEA,IMP,IMP	23143,81704,6091	1	3
MOB1A	TRUE	2	0.00453695	99	30	3	0.1	0.030303	GO:1990868		GO:BP	response to chemokine	21128	26719	GO:0034097	IMP IBA IEA,IMP,IMP	23143,81704,6091	1	3
MOB1A	TRUE	2	0.00459162	988	30	7	0.233333	0.00708502	GO:2000145		GO:BP	regulation of cell motility	21128	26903	GO:0040012, GO:0048870, GO:0050794	IMP,IEA,IMP IBA IEA,IMP,IMP IBA IEA,IMP ISS,IMP	85440,6789,23143,9231,81704,9448,6091	1	3
MOB1A	TRUE	2	0.00475933	249	30	4	0.133333	0.0160643	GO:0060828		GO:BP	regulation of canonical Wnt signaling pathway	21128	15935	GO:0030111, GO:0060070	IMP IEA,IMP IEA,IMP,IMP IEA	6789,6788,9113,26524	1	3
MOB1A	TRUE	2	0.00511804	1353	30	8	0.266667	0.00591279	GO:0023057		GO:BP	negative regulation of signaling	21128	7039	GO:0023051, GO:0023052, GO:0048519	IMP IEA,IMP IEA,IDA,IMP,IMP IBA IEA,IMP IEA,IMP,IEA	6789,6788,11329,9113,9231,26524,6091,9770	1	3
MOB1A	TRUE	2	0.00511804	1353	30	8	0.266667	0.00591279	GO:0010648		GO:BP	negative regulation of cell communication	21128	4412	GO:0007154, GO:0010646, GO:0048523	IMP IEA,IMP IEA,IDA,IMP,IMP IBA IEA,IMP IEA,IMP,IEA	6789,6788,11329,9113,9231,26524,6091,9770	1	3
MOB1A	TRUE	2	0.00522832	3004	30	12	0.4	0.00399467	GO:0051239		GO:BP	regulation of multicellular organismal process	21128	14441	GO:0032501, GO:0050789	ISS,IEA,IEA,IEA,IBA,IMP ISS IEA,IEA,IMP IBA IEA,IBA IEA,ISS,IDA IMP ISS,IEA	85440,6789,6788,83593,9113,9231,60485,81704,26524,9448,6091,9770	1	3
MOB1A	TRUE	2	0.00524595	109	30	3	0.1	0.0275229	GO:0048640		GO:BP	negative regulation of developmental growth	21128	13721	GO:0045926, GO:0048589, GO:0048638, GO:0051093	IEA,IEA,IEA	6789,6788,60485	1	3
MOB1A	TRUE	2	0.00524595	7491	30	20	0.666667	0.00266987	GO:0051716		GO:BP	cellular response to stimulus	21128	14782	GO:0009987, GO:0050896	IEA,IDA IMP IBA TAS IEA,IDA IMP IBA TAS IEA,IDA IBA,IMP IBA IEA,IBA IEA,IDA IMP ISS IBA TAS IEA,IDA IBA,IMP ISS IBA TAS NAS IEA,IBA,IEA,ISS IBA IEA,IMP TAS IEA,NAS,IDA IMP ISS IBA TAS IEA,IDA ISS IBA,IMP ISS IEA,IBA IEA,IDA IBA IEA,IDA ISS IEA	85440,6789,6788,11329,23143,83593,9113,23012,9231,81532,57572,60485,81704,667,26524,9448,6091,283349,9770,55704	1	3
MOB1A	TRUE	2	0.00557882	24	30	2	0.0666667	0.0833333	GO:0035162		GO:BP	embryonic hemopoiesis	21128	9387	GO:0030097, GO:0048568	IEA,IEA	6789,6788	1	3
MOB1A	TRUE	2	0.00569974	113	30	3	0.1	0.0265487	GO:0071901		GO:BP	negative regulation of protein serine/threonine kinase activity	21128	18063	GO:0006469, GO:0071900	IDA,IDA,IDA	11329,9113,26524	1	3
MOB1A	TRUE	2	0.00675939	773	30	6	0.2	0.00776197	GO:0000165		GO:BP	MAPK cascade	21128	59	GO:0035556	IBA,IBA IEA,IDA,IDA IBA,IMP,IDA IBA	6789,6788,11329,9448,6091,9770	1	3
MOB1A	TRUE	2	0.00678905	27	30	2	0.0666667	0.0740741	GO:0006929		GO:BP	substrate-dependent cell migration	21128	2641	GO:0016477	IEA,IDA	6789,6091	1	3
MOB1A	TRUE	2	0.00712017	28	30	2	0.0666667	0.0714286	GO:0060706		GO:BP	cell differentiation involved in embryonic placenta development	21128	15820	GO:0001892, GO:0003006, GO:0030154	IEA,IEA	6789,6788	1	3
MOB1A	TRUE	2	0.00725311	1105	30	7	0.233333	0.00633484	GO:0051241		GO:BP	negative regulation of multicellular organismal process	21128	14443	GO:0032501, GO:0048519, GO:0051239	ISS,IEA,IEA,IEA,IMP,IEA,IMP	85440,6789,6788,83593,9231,60485,6091	1	3
MOB1A	TRUE	2	0.00775435	299	30	4	0.133333	0.0133779	GO:0060070		GO:BP	canonical Wnt signaling pathway	21128	15257	GO:0016055	IMP IEA,IMP IEA,IMP,IMP IEA	6789,6788,9113,26524	1	3
MOB1A	TRUE	2	0.00781748	30	30	2	0.0666667	0.0666667	GO:1904030		GO:BP	negative regulation of cyclin-dependent protein kinase activity	21128	24743	GO:0006469, GO:1904029	IDA,IDA	9113,26524	1	3
MOB1A	TRUE	2	0.00781748	30	30	2	0.0666667	0.0666667	GO:0045736		GO:BP	negative regulation of cyclin-dependent protein serine/threonine kinase activity	21128	12350	GO:0000079, GO:0045786, GO:0071901, GO:1904030	IDA,IDA	9113,26524	1	3
MOB1A	TRUE	2	0.00794399	132	30	3	0.1	0.0227273	GO:0035303		GO:BP	regulation of dephosphorylation	21128	9487	GO:0016311, GO:0019220	IBA IEA,IDA IBA IEA,IDA IBA IEA	9701,55291,22870	1	3
MOB1A	TRUE	2	0.0080545	4755	30	15	0.5	0.00315457	GO:0048523		GO:BP	negative regulation of cellular process	21128	13627	GO:0009987, GO:0048519, GO:0050794	IMP IEA,IMP IEA,IDA,IMP IBA IEA,IEA,IDA IMP ISS IEA,IMP IBA TAS IEA,IEA,IMP,IEA,IDA IMP ISS IEA,IMP NAS,IMP,IDA IBA,IDA IEA	6789,6788,11329,23143,83593,9113,9231,60485,5784,81704,26524,9448,6091,54915,9770	1	3
MOB1A	TRUE	2	0.00805763	134	30	3	0.1	0.0223881	GO:1904019		GO:BP	epithelial cell apoptotic process	21128	24732	GO:0006915	IEA,IEA,IEA	6789,6788,60485	1	3
MOB1A	TRUE	2	0.00805763	135	30	3	0.1	0.0222222	GO:0045598		GO:BP	regulation of fat cell differentiation	21128	12223	GO:0045444, GO:0045595	IEA,IEA,IEA	6789,6788,60485	1	3
MOB1A	TRUE	2	0.00805763	308	30	4	0.133333	0.012987	GO:0043588		GO:BP	skin development	21128	11448	GO:0048513	IEA,IEA,IEA,IEA	6789,9113,60485,26524	1	3
MOB1A	TRUE	2	0.00851602	138	30	3	0.1	0.0217391	GO:1900180		GO:BP	regulation of protein localization to nucleus	21128	21488	GO:0032880, GO:0034504	IEA,ISS IEA,ISS IEA	83593,9113,26524	1	3
MOB1A	TRUE	2	0.00900493	320	30	4	0.133333	0.0125	GO:0001933		GO:BP	negative regulation of protein phosphorylation	21128	569	GO:0001932, GO:0006468, GO:0031400, GO:0042326	IDA,IDA,IDA,IDA	11329,9113,26524,9770	1	3
MOB1A	TRUE	2	0.00921121	143	30	3	0.1	0.020979	GO:0046328		GO:BP	regulation of JNK cascade	21128	12841	GO:0007254, GO:0032872	IEA,IDA,IDA IBA	6788,9448,9770	1	3
MOB1A	TRUE	2	0.00930975	325	30	4	0.133333	0.0123077	GO:0030111		GO:BP	regulation of Wnt signaling pathway	21128	7080	GO:0009966, GO:0016055	IMP IEA,IMP IEA,IMP,IMP IEA	6789,6788,9113,26524	1	3
MOB1A	TRUE	2	0.00969632	330	30	4	0.133333	0.0121212	GO:0051169		GO:BP	nuclear transport	21128	14397	GO:0046907	IDA IGI,IGI,IBA IEA,IDA	6789,6788,51194,5784	1	3
MOB1A	TRUE	2	0.00969632	330	30	4	0.133333	0.0121212	GO:0006913		GO:BP	nucleocytoplasmic transport	21128	2634	GO:0051169	IDA IGI,IGI,IBA IEA,IDA	6789,6788,51194,5784	1	3
MOB1A	TRUE	2	0.00985097	36	30	2	0.0666667	0.0555556	GO:1900181		GO:BP	negative regulation of protein localization to nucleus	21128	21489	GO:0034504, GO:1900180, GO:1903828	ISS IEA,ISS IEA	9113,26524	1	3
MOB1A	TRUE	2	0.0109684	1	30	1	0.0333333	1	GO:0061485		GO:BP	memory T cell proliferation	21128	16524	GO:0042098	IMP	81704	1	3
MOB1A	TRUE	2	0.0109684	1	30	1	0.0333333	1	GO:1903945		GO:BP	positive regulation of hepatocyte apoptotic process	21128	24674	GO:0097284, GO:1903943, GO:1904037	IEA	6789	1	3
MOB1A	TRUE	2	0.0109684	3388	30	12	0.4	0.00354191	GO:0010646		GO:BP	regulation of cell communication	21128	4410	GO:0007154, GO:0050794	IMP IBA IEA,IMP IBA IEA,IDA,IMP ISS IEA,IMP ISS IBA IEA,TAS,IMP ISS IEA,IDA ISS IBA,IMP ISS,ISS,IDA IBA IEA,IDA	6789,6788,11329,9113,9231,81704,26524,9448,6091,54915,9770,55704	1	3
MOB1A	TRUE	2	0.0120618	165	30	3	0.1	0.0181818	GO:0006606		GO:BP	protein import into nucleus	21128	2390	GO:0006886, GO:0034504, GO:0051170, GO:0072594	IDA IGI,IGI,IBA IEA	6789,6788,51194	1	3
MOB1A	TRUE	2	0.0121519	363	30	4	0.133333	0.0110193	GO:0042326		GO:BP	negative regulation of phosphorylation	21128	10722	GO:0016310, GO:0042325, GO:0045936	IDA,IDA,IDA,IDA	11329,9113,26524,9770	1	3
MOB1A	TRUE	2	0.0127623	627	30	5	0.166667	0.00797448	GO:0040008		GO:BP	regulation of growth	21128	10516	GO:0040007, GO:0050789	IEA,IEA,IBA,IEA,IBA IEA	6789,6788,9113,60485,26524	1	3
MOB1A	TRUE	2	0.0128681	170	30	3	0.1	0.0176471	GO:0051170		GO:BP	import into nucleus	21128	14398	GO:0006913	IDA IGI,IGI,IBA IEA	6789,6788,51194	1	3
MOB1A	TRUE	2	0.0130604	373	30	4	0.133333	0.0107239	GO:0050678		GO:BP	regulation of epithelial cell proliferation	21128	14039	GO:0042127, GO:0050673	IEA,IEA,IEA,IMP	6789,6788,60485,6091	1	3
MOB1A	TRUE	2	0.0130604	2991	30	11	0.366667	0.0036777	GO:0009966		GO:BP	regulation of signal transduction	21128	3898	GO:0007165, GO:0010646, GO:0023051, GO:0048583	IMP IBA IEA,IMP IBA IEA,IDA,IMP ISS IEA,IMP ISS IBA IEA,TAS,IMP ISS IEA,IDA ISS IBA,IMP ISS,IDA IBA IEA,IDA	6789,6788,11329,9113,9231,81704,26524,9448,6091,9770,55704	1	3
MOB1A	TRUE	2	0.0132474	1677	30	8	0.266667	0.00477042	GO:0042127		GO:BP	regulation of cell population proliferation	21128	10605	GO:0008283, GO:0050794	IEA,IEA,IEA,IMP TAS,IEA,IMP,IMP,ISS	6789,6788,83593,9231,60485,5784,6091,55704	1	3
MOB1A	TRUE	2	0.0136492	380	30	4	0.133333	0.0105263	GO:0008544		GO:BP	epidermis development	21128	3283	GO:0009888	IEA,IEA,IEA,IEA	6789,9113,60485,26524	1	3
MOB1A	TRUE	2	0.0136492	46	30	2	0.0666667	0.0434783	GO:0001825		GO:BP	blastocyst formation	21128	503	GO:0001824, GO:0048646	IEA,IEA	9113,26524	1	3
MOB1A	TRUE	2	0.0141757	5724	30	16	0.533333	0.00279525	GO:0051171		GO:BP	regulation of nitrogen compound metabolic process	21128	14399	GO:0006807, GO:0019222	IMP,IDA IEA,IGI IEA,IDA,IBA IEA,IEA,IDA IBA IEA,IDA IBA IEA,IDA IMP,IBA IEA,IEA,IDA,IMP,IDA IMP IBA,IDA IBA,IDA ISS	85440,6789,6788,11329,9701,83593,55291,22870,9113,81532,60485,26524,6091,54915,9770,55704	1	3
MOB1A	TRUE	2	0.0141757	652	30	5	0.166667	0.00766871	GO:0048589		GO:BP	developmental growth	21128	13683	GO:0032502, GO:0040007	IEA,IEA,IBA,IEA,IBA IEA	6789,6788,9113,60485,26524	1	3
MOB1A	TRUE	2	0.0143606	48	30	2	0.0666667	0.0416667	GO:1902041		GO:BP	regulation of extrinsic apoptotic signaling pathway via death domain receptors	21128	23103	GO:0008625, GO:2001236	IEA,IEA	6789,6788	1	3
MOB1A	TRUE	2	0.0147704	49	30	2	0.0666667	0.0408163	GO:2000404		GO:BP	regulation of T cell migration	21128	27149	GO:0072678, GO:2000401	IMP IBA IEA,IMP IBA IEA	23143,81704	1	3
MOB1A	TRUE	2	0.0149951	50	30	2	0.0666667	0.04	GO:2001238		GO:BP	positive regulation of extrinsic apoptotic signaling pathway	21128	27885	GO:0097191, GO:2001235, GO:2001236	IEA,IEA	6789,6788	1	3
MOB1A	TRUE	2	0.0162894	407	30	4	0.133333	0.00982801	GO:0001701		GO:BP	in utero embryonic development	21128	414	GO:0043009	IEA,IEA,IEA,IEA	6789,6788,9113,26524	1	3
MOB1A	TRUE	2	0.0171235	419	30	4	0.133333	0.00954654	GO:0045936		GO:BP	negative regulation of phosphate metabolic process	21128	12506	GO:0006796, GO:0010563, GO:0019220	IDA,IDA,IDA,IDA	11329,9113,26524,9770	1	3
MOB1A	TRUE	2	0.0171235	420	30	4	0.133333	0.00952381	GO:0010563		GO:BP	negative regulation of phosphorus metabolic process	21128	4333	GO:0006793, GO:0031324, GO:0051174	IDA,IDA,IDA,IDA	11329,9113,26524,9770	1	3
MOB1A	TRUE	2	0.0171235	5882	30	16	0.533333	0.00272016	GO:0080090		GO:BP	regulation of primary metabolic process	21128	18924	GO:0019222, GO:0044238	IMP,IDA IEA,IGI IEA,IDA,IBA IEA,IEA,IDA IBA IEA,IDA IBA IEA,IDA IMP,IBA IEA,IEA,IDA,IMP,IDA IMP IBA,IDA IBA,IDA ISS	85440,6789,6788,11329,9701,83593,55291,22870,9113,81532,60485,26524,6091,54915,9770,55704	1	3
MOB1A	TRUE	2	0.0176713	72	11	2	0.181818	0.0277778	KEGG:05223		KEGG	Non-small cell lung cancer	8091	467	KEGG:00000	KEGG,KEGG	6789,83593	1	3
MOB1A	TRUE	2	0.0179767	205	30	3	0.1	0.0146341	GO:0006469		GO:BP	negative regulation of protein kinase activity	21128	2272	GO:0001933, GO:0033673, GO:0045859	IDA,IDA,IDA	11329,9113,26524	1	3
MOB1A	TRUE	2	0.0180081	713	30	5	0.166667	0.00701262	GO:0030855		GO:BP	epithelial cell differentiation	21128	7340	GO:0030154, GO:0060429	IEA,IMP IEA,IEA,IEA,IEA	6789,9113,9231,60485,26524	1	3
MOB1A	TRUE	2	0.0180081	5927	30	16	0.533333	0.00269951	GO:0048519		GO:BP	negative regulation of biological process	21128	13623	GO:0008150, GO:0050789	ISS,IMP IEA,IMP IEA,IDA,IDA IMP IBA IEA,IEA,IDA IMP ISS IEA,IMP IBA TAS IEA,IEA,IMP,IEA,IDA IMP ISS IEA,IMP NAS,IDA IMP ISS,IDA IBA,IDA IEA	85440,6789,6788,11329,23143,83593,9113,9231,60485,5784,81704,26524,9448,6091,54915,9770	1	3
MOB1A	TRUE	2	0.0196934	443	30	4	0.133333	0.00902935	GO:0050673		GO:BP	epithelial cell proliferation	21128	14034	GO:0008283	IEA,IEA,IEA,IMP	6789,6788,60485,6091	1	3
MOB1A	TRUE	2	0.0204963	294	11	3	0.272727	0.0102041	KEGG:04010	yes	KEGG	MAPK signaling pathway	8091	238	KEGG:00000	KEGG,KEGG,KEGG	6789,6788,9448	1	3
MOB1A	TRUE	2	0.0207868	12378	30	25	0.833333	0.00201971	GO:0050789		GO:BP	regulation of biological process	21128	14087	GO:0008150, GO:0065007	IMP ISS IEA,IDA IMP IBA TAS IEA,IDA IMP IGI ISS IBA TAS IEA,IDA IBA,IDA IMP IBA IEA,IBA IEA,IBA IEA,IDA IBA IEA,IDA IBA IEA,IDA IMP ISS IBA TAS IEA,IDA ISS IBA IEA,IMP ISS IBA TAS NAS IEA,IBA IEA,IEA,ISS IBA IEA,IDA IMP,IMP IBA TAS IEA,NAS,IDA IMP ISS IBA TAS IEA,IDA IMP ISS IBA NAS,IDA IMP ISS IEA,IDA IMP ISS IBA,IBA IEA,IDA IBA IEA,IDA IMP ISS IEA	85440,6789,6788,11329,23143,9701,83593,55291,22870,9113,23012,9231,81532,57572,60485,5784,81704,667,26524,9448,6091,54915,283349,9770,55704	1	3
MOB1A	TRUE	2	0.0218307	3	16	1	0.0625	0.333333	CORUM:7568		CORUM	LATS2-SIAH2-ZYX complex	3383	2900	CORUM:0000000	CORUM	26524	1	3
MOB1A	TRUE	2	0.0218307	3	16	1	0.0625	0.333333	CORUM:6213		CORUM	DOCK8-WIP-WASp complex	3383	1978	CORUM:0000000	CORUM	81704	1	3
MOB1A	TRUE	2	0.0218307	3	16	1	0.0625	0.333333	CORUM:5317		CORUM	LATS1-HTRA2-BIRC4 complex	3383	1637	CORUM:0000000	CORUM	9113	1	3
MOB1A	TRUE	2	0.0218307	2	16	1	0.0625	0.5	CORUM:6660		CORUM	LATS1-NPHP4 complex	3383	2290	CORUM:0000000	CORUM	9113	1	3
MOB1A	TRUE	2	0.0224467	66	30	2	0.0666667	0.030303	GO:0046579		GO:BP	positive regulation of Ras protein signal transduction	21128	13024	GO:0007265, GO:0046578, GO:0051057	ISS,IMP	9448,6091	1	3
MOB1A	TRUE	2	0.0226689	227	30	3	0.1	0.0132159	GO:0071902		GO:BP	positive regulation of protein serine/threonine kinase activity	21128	18064	GO:0045860, GO:0071900	IEA,IEA,IMP	6789,6788,6091	1	3
MOB1A	TRUE	2	0.0228285	228	30	3	0.1	0.0131579	GO:0033673		GO:BP	negative regulation of kinase activity	21128	8830	GO:0042326, GO:0043549, GO:0051348	IDA,IDA,IDA	11329,9113,26524	1	3
MOB1A	TRUE	2	0.0234184	3	30	1	0.0333333	0.333333	GO:1904237		GO:BP	positive regulation of substrate-dependent cell migration, cell attachment to substrate	21128	24919	GO:0006931, GO:0010811, GO:0030335, GO:1904235	IEA	6789	1	3
MOB1A	TRUE	2	0.0234184	3	30	1	0.0333333	0.333333	GO:1904235		GO:BP	regulation of substrate-dependent cell migration, cell attachment to substrate	21128	24917	GO:0006931, GO:0010810, GO:0030334	IEA	6789	1	3
MOB1A	TRUE	2	0.0236064	69	30	2	0.0666667	0.0289855	GO:2000401		GO:BP	regulation of lymphocyte migration	21128	27146	GO:0071675, GO:0072676	IMP IBA IEA,IMP IBA IEA	23143,81704	1	3
MOB1A	TRUE	2	0.0248861	72	30	2	0.0666667	0.0277778	GO:0061180		GO:BP	mammary gland epithelium development	21128	16252	GO:0030879, GO:0060429	IMP,IMP	9113,6091	1	3
MOB1A	TRUE	2	0.0251886	73	30	2	0.0666667	0.0273973	GO:0072678		GO:BP	T cell migration	21128	18602	GO:0072676	IMP IBA IEA,IMP IBA IEA	23143,81704	1	3
MOB1A	TRUE	2	0.0257218	74	30	2	0.0666667	0.027027	GO:0051057		GO:BP	positive regulation of small GTPase mediated signal transduction	21128	14310	GO:0007264, GO:0051056, GO:1902533	ISS,IMP	9448,6091	1	3
MOB1A	TRUE	2	0.0271453	4	30	1	0.0333333	0.25	GO:0033600		GO:BP	negative regulation of mammary gland epithelial cell proliferation	21128	8788	GO:0033598, GO:0033599, GO:0050680, GO:0051241	IMP	6091	1	3
MOB1A	TRUE	2	0.0271453	4	30	1	0.0333333	0.25	GO:0050923		GO:BP	regulation of negative chemotaxis	21128	14201	GO:0050919, GO:0050920	IDA	6091	1	3
MOB1A	TRUE	2	0.0271453	4	30	1	0.0333333	0.25	GO:0032185		GO:BP	septin cytoskeleton organization	21128	7842	GO:0007010	IMP	84859	1	3
MOB1A	TRUE	2	0.0271453	4	30	1	0.0333333	0.25	GO:0035480		GO:BP	regulation of Notch signaling pathway involved in heart induction	21128	9593	GO:0003137, GO:0008593	ISS	6091	1	3
MOB1A	TRUE	2	0.0271453	4	30	1	0.0333333	0.25	GO:0035481		GO:BP	positive regulation of Notch signaling pathway involved in heart induction	21128	9594	GO:0003137, GO:0035480, GO:0045747	ISS	6091	1	3
MOB1A	TRUE	2	0.0271453	4	30	1	0.0333333	0.25	GO:0006610		GO:BP	ribosomal protein import into nucleus	21128	2392	GO:0006606	IEA	51194	1	3
MOB1A	TRUE	2	0.0271453	4	30	1	0.0333333	0.25	GO:1903905		GO:BP	positive regulation of establishment of T cell polarity	21128	24635	GO:0001768, GO:0050870, GO:1903903	IMP IBA IEA	81704	1	3
MOB1A	TRUE	2	0.0271453	4	30	1	0.0333333	0.25	GO:0006931		GO:BP	substrate-dependent cell migration, cell attachment to substrate	21128	2643	GO:0006929, GO:0031589	IEA	6789	1	3
MOB1A	TRUE	2	0.0271453	4	30	1	0.0333333	0.25	GO:0003137		GO:BP	Notch signaling pathway involved in heart induction	21128	1600	GO:0003129, GO:0007219	ISS	6091	1	3
MOB1A	TRUE	2	0.0284671	3998	30	12	0.4	0.0030015	GO:0048583		GO:BP	regulation of response to stimulus	21128	13677	GO:0050789, GO:0050896	IMP IBA IEA,IMP IBA IEA,IDA,IMP ISS IEA,IMP ISS IBA IEA,TAS,IMP ISS IEA,IDA ISS IBA,IDA IMP ISS,ISS,IDA IBA IEA,IDA	6789,6788,11329,9113,9231,81704,26524,9448,6091,54915,9770,55704	1	3
MOB1A	TRUE	2	0.0291841	83	30	2	0.0666667	0.0240964	GO:0008625		GO:BP	extrinsic apoptotic signaling pathway via death domain receptors	21128	3305	GO:0097191	IEA,IEA	6789,6788	1	3
MOB1A	TRUE	2	0.0300913	530	30	4	0.133333	0.00754717	GO:0030335		GO:BP	positive regulation of cell migration	21128	7180	GO:0016477, GO:0030334, GO:2000147	IMP,IEA,IMP IBA IEA,IMP ISS	85440,6789,81704,9448	1	3
MOB1A	TRUE	2	0.0305936	271	30	3	0.1	0.0110701	GO:0051348		GO:BP	negative regulation of transferase activity	21128	14527	GO:0043086, GO:0051338	IDA,IDA,IDA	11329,9113,26524	1	3
MOB1A	TRUE	2	0.0321166	88	30	2	0.0666667	0.0227273	GO:0050672		GO:BP	negative regulation of lymphocyte proliferation	21128	14033	GO:0032945, GO:0046651, GO:0050670, GO:0051250	IEA,IMP	83593,9231	1	3
MOB1A	TRUE	2	0.0321769	5	30	1	0.0333333	0.2	GO:0035385		GO:BP	Roundabout signaling pathway	21128	9547	GO:0007166	IMP IEA	6091	1	3
MOB1A	TRUE	2	0.0321769	89	30	2	0.0666667	0.0224719	GO:0032092		GO:BP	positive regulation of protein binding	21128	7808	GO:0043393, GO:0051099	IDA,IDA	6789,6788	1	3
MOB1A	TRUE	2	0.0321769	89	30	2	0.0666667	0.0224719	GO:0032945		GO:BP	negative regulation of mononuclear cell proliferation	21128	8399	GO:0032943, GO:0032944, GO:0070664	IEA,IMP	83593,9231	1	3
MOB1A	TRUE	2	0.0321769	5	30	1	0.0333333	0.2	GO:0016199		GO:BP	axon midline choice point recognition	21128	5328	GO:0016198	ISS IEA	6091	1	3
MOB1A	TRUE	2	0.0326898	90	30	2	0.0666667	0.0222222	GO:0051262		GO:BP	protein tetramerization	21128	14461	GO:0051259	IEA,IEA	6789,6788	1	3
MOB1A	TRUE	2	0.0332542	91	30	2	0.0666667	0.021978	GO:0001892		GO:BP	embryonic placenta development	21128	539	GO:0001701, GO:0001890, GO:0048568	IEA,IEA	6789,6788	1	3
MOB1A	TRUE	2	0.03348	284	30	3	0.1	0.0105634	GO:0045165		GO:BP	cell fate commitment	21128	12071	GO:0030154, GO:0048869	IMP,IEA,IEA	85440,9113,26524	1	3
MOB1A	TRUE	2	0.0339711	557	30	4	0.133333	0.00718133	GO:2000147		GO:BP	positive regulation of cell motility	21128	26905	GO:0040017, GO:0048522, GO:0048870, GO:2000145	IMP,IEA,IMP IBA IEA,IMP ISS	85440,6789,81704,9448	1	3
MOB1A	TRUE	2	0.0343542	288	30	3	0.1	0.0104167	GO:0030336		GO:BP	negative regulation of cell migration	21128	7181	GO:0016477, GO:0030334, GO:2000146	IMP IBA IEA,IMP,IMP	23143,9231,6091	1	3
MOB1A	TRUE	2	0.0354213	12926	30	25	0.833333	0.00193409	GO:0065007		GO:BP	biological regulation	21128	16927	GO:0008150	IDA IMP ISS IBA IEA,IDA IMP IBA TAS IEA,IDA IMP IGI ISS IBA TAS IEA,IDA IBA,IDA IMP IBA IEA,IBA IEA,IBA IEA,IDA IBA IEA,IDA IBA IEA,IDA IMP ISS IBA TAS IEA,IDA ISS IBA IEA,IMP ISS IBA TAS NAS IEA,IBA IEA,IBA IEA,ISS IBA IEA,IDA IMP,IDA IMP IBA TAS IEA,NAS,IDA IMP ISS IBA TAS IEA,IDA IMP ISS IBA NAS,IDA IMP ISS IEA,IDA IMP ISS IBA,IBA IEA,IDA IMP IBA IEA,IDA IMP ISS IEA	85440,6789,6788,11329,23143,9701,83593,55291,22870,9113,23012,9231,81532,57572,60485,5784,81704,667,26524,9448,6091,54915,283349,9770,55704	1	3
MOB1A	TRUE	2	0.0355594	6	30	1	0.0333333	0.166667	GO:0021891		GO:BP	olfactory bulb interneuron development	21128	6846	GO:0021889, GO:0048666	IDA	6091	1	3
MOB1A	TRUE	2	0.0355594	572	30	4	0.133333	0.00699301	GO:0040017		GO:BP	positive regulation of locomotion	21128	10525	GO:0040011, GO:0040012, GO:0048518	IMP,IEA,IMP IBA IEA,IMP ISS	85440,6789,81704,9448	1	3
MOB1A	TRUE	2	0.0355594	6	30	1	0.0333333	0.166667	GO:0055059		GO:BP	asymmetric neuroblast division	21128	15141	GO:0008356, GO:0045165, GO:0055057	IMP	85440	1	3
MOB1A	TRUE	2	0.0355594	6	30	1	0.0333333	0.166667	GO:0071896		GO:BP	protein localization to adherens junction	21128	18060	GO:0150105	IEA	9231	1	3
MOB1A	TRUE	2	0.0355594	96	30	2	0.0666667	0.0208333	GO:0070664		GO:BP	negative regulation of leukocyte proliferation	21128	17300	GO:0008285, GO:0070661, GO:0070663	IEA,IMP	83593,9231	1	3
MOB1A	TRUE	2	0.0355594	6	30	1	0.0333333	0.166667	GO:1903903		GO:BP	regulation of establishment of T cell polarity	21128	24633	GO:0001768, GO:2000114	IMP IBA IEA	81704	1	3
MOB1A	TRUE	2	0.0355594	6	30	1	0.0333333	0.166667	GO:0120183		GO:BP	positive regulation of focal adhesion disassembly	21128	20766	GO:0120181, GO:0120182, GO:0150117	ISS	9448	1	3
MOB1A	TRUE	2	0.0355594	6	30	1	0.0333333	0.166667	GO:0021800		GO:BP	cerebral cortex tangential migration	21128	6763	GO:0021795	IDA	6091	1	3
MOB1A	TRUE	2	0.0355594	6	30	1	0.0333333	0.166667	GO:0120182		GO:BP	regulation of focal adhesion disassembly	21128	20765	GO:0120181, GO:0150116	ISS	9448	1	3
MOB1A	TRUE	2	0.0355594	6	30	1	0.0333333	0.166667	GO:2000405		GO:BP	negative regulation of T cell migration	21128	27150	GO:0072678, GO:2000402, GO:2000404	IMP IBA IEA	23143	1	3
MOB1A	TRUE	2	0.0374829	304	30	3	0.1	0.00986842	GO:2000146		GO:BP	negative regulation of cell motility	21128	26904	GO:0040013, GO:0048523, GO:0048870, GO:2000145	IMP IBA IEA,IMP,IMP	23143,9231,6091	1	3
MOB1A	TRUE	2	0.038009	306	30	3	0.1	0.00980392	GO:0046651		GO:BP	lymphocyte proliferation	21128	13074	GO:0032943, GO:0046649	IEA,IMP,IMP	83593,9231,81704	1	3
MOB1A	TRUE	2	0.0383032	7	30	1	0.0333333	0.142857	GO:0016198		GO:BP	axon choice point recognition	21128	5327	GO:0007411, GO:0008038	ISS IEA	6091	1	3
MOB1A	TRUE	2	0.0383032	313	30	3	0.1	0.00958466	GO:0032943		GO:BP	mononuclear cell proliferation	21128	8397	GO:0070661	IEA,IMP,IMP	83593,9231,81704	1	3
MOB1A	TRUE	2	0.0383032	7	30	1	0.0333333	0.142857	GO:1903943		GO:BP	regulation of hepatocyte apoptotic process	21128	24672	GO:0097284, GO:1904035	IEA	6789	1	3
MOB1A	TRUE	2	0.0383032	7	30	1	0.0333333	0.142857	GO:1900748		GO:BP	positive regulation of vascular endothelial growth factor signaling pathway	21128	21973	GO:0009967, GO:0038084, GO:1900746	IMP	6091	1	3
MOB1A	TRUE	2	0.0383032	7	30	1	0.0333333	0.142857	GO:0120181		GO:BP	focal adhesion disassembly	21128	20764	GO:0120180	ISS	9448	1	3
MOB1A	TRUE	2	0.0383032	7	30	1	0.0333333	0.142857	GO:0120180		GO:BP	cell-substrate junction disassembly	21128	20763	GO:0150115, GO:0150146	ISS	9448	1	3
MOB1A	TRUE	2	0.0383032	7	30	1	0.0333333	0.142857	GO:0022028		GO:BP	tangential migration from the subventricular zone to the olfactory bulb	21128	6977	GO:0021772, GO:0022029	IDA	6091	1	3
MOB1A	TRUE	2	0.0383032	314	30	3	0.1	0.00955414	GO:0051056		GO:BP	regulation of small GTPase mediated signal transduction	21128	14309	GO:0007264, GO:1902531	TAS,ISS,IMP	81704,9448,6091	1	3
MOB1A	TRUE	2	0.0383032	7	30	1	0.0333333	0.142857	GO:0070100		GO:BP	negative regulation of chemokine-mediated signaling pathway	21128	16953	GO:0001960, GO:0070098, GO:0070099	IMP	6091	1	3
MOB1A	TRUE	2	0.0383032	314	30	3	0.1	0.00955414	GO:0090287		GO:BP	regulation of cellular response to growth factor stimulus	21128	19326	GO:0048583, GO:0071363	ISS IEA,ISS IEA,IMP	9113,26524,6091	1	3
MOB1A	TRUE	2	0.0385744	107	30	2	0.0666667	0.0186916	GO:1901890		GO:BP	positive regulation of cell junction assembly	21128	22964	GO:0034329, GO:0044089, GO:0051130, GO:1901888	ISS IEA,ISS	9231,9448	1	3
MOB1A	TRUE	2	0.0391276	108	30	2	0.0666667	0.0185185	GO:0001841		GO:BP	neural tube formation	21128	519	GO:0001838, GO:0021915	IEA,IEA	6789,6788	1	3
MOB1A	TRUE	2	0.040993	618	30	4	0.133333	0.00647249	GO:0048598		GO:BP	embryonic morphogenesis	21128	13688	GO:0009653, GO:0009790	IEA,IEA,IEA,IEA	6789,6788,9113,26524	1	3
MOB1A	TRUE	2	0.0419161	113	30	2	0.0666667	0.0176991	GO:0000079		GO:BP	regulation of cyclin-dependent protein serine/threonine kinase activity	21128	30	GO:0071900, GO:1904029	IDA,IDA	9113,26524	1	3
MOB1A	TRUE	2	0.0427213	7	16	1	0.0625	0.142857	CORUM:811		CORUM	FCP1-associated protein complex	3383	457	CORUM:0000000	CORUM	11329	1	3
MOB1A	TRUE	2	0.0427213	7	16	1	0.0625	0.142857	CORUM:810		CORUM	FCP1-associated protein complex	3383	456	CORUM:0000000	CORUM	11329	1	3
MOB1A	TRUE	2	0.043699	116	30	2	0.0666667	0.0172414	GO:1904029		GO:BP	regulation of cyclin-dependent protein kinase activity	21128	24742	GO:0045859, GO:0051726	IDA,IDA	9113,26524	1	3
MOB1A	TRUE	2	0.0439254	117	30	2	0.0666667	0.017094	GO:0001824		GO:BP	blastocyst development	21128	502	GO:0001701, GO:0048856	IEA,IEA	9113,26524	1	3
MOB1A	TRUE	2	0.0439254	338	30	3	0.1	0.00887574	GO:0060562		GO:BP	epithelial tube morphogenesis	21128	15685	GO:0002009, GO:0035239	IEA,IEA,IEA	6789,6788,9231	1	3
MOB1A	TRUE	2	0.0445217	341	30	3	0.1	0.00879765	GO:0040013		GO:BP	negative regulation of locomotion	21128	10521	GO:0040011, GO:0040012, GO:0048519	IMP IBA IEA,IMP,IDA IMP	23143,9231,6091	1	3
MOB1A	TRUE	2	0.0458565	9	30	1	0.0333333	0.111111	GO:0035332		GO:BP	positive regulation of hippo signaling	21128	9509	GO:0035329, GO:0035330, GO:1902533	IMP	9231	1	3
MOB1A	TRUE	2	0.0461829	347	30	3	0.1	0.00864553	GO:0070661		GO:BP	leukocyte proliferation	21128	17297	GO:0008283	IEA,IMP,IMP	83593,9231,81704	1	3
MOB1A	TRUE	2	0.046647	123	30	2	0.0666667	0.0162602	GO:0071675		GO:BP	regulation of mononuclear cell migration	21128	17929	GO:0002685, GO:0071674	IMP IBA IEA,IMP IBA IEA	23143,81704	1	3
MOB1A	TRUE	2	0.046647	123	30	2	0.0666667	0.0162602	GO:0072676		GO:BP	lymphocyte migration	21128	18600	GO:0071674	IMP IBA IEA,IMP IBA IEA	23143,81704	1	3
MOB1A	TRUE	2	0.0480334	126	30	2	0.0666667	0.015873	GO:0010811		GO:BP	positive regulation of cell-substrate adhesion	21128	4555	GO:0010810, GO:0031589, GO:0045785	IEA,ISS	6789,9448	1	3
MOB1A	TRUE	2	0.0486691	10	30	1	0.0333333	0.1	GO:0003129		GO:BP	heart induction	21128	1592	GO:0001759, GO:0003128, GO:2000826	ISS	6091	1	3
MOB1A	TRUE	2	0.0486691	10	30	1	0.0333333	0.1	GO:0070099		GO:BP	regulation of chemokine-mediated signaling pathway	21128	16952	GO:0001959, GO:0070098	IMP	6091	1	3
MOB1A	TRUE	2	0.049182	672	30	4	0.133333	0.00595238	GO:0043009		GO:BP	chordate embryonic development	21128	11117	GO:0009792	IEA,IEA,IEA,IEA	6789,6788,9113,26524	1	3
MOB1A	TRUE	2	0.0492911	130	30	2	0.0666667	0.0153846	GO:0001838		GO:BP	embryonic epithelial tube formation	21128	516	GO:0016331, GO:0072175	IEA,IEA	6789,6788	1	3
MOB1A	TRUE	2	0.0492911	130	30	2	0.0666667	0.0153846	GO:2001235		GO:BP	positive regulation of apoptotic signaling pathway	21128	27882	GO:0009967, GO:0043065, GO:0097190, GO:2001233	IEA,IEA	6789,6788	1	3
MOB1A	TRUE	2	0.0271453	5653	30	15	0.5	0.00265346	GO:0031323		GO:BP	regulation of cellular metabolic process	21128	7549	GO:0019222, GO:0044237, GO:0050794	IMP,IDA IEA,IGI IEA,IDA,IBA IEA,IDA IBA IEA,IDA IBA IEA,IDA IMP,IBA IEA,IEA,IDA,IMP,IDA IMP IBA,IDA IBA,IDA ISS	85440,6789,6788,11329,9701,55291,22870,9113,81532,60485,26524,6091,54915,9770,55704	1	4
MOB1A	TRUE	2	0.027971	2474	30	9	0.3	0.00363783	GO:0050793		GO:BP	regulation of developmental process	21128	14090	GO:0032502, GO:0050789	ISS,IEA,IEA,IBA,ISS IEA,IEA,IBA IEA,IDA ISS,IEA	85440,6789,6788,9113,9231,60485,26524,6091,9770	1	4
MOB1A	TRUE	2	0.0305936	854	30	5	0.166667	0.0058548	GO:0032880		GO:BP	regulation of protein localization	21128	8345	GO:0008104, GO:0060341	IEA,ISS IEA,IDA,ISS IEA,IMP	83593,9113,5784,26524,55704	1	4
MOB1A	TRUE	2	0.0383032	3154	30	10	0.333333	0.00317058	GO:0051173		GO:BP	positive regulation of nitrogen compound metabolic process	21128	14401	GO:0006807, GO:0009893, GO:0051171	IMP,IDA IEA,IEA,IEA,IDA,IBA IEA,IMP,IDA IMP IBA,IDA IBA,IDA ISS	85440,6789,6788,83593,9113,81532,6091,54915,9770,55704	1	4
MOB1A	TRUE	2	0.0406704	963	30	5	0.166667	0.00519211	GO:0060341		GO:BP	regulation of cellular localization	21128	15480	GO:0032879, GO:0050794, GO:0051641	IEA,ISS IEA,IDA,ISS IEA,IMP	83593,9113,5784,26524,55704	1	4
MOB1A	TRUE	2	0.046515	652	30	4	0.133333	0.00613497	GO:0000226		GO:BP	microtubule cytoskeleton organization	21128	65	GO:0007010, GO:0007017	IMP,IBA,IBA,IBA	85440,54839,667,55704	1	4
MOB1A	TRUE	2	0.0486691	6851	30	16	0.533333	0.00233543	GO:0060255		GO:BP	regulation of macromolecule metabolic process	21128	15399	GO:0019222, GO:0043170	IMP,IDA IEA,IGI IEA,IDA,IBA IEA,IEA,IDA IBA IEA,IDA IBA IEA,IDA IMP,IBA IEA,IEA,IDA,IMP ISS,IDA IMP IBA,IDA IBA,IDA ISS	85440,6789,6788,11329,9701,83593,55291,22870,9113,81532,60485,26524,6091,54915,9770,55704	1	4
MOB1A	TRUE	2	0.0164461	193	30	3	0.1	0.015544	GO:0032872		GO:BP	regulation of stress-activated MAPK cascade	21128	8337	GO:0043408, GO:0051403, GO:0070302	IEA,IDA,IDA IBA	6788,9448,9770	1	6
MOB1A	TRUE	2	0.0170764	196	30	3	0.1	0.0153061	GO:0070302		GO:BP	regulation of stress-activated protein kinase signaling cascade	21128	17091	GO:0031098, GO:0080135, GO:1902531	IEA,IDA,IDA IBA	6788,9448,9770	1	6
MOB1A	TRUE	2	0.0247346	239	30	3	0.1	0.0125523	GO:0051403		GO:BP	stress-activated MAPK cascade	21128	14555	GO:0000165, GO:0031098	IEA,IDA,IDA IBA	6788,9448,9770	1	6
MOB1A	TRUE	2	0.0258962	246	30	3	0.1	0.0121951	GO:0031098		GO:BP	stress-activated protein kinase signaling cascade	21128	7445	GO:0033554, GO:0035556	IEA,IDA,IDA IBA	6788,9448,9770	1	6
MOB1A	TRUE	2	0.00422464	19	30	2	0.0666667	0.105263	GO:0030011		GO:BP	maintenance of cell polarity	21128	7048	GO:0007163	IMP,IMP	9231,667	1	8
MOB1A	TRUE	2	0.0348561	17853	31	31	1	0.0017364	GO:0005622		GO:CC	intracellular anatomical structure	22112	237	GO:0110165	IDA,TAS IEA,IDA IBA TAS IEA,IDA IBA TAS IEA,IDA IBA TAS IEA,IDA IEA,IMP IBA IEA,IDA IBA IEA,IBA IEA,IDA IBA TAS IEA,IDA IBA TAS IEA,IDA IBA IC IEA,IDA ISS IBA TAS IEA,IDA IBA IEA,IDA ISS IEA,ISS TAS IEA,IBA IEA,IDA IBA IEA,IDA IBA TAS IEA,IDA IBA TAS IEA,ISS IBA IEA,IDA IBA TAS IEA,IDA TAS IEA,IDA HDA IBA TAS IEA,IDA IBA TAS NAS IEA,IDA IBA IEA,IDA IEA,IDA IBA IEA,IDA IBA IEA,IDA IBA IEA,IDA IBA …	85440,23243,5537,6789,6788,11329,23143,9701,83593,55291,22870,84859,9113,51194,23012,9231,54839,81532,57572,60485,51631,5784,81704,667,26524,9448,6091,54915,283349,9770,55704	1	8
MOB1A	TRUE	2	0.0403211	4287	30	12	0.4	0.00279916	GO:0030154		GO:BP	cell differentiation	21128	7086	GO:0048869	IMP ISS IBA IEA,IEA,IEA,IMP IEA,IMP ISS IEA,IEA,IEA,IBA,IDA ISS IEA,ISS,IEA,ISS	85440,6789,6788,9113,9231,60485,26524,9448,6091,54915,9770,55704	1	8
MOB1A	TRUE	1	0.00304881	209	30	4	0.133333	0.0191388	GO:0050821		GO:BP	protein stabilization	21128	14112	GO:0031647	IDA IEA,IMP,IEA,IMP	6789,6788,60485,9770	1	1
MOB1A	TRUE	1	0.00683208	9039	30	22	0.733333	0.0024339	GO:0050896		GO:BP	response to stimulus	21128	14175	GO:0008150	IEA,IEA,IDA IMP IBA TAS IEA,IDA IMP IBA TAS IEA,IDA IBA,IMP IBA IEA,IBA IEA,IDA IMP ISS IBA TAS IEA,IDA IBA,IMP ISS IBA TAS NAS IEA,IBA,IEA,ISS IBA IEA,IMP TAS IEA,IDA IBA NAS,IDA IMP ISS IBA TAS IEA,IDA ISS IBA,IDA IMP ISS IEA,ISS,IBA IEA,IDA IBA IEA,IDA ISS IEA	85440,5537,6789,6788,11329,23143,83593,9113,23012,9231,81532,57572,60485,81704,667,26524,9448,6091,54915,283349,9770,55704	1	1
MOB1A	TRUE	1	0.00903613	321	30	4	0.133333	0.0124611	GO:0031647		GO:BP	regulation of protein stability	21128	7700	GO:0065008	IDA IEA,IMP,IEA,IMP	6789,6788,60485,9770	1	1
MOB1A	TRUE	1	0.0109684	1	30	1	0.0333333	1	GO:0038168		GO:BP	epidermal growth factor receptor signaling pathway via I-kappaB kinase/NF-kappaB cascade	21128	10351	GO:0038167	IEA	9770	1	1
MOB1A	TRUE	1	0.0109684	1	30	1	0.0333333	1	GO:0038167		GO:BP	epidermal growth factor receptor signaling pathway via positive regulation of NF-kappaB transcription factor activity	21128	10350	GO:0007173	IEA	9770	1	1
MOB1A	TRUE	1	0.011696	41	30	2	0.0666667	0.0487805	GO:0060412		GO:BP	ventricular septum morphogenesis	21128	15545	GO:0003281, GO:0060411	IEA,ISS	60485,6091	1	1
MOB1A	TRUE	1	0.0120618	42	30	2	0.0666667	0.047619	GO:1904037		GO:BP	positive regulation of epithelial cell apoptotic process	21128	24750	GO:0043065, GO:1904019, GO:1904035	IEA,IEA	6789,60485	1	1
MOB1A	TRUE	1	0.0136492	176	30	3	0.1	0.0170455	GO:0007254		GO:BP	JNK cascade	21128	2872	GO:0051403	IEA,IDA,IDA IBA	6788,9448,9770	1	1
MOB1A	TRUE	1	0.0207868	63	30	2	0.0666667	0.031746	GO:0031122		GO:BP	cytoplasmic microtubule organization	21128	7468	GO:0000226, GO:0097435	IBA,IBA	667,55704	1	1
MOB1A	TRUE	1	0.022351	225	30	3	0.1	0.0133333	GO:0000082		GO:BP	G1/S transition of mitotic cell cycle	21128	32	GO:0044772, GO:0044843	IBA TAS,IBA,IDA IBA IEA	5537,9113,26524	1	1
MOB1A	TRUE	1	0.0241555	70	30	2	0.0666667	0.0285714	GO:0060411		GO:BP	cardiac septum morphogenesis	21128	15544	GO:0003206, GO:0003279, GO:0009653	IEA,ISS	60485,6091	1	1
MOB1A	TRUE	1	0.02447	237	30	3	0.1	0.0126582	GO:0045444		GO:BP	fat cell differentiation	21128	12150	GO:0030154	IEA,IEA,IEA	6789,6788,60485	1	1
MOB1A	TRUE	1	0.0251886	73	30	2	0.0666667	0.0273973	GO:0003281		GO:BP	ventricular septum development	21128	1739	GO:0003231, GO:0003279	IEA,ISS	60485,6091	1	1
MOB1A	TRUE	1	0.0257218	493	30	4	0.133333	0.00811359	GO:0031400		GO:BP	negative regulation of protein modification process	21128	7592	GO:0031399, GO:0036211, GO:0051248	IDA,IDA,IDA,IDA	11329,9113,26524,9770	1	1
MOB1A	TRUE	1	0.0263578	248	30	3	0.1	0.0120968	GO:0045926		GO:BP	negative regulation of growth	21128	12496	GO:0040007, GO:0040008, GO:0048519	IEA,IEA,IEA	6789,6788,60485	1	1
MOB1A	TRUE	1	0.0271453	255	30	3	0.1	0.0117647	GO:0044843		GO:BP	cell cycle G1/S phase transition	21128	11951	GO:0044770	IBA TAS,IBA,IDA IBA IEA	5537,9113,26524	1	1
MOB1A	TRUE	1	0.0271453	4	30	1	0.0333333	0.25	GO:1902174		GO:BP	positive regulation of keratinocyte apoptotic process	21128	23219	GO:0097283, GO:1902172, GO:1904037	IEA	60485	1	1
MOB1A	TRUE	1	0.0342459	93	30	2	0.0666667	0.0215054	GO:0045185		GO:BP	maintenance of protein location	21128	12078	GO:0008104, GO:0051235	IMP,IDA	9113,55704	1	1
MOB1A	TRUE	1	0.0355594	97	30	2	0.0666667	0.0206186	GO:0046330		GO:BP	positive regulation of JNK cascade	21128	12843	GO:0007254, GO:0032874, GO:0046328	IEA,IDA IBA	6788,9770	1	1
MOB1A	TRUE	1	0.0355594	97	30	2	0.0666667	0.0206186	GO:0007044		GO:BP	cell-substrate junction assembly	21128	2723	GO:0034329, GO:0150115	IDA IBA,ISS	667,9448	1	1
MOB1A	TRUE	1	0.0355594	6	30	1	0.0333333	0.166667	GO:0031581		GO:BP	hemidesmosome assembly	21128	7669	GO:0007044	IDA IBA	667	1	1
MOB1A	TRUE	1	0.0383032	590	30	4	0.133333	0.00677966	GO:0007507		GO:BP	heart development	21128	3080	GO:0048513, GO:0072359	IEA,IEA,IEA,ISS	6789,6788,60485,6091	1	1
MOB1A	TRUE	1	0.0383032	106	30	2	0.0666667	0.0188679	GO:1904035		GO:BP	regulation of epithelial cell apoptotic process	21128	24748	GO:0042981, GO:1904019	IEA,IEA	6789,60485	1	1
MOB1A	TRUE	1	0.0383032	7	30	1	0.0333333	0.142857	GO:1903566		GO:BP	positive regulation of protein localization to cilium	21128	24344	GO:0061512, GO:1903564, GO:1903829	IMP	55704	1	1
MOB1A	TRUE	1	0.0383032	933	30	5	0.166667	0.00535906	GO:0040007		GO:BP	growth	21128	10515	GO:0008150	IEA,IEA,IBA,IEA,IBA IEA	6789,6788,9113,60485,26524	1	1
MOB1A	TRUE	1	0.0383032	103	30	2	0.0666667	0.0194175	GO:0150115		GO:BP	cell-substrate junction organization	21128	21244	GO:0034330	IDA IBA,ISS	667,9448	1	1
MOB1A	TRUE	1	0.0383032	7	30	1	0.0333333	0.142857	GO:1902172		GO:BP	regulation of keratinocyte apoptotic process	21128	23217	GO:0097283, GO:1904035	IEA	60485	1	1
MOB1A	TRUE	1	0.0383032	7	30	1	0.0333333	0.142857	GO:0097283		GO:BP	keratinocyte apoptotic process	21128	19746	GO:1904019	IEA	60485	1	1
MOB1A	TRUE	1	0.0385744	107	30	2	0.0666667	0.0186916	GO:0003279		GO:BP	cardiac septum development	21128	1738	GO:0003205, GO:0048856	IEA,ISS	60485,6091	1	1
MOB1A	TRUE	1	0.0385744	107	30	2	0.0666667	0.0186916	GO:0007173		GO:BP	epidermal growth factor receptor signaling pathway	21128	2815	GO:0038127	IEA,IDA	9770,55704	1	1
MOB1A	TRUE	1	0.0433982	982	30	5	0.166667	0.00509165	GO:0007167		GO:BP	enzyme-linked receptor protein signaling pathway	21128	2810	GO:0007166	ISS IEA,ISS IEA,IMP,IEA,IDA	9113,26524,6091,9770,55704	1	1
MOB1A	TRUE	1	0.0444336	118	30	2	0.0666667	0.0169492	GO:0002065		GO:BP	columnar/cuboidal epithelial cell differentiation	21128	680	GO:0030855	IEA,IEA	9231,60485	1	1
MOB1A	TRUE	1	0.0445217	995	30	5	0.166667	0.00502513	GO:1902533		GO:BP	positive regulation of intracellular signal transduction	21128	23504	GO:0009967, GO:0035556, GO:1902531	IEA,IMP,ISS,IMP,IDA IBA	6788,9231,9448,6091,9770	1	1
MOB1A	TRUE	1	0.0470575	124	30	2	0.0666667	0.016129	GO:0003206		GO:BP	cardiac chamber morphogenesis	21128	1668	GO:0003007, GO:0003205, GO:0009653	IEA,ISS	60485,6091	1	1
MOB1A	TRUE	1	0.0476236	125	30	2	0.0666667	0.016	GO:0038127		GO:BP	ERBB signaling pathway	21128	10321	GO:0007169	IEA,IDA	9770,55704	1	1
MOB1A	TRUE	1	0.0480334	126	30	2	0.0666667	0.015873	GO:0003231		GO:BP	cardiac ventricle development	21128	1693	GO:0003205	IEA,ISS	60485,6091	1	1
MOB1A	TRUE	1	0.0486691	1031	30	5	0.166667	0.00484966	GO:0051248		GO:BP	negative regulation of protein metabolic process	21128	14447	GO:0010605, GO:0019538, GO:0051172, GO:0051246	IDA,IDA,IDA,IDA IBA,IDA	11329,9113,26524,54915,9770	1	1
MOB1A	TRUE	1	0.0486691	128	30	2	0.0666667	0.015625	GO:0032874		GO:BP	positive regulation of stress-activated MAPK cascade	21128	8339	GO:0032872, GO:0043410, GO:0051403, GO:0070304	IEA,IDA IBA	6788,9770	1	1
MOB1A	TRUE	1	0.0492911	130	30	2	0.0666667	0.0153846	GO:0070304		GO:BP	positive regulation of stress-activated protein kinase signaling cascade	21128	17093	GO:0031098, GO:0070302, GO:1902533	IEA,IDA IBA	6788,9770	1	1
MOB1B	TRUE	6	0.0259798	976	25	5	0.2	0.00512295	GO:0031175		GO:BP	neuron projection development	21128	7510	GO:0048666, GO:0120036	IMP IBA,ISS IEA,ISS IEA,IBA,IDA ISS IEA	85440,9231,10160,9448,6091	2	24
MOB1B	TRUE	6	0.0360389	1130	25	5	0.2	0.00442478	GO:0048666		GO:BP	neuron development	21128	13747	GO:0030182, GO:0048468	IMP IBA,ISS IEA,ISS IEA,IBA,IDA ISS IEA	85440,9231,10160,9448,6091	2	24
MOB1B	TRUE	5	3.83562e-07	2356	25	16	0.64	0.00679117	GO:0050790		GO:BP	regulation of catalytic activity	21128	14088	GO:0065009	IDA IBA IEA,IDA,IEA,IEA,IDA,IDA IEA,IDA IBA IEA,IEA,IBA IEA,IDA,IBA IEA,IEA,IDA IBA IEA,ISS,IMP,IDA IBA IEA	85440,11329,6789,6788,9113,23143,22870,81532,9701,26524,57572,10160,81704,9448,6091,55291	2	17
MOB1B	TRUE	5	0.00129071	1181	25	8	0.32	0.00677392	GO:0043085		GO:BP	positive regulation of catalytic activity	21128	11157	GO:0044093, GO:0050790	IDA IBA,IEA,IEA,IEA,IBA,IDA IBA,ISS,IMP	85440,6789,6788,81532,57572,81704,9448,6091	2	17
MOB1B	TRUE	5	0.0287561	635	25	4	0.16	0.00629921	GO:0048812		GO:BP	neuron projection morphogenesis	21128	13881	GO:0031175, GO:0120039	IMP IBA,ISS IEA,IBA,IDA ISS IEA	85440,10160,9448,6091	2	17
MOB1B	TRUE	5	0.0306004	656	25	4	0.16	0.00609756	GO:0048858		GO:BP	cell projection morphogenesis	21128	13925	GO:0000902, GO:0030030, GO:0032990	IMP IBA,ISS IEA,IBA,IDA ISS IEA	85440,10160,9448,6091	2	17
MOB1B	TRUE	5	0.0306004	651	25	4	0.16	0.00614439	GO:0120039		GO:BP	plasma membrane bounded cell projection morphogenesis	21128	20687	GO:0048858	IMP IBA,ISS IEA,IBA,IDA ISS IEA	85440,10160,9448,6091	2	17
MOB1B	TRUE	5	0.0321867	675	25	4	0.16	0.00592593	GO:0032990		GO:BP	cell part morphogenesis	21128	8439	GO:0032989	IMP IBA,ISS IEA,IBA,IDA ISS IEA	85440,10160,9448,6091	2	17
MOB1B	TRUE	5	0.00370133	12321	26	24	0.923077	0.00194789	GO:0005737	yes	GO:CC	cytoplasm	22112	309	GO:0005622, GO:0110165	IDA IEA,IDA IBA TAS IEA,IDA IBA TAS IEA,TAS,TAS IEA,IEA,IDA IEA,IDA IBA IC IEA,IMP IBA IEA,IDA IBA TAS IEA,TAS IEA,IDA IBA IEA,IDA IBA IEA,IDA TAS IEA,IDA IBA IEA,IDA IBA TAS IEA,IDA IBA IEA,ISS TAS IEA,IDA TAS IEA,IDA IBA IEA,IDA IEA,IEA,HDA IBA TAS IEA,IDA IBA TAS IEA	11329,6789,6788,23243,9113,83593,23012,84859,23143,22870,9231,81532,9701,26524,51194,57572,5784,10160,81704,9448,6091,2521,5862,55291	2	18
MOB1B	TRUE	5	0.0269454	3588	25	10	0.4	0.00278707	GO:0051641		GO:BP	cellular localization	21128	14725	GO:0009987, GO:0051179	ISS,IDA IGI,IGI,IMP ISS IEA,IEA,IEA,ISS IEA,IBA IEA,IDA,TAS IEA	85440,6789,6788,9113,83593,9231,26524,51194,5784,5862	2	18
MOB1B	TRUE	5	0.00218665	965	25	7	0.28	0.00725389	GO:0000902		GO:BP	cell morphogenesis	21128	256	GO:0009653	IMP IBA,IDA,IEA,IEA,ISS IEA,IBA,IDA ISS IEA	85440,6789,9113,26524,10160,9448,6091	2	19
MOB1B	TRUE	4	6.13302e-06	3059	25	16	0.64	0.00523047	GO:0065009		GO:BP	regulation of molecular function	21128	16929	GO:0065007	IDA IBA IEA,IDA,IDA IEA,IDA IGI IEA,IDA,IDA IEA,IDA IBA IEA,IEA,IBA IEA,IDA,IBA IEA,IEA,IDA IBA IEA,ISS,IMP,IDA IBA IEA	85440,11329,6789,6788,9113,23143,22870,81532,9701,26524,57572,10160,81704,9448,6091,55291	2	11
MOB1B	TRUE	4	8.24569e-05	2843	25	14	0.56	0.00492438	GO:0006796		GO:BP	phosphate-containing compound metabolic process	21128	2551	GO:0006793	IMP,IDA IBA IEA,IDA IBA IEA,IDA IBA IEA,IDA IBA IEA,IDA IBA IEA,IDA IBA IEA,IBA IEA,IBA IEA,IDA IBA IEA,TAS IEA,IDA IBA IEA,IMP,IDA IBA IEA	85440,11329,6789,6788,9113,23012,22870,81532,9701,26524,5784,9448,6091,55291	2	11
MOB1B	TRUE	4	8.24569e-05	2868	25	14	0.56	0.00488145	GO:0006793		GO:BP	phosphorus metabolic process	21128	2548	GO:0044237	IMP,IDA IBA IEA,IDA IBA IEA,IDA IBA IEA,IDA IBA IEA,IDA IBA IEA,IDA IBA IEA,IBA IEA,IBA IEA,IDA IBA IEA,TAS IEA,IDA IBA IEA,IMP,IDA IBA IEA	85440,11329,6789,6788,9113,23012,22870,81532,9701,26524,5784,9448,6091,55291	2	11
MOB1B	TRUE	4	0.00028325	1571	25	10	0.4	0.00636537	GO:0006468		GO:BP	protein phosphorylation	21128	2271	GO:0016310, GO:0036211	IMP,IDA IBA IEA,IDA IBA IEA,IDA IBA IEA,IDA IBA IEA,IDA IBA IEA,IBA IEA,IDA IBA IEA,IDA IBA IEA,IMP	85440,11329,6789,6788,9113,23012,81532,26524,9448,6091	2	11
MOB1B	TRUE	4	0.000939055	1872	25	10	0.4	0.00534188	GO:0016310		GO:BP	phosphorylation	21128	5357	GO:0006796	IMP,IDA IBA IEA,IDA IBA IEA,IDA IBA IEA,IDA IBA IEA,IDA IBA IEA,IBA IEA,IDA IBA IEA,IDA IBA IEA,IMP	85440,11329,6789,6788,9113,23012,81532,26524,9448,6091	2	11
MOB1B	TRUE	4	0.00497305	1580	25	8	0.32	0.00506329	GO:0044093		GO:BP	positive regulation of molecular function	21128	11613	GO:0065009	IDA IBA,IDA IEA,IDA IGI IEA,IEA,IBA,IDA IBA,ISS,IMP	85440,6789,6788,81532,57572,81704,9448,6091	2	11
MOB1B	TRUE	4	0.00168821	5440	26	17	0.653846	0.003125	GO:0005829		GO:CC	cytosol	22112	380	GO:0005737, GO:0110165	IDA,IDA TAS,TAS,TAS,TAS,IDA,IDA IBA,IDA IBA TAS,IDA,IDA IBA,IDA TAS,IDA IBA,IDA IBA TAS,ISS TAS IEA,TAS,TAS,IDA IBA TAS	11329,6789,6788,23243,9113,23012,84859,22870,81532,9701,26524,51194,57572,10160,81704,5862,55291	2	13
MOB1B	TRUE	4	0.00687586	2697	25	10	0.4	0.00370782	GO:0009653		GO:BP	anatomical structure morphogenesis	21128	3664	GO:0032502, GO:0048856	IMP IBA,IDA IEA,IEA,IEA,IEA,IEA,IMP IBA IEA,ISS IEA,IBA,IDA IMP ISS IEA	85440,6789,6788,9113,9231,26524,5784,10160,9448,6091	2	13
MOB1B	TRUE	4	0.0144358	448	25	4	0.16	0.00892857	GO:0016055		GO:BP	Wnt signaling pathway	21128	5243	GO:0198738, GO:1905114	IMP IEA,IMP IEA,IMP,IMP IEA	6789,6788,9113,26524	2	13
MOB1B	TRUE	4	0.0144358	450	25	4	0.16	0.00888889	GO:0198738		GO:BP	cell-cell signaling by wnt	21128	21329	GO:0007267	IMP IEA,IMP IEA,IMP,IMP IEA	6789,6788,9113,26524	2	13
MOB1B	TRUE	4	0.0188331	2728	25	9	0.36	0.00329912	GO:0048468		GO:BP	cell development	21128	13589	GO:0030154, GO:0048856, GO:0048869	IMP ISS IBA,IEA,IEA,IEA,ISS IEA,IEA,ISS IEA,IBA,IDA ISS IEA	85440,6789,6788,9113,9231,26524,10160,9448,6091	2	13
MOB1B	TRUE	4	0.0246928	576	25	4	0.16	0.00694444	GO:1905114		GO:BP	cell surface receptor signaling pathway involved in cell-cell signaling	21128	25694	GO:0007166, GO:0007267	IMP IEA,IMP IEA,IMP,IMP IEA	6789,6788,9113,26524	2	13
MOB1B	TRUE	4	0.0329156	3177	25	9	0.36	0.00283286	GO:0033036		GO:BP	macromolecule localization	21128	8466	GO:0051179	IDA IGI,IGI,IMP ISS IEA,IEA,IEA,ISS IEA,IBA IEA,IDA,IEA	6789,6788,9113,83593,9231,26524,51194,5784,5862	2	13
MOB1B	TRUE	4	0.000118364	1007	25	9	0.36	0.00893744	GO:0051336		GO:BP	regulation of hydrolase activity	21128	14515	GO:0050790	IDA IBA,IDA IEA,IDA IBA IEA,IBA IEA,IBA,IDA IBA,ISS,IMP,IDA IBA IEA	85440,23143,22870,9701,57572,81704,9448,6091,55291	2	14
MOB1B	TRUE	4	0.00497305	285	25	4	0.16	0.0140351	GO:0043547		GO:BP	positive regulation of GTPase activity	21128	11415	GO:0043087, GO:0051345	IDA IBA,IBA,IDA IBA,ISS	85440,57572,81704,9448	2	14
MOB1B	TRUE	4	0.00497305	518	25	5	0.2	0.00965251	GO:0007264		GO:BP	small GTPase mediated signal transduction	21128	2877	GO:0035556	IEA,IEA,TAS IEA,ISS,IMP	85440,57572,81704,9448,6091	2	14
MOB1B	TRUE	4	0.00679468	582	25	5	0.2	0.00859107	GO:0051345		GO:BP	positive regulation of hydrolase activity	21128	14524	GO:0043085, GO:0051336	IDA IBA,IBA,IDA IBA,ISS,IMP	85440,57572,81704,9448,6091	2	14
MOB1B	TRUE	3	1.06026e-05	1540	25	12	0.48	0.00779221	GO:0031399		GO:BP	regulation of protein modification process	21128	7591	GO:0036211, GO:0051246	IMP,IDA,IDA IEA,IEA,IDA,IEA,IDA IBA IEA,IBA IEA,IBA IEA,IDA,IMP,IDA IBA IEA	85440,11329,6789,6788,9113,83593,22870,81532,9701,26524,6091,55291	2	6
MOB1B	TRUE	3	3.02801e-05	1400	25	11	0.44	0.00785714	GO:0019220		GO:BP	regulation of phosphate metabolic process	21128	5933	GO:0006796, GO:0051174	IMP,IDA,IDA IEA,IEA,IDA,IDA IBA IEA,IBA IEA,IBA IEA,IDA,IMP,IDA IBA IEA	85440,11329,6789,6788,9113,22870,81532,9701,26524,6091,55291	2	6
MOB1B	TRUE	3	3.02801e-05	1401	25	11	0.44	0.00785153	GO:0051174		GO:BP	regulation of phosphorus metabolic process	21128	14402	GO:0006793, GO:0031323	IMP,IDA,IDA IEA,IEA,IDA,IDA IBA IEA,IBA IEA,IBA IEA,IDA,IMP,IDA IBA IEA	85440,11329,6789,6788,9113,22870,81532,9701,26524,6091,55291	2	6
MOB1B	TRUE	3	0.000142733	3649	25	15	0.6	0.00411072	GO:0036211		GO:BP	protein modification process	21128	10066	GO:0019538, GO:0043412	IMP,IDA IBA IEA,IDA IBA IEA,IDA IBA IEA,IDA IBA IEA,IEA,IDA IBA IEA,IDA IBA IEA,IBA IEA,IBA IEA,IDA IBA IEA,TAS IEA,IDA IBA IEA,IMP,IDA IBA IEA	85440,11329,6789,6788,9113,83593,23012,22870,81532,9701,26524,5784,9448,6091,55291	2	6
MOB1B	TRUE	3	0.000237407	3873	25	15	0.6	0.00387297	GO:0043412		GO:BP	macromolecule modification	21128	11326	GO:0043170	IMP,IDA IBA IEA,IDA IBA IEA,IDA IBA IEA,IDA IBA IEA,IEA,IDA IBA IEA,IDA IBA IEA,IBA IEA,IBA IEA,IDA IBA IEA,TAS IEA,IDA IBA IEA,IMP,IDA IBA IEA	85440,11329,6789,6788,9113,83593,23012,22870,81532,9701,26524,5784,9448,6091,55291	2	6
MOB1B	TRUE	3	0.000464428	2560	25	12	0.48	0.0046875	GO:0051246		GO:BP	regulation of protein metabolic process	21128	14445	GO:0019538, GO:0051171, GO:0060255, GO:0080090	IMP,IDA,IDA IEA,IEA,IDA IMP,IEA,IDA IBA IEA,IBA IEA,IBA IEA,IDA,IMP,IDA IBA IEA	85440,11329,6789,6788,9113,83593,22870,81532,9701,26524,6091,55291	2	6
MOB1B	TRUE	3	0.000867222	775	25	7	0.28	0.00903226	GO:0043549		GO:BP	regulation of kinase activity	21128	11416	GO:0042325, GO:0051338	IDA,IEA,IEA,IDA,IEA,IDA,IMP	11329,6789,6788,9113,81532,26524,6091	2	6
MOB1B	TRUE	3	0.000920739	1101	25	8	0.32	0.00726612	GO:0001932		GO:BP	regulation of protein phosphorylation	21128	568	GO:0006468, GO:0031399, GO:0042325	IMP,IDA,IDA IEA,IEA,IDA,IBA IEA,IDA,IMP	85440,11329,6789,6788,9113,81532,26524,6091	2	6
MOB1B	TRUE	3	0.00168643	1244	25	8	0.32	0.00643087	GO:0042325		GO:BP	regulation of phosphorylation	21128	10721	GO:0016310, GO:0019220	IMP,IDA,IDA IEA,IEA,IDA,IBA IEA,IDA,IMP	85440,11329,6789,6788,9113,81532,26524,6091	2	6
MOB1B	TRUE	3	0.0017024	908	25	7	0.28	0.00770925	GO:0051338		GO:BP	regulation of transferase activity	21128	14517	GO:0050790	IDA,IEA,IEA,IDA,IEA,IDA,IMP	11329,6789,6788,9113,81532,26524,6091	2	6
MOB1B	TRUE	3	0.00174341	5482	25	16	0.64	0.00291864	GO:0019538		GO:BP	protein metabolic process	21128	6224	GO:0043170, GO:0044238, GO:1901564	IMP,IDA IBA IEA,IDA IBA IEA,IDA IBA IEA,IDA IMP IBA IEA,IEA,IDA IBA IEA,IDA IBA IEA,IBA IEA,IBA IEA,IDA IBA IEA,TAS IEA,IDA IBA IEA,IMP,EXP IDA,IDA IBA IEA	85440,11329,6789,6788,9113,83593,23012,22870,81532,9701,26524,5784,9448,6091,2521,55291	2	6
MOB1B	TRUE	3	0.00262351	1005	25	7	0.28	0.00696517	GO:0031401		GO:BP	positive regulation of protein modification process	21128	7593	GO:0031399, GO:0036211, GO:0051247	IMP,IDA IEA,IEA,IDA,IEA,IBA IEA,IMP	85440,6789,6788,9113,83593,81532,6091	2	6
MOB1B	TRUE	3	0.00354556	745	25	6	0.24	0.00805369	GO:0001934		GO:BP	positive regulation of protein phosphorylation	21128	570	GO:0001932, GO:0006468, GO:0031401, GO:0042327	IMP,IDA IEA,IEA,IDA,IBA IEA,IMP	85440,6789,6788,9113,81532,6091	2	6
MOB1B	TRUE	3	0.00497305	822	25	6	0.24	0.00729927	GO:0042327		GO:BP	positive regulation of phosphorylation	21128	10723	GO:0016310, GO:0042325, GO:0045937	IMP,IDA IEA,IEA,IDA,IBA IEA,IMP	85440,6789,6788,9113,81532,6091	2	6
MOB1B	TRUE	3	0.00679468	907	25	6	0.24	0.00661521	GO:0045937		GO:BP	positive regulation of phosphate metabolic process	21128	12507	GO:0006796, GO:0010562, GO:0019220	IMP,IDA IEA,IEA,IDA,IBA IEA,IMP	85440,6789,6788,9113,81532,6091	2	6
MOB1B	TRUE	3	0.00679468	907	25	6	0.24	0.00661521	GO:0010562		GO:BP	positive regulation of phosphorus metabolic process	21128	4332	GO:0006793, GO:0031325, GO:0051174	IMP,IDA IEA,IEA,IDA,IBA IEA,IMP	85440,6789,6788,9113,81532,6091	2	6
MOB1B	TRUE	3	0.00738107	6538	25	16	0.64	0.00244723	GO:1901564		GO:BP	organonitrogen compound metabolic process	21128	22679	GO:0006807, GO:0071704	IMP,IDA IBA IEA,IDA IBA IEA,IDA IBA IEA,IDA IMP IBA IEA,IEA,IDA IBA IEA,IDA IBA IEA,IBA IEA,IBA IEA,IDA IBA IEA,TAS IEA,IDA IBA IEA,IMP,EXP IDA,IDA IBA IEA	85440,11329,6789,6788,9113,83593,23012,22870,81532,9701,26524,5784,9448,6091,2521,55291	2	6
MOB1B	TRUE	3	0.00886227	648	25	5	0.2	0.00771605	GO:0000904		GO:BP	cell morphogenesis involved in differentiation	21128	257	GO:0000902, GO:0048468	IMP IBA,IEA,IEA,ISS IEA,IDA ISS IEA	85440,9113,26524,10160,6091	2	6
MOB1B	TRUE	3	0.0102782	170	25	3	0.12	0.0176471	GO:0030216		GO:BP	keratinocyte differentiation	21128	7123	GO:0009913, GO:0043588	IEA,IEA,IEA	6789,9113,26524	2	6
MOB1B	TRUE	3	0.0109691	11139	25	21	0.84	0.00188527	GO:0050794		GO:BP	regulation of cellular process	21128	14091	GO:0009987, GO:0050789	IMP ISS IEA,IDA IBA,IDA IMP IBA TAS IEA,IDA IMP IGI ISS IBA TAS IEA,IDA IMP ISS IBA TAS IEA,IBA IEA,IDA ISS IBA IEA,IMP IBA IEA,IDA IBA IEA,IMP ISS IBA TAS NAS IEA,IBA IEA,IBA IEA,IDA IMP ISS IBA TAS IEA,IEA,IDA IMP,IEA,IMP IBA TAS IEA,IDA IMP ISS IBA NAS,IDA IMP ISS IEA,IDA IEA,IDA IBA IEA	85440,11329,6789,6788,9113,83593,23012,23143,22870,9231,81532,9701,26524,57572,5784,10160,81704,9448,6091,2521,55291	2	6
MOB1B	TRUE	3	0.0122416	1499	25	7	0.28	0.00466978	GO:0051247		GO:BP	positive regulation of protein metabolic process	21128	14446	GO:0010604, GO:0019538, GO:0051173, GO:0051246	IMP,IDA IEA,IEA,IDA,IEA,IBA IEA,IMP	85440,6789,6788,9113,83593,81532,6091	2	6
MOB1B	TRUE	3	0.0122456	1502	25	7	0.28	0.00466045	GO:0016477		GO:BP	cell migration	21128	5389	GO:0048870	IMP,IEA,IMP IBA IEA,IMP,IMP IBA IEA,IMP ISS,IDA IMP	85440,6789,23143,9231,81704,9448,6091	2	6
MOB1B	TRUE	3	0.0144358	1144	25	6	0.24	0.00524476	GO:0033365		GO:BP	protein localization to organelle	21128	8652	GO:0008104	IDA IGI,IGI,ISS IEA,IEA,ISS IEA,IBA IEA	6789,6788,9113,83593,26524,51194	2	6
MOB1B	TRUE	3	0.0157753	1168	25	6	0.24	0.00513699	GO:0048646		GO:BP	anatomical structure formation involved in morphogenesis	21128	13727	GO:0009653, GO:0032502	IEA,IEA,IEA,IEA,IMP IBA IEA,IMP ISS	6789,6788,9113,26524,5784,6091	2	6
MOB1B	TRUE	3	0.0162508	1611	25	7	0.28	0.00434513	GO:0048585		GO:BP	negative regulation of response to stimulus	21128	13679	GO:0048519, GO:0048583, GO:0050896	IDA,IMP IEA,IMP IEA,IMP,IMP IBA IEA,IMP IEA,IDA IMP	11329,6789,6788,9113,9231,26524,6091	2	6
MOB1B	TRUE	3	0.0168972	6462	25	15	0.6	0.00232126	GO:0023052		GO:BP	signaling	21128	7037	GO:0008150	IEA,IDA IBA,IDA IMP IBA TAS IEA,IDA IMP IBA TAS IEA,IDA IMP ISS IBA TAS IEA,IBA IEA,IDA IBA,IMP ISS IBA TAS NAS IEA,IBA,IDA IMP ISS IBA TAS IEA,IEA,IEA,TAS IEA,IDA ISS IBA,IMP ISS IEA	85440,11329,6789,6788,9113,83593,23012,9231,81532,26524,57572,10160,81704,9448,6091	2	6
MOB1B	TRUE	3	0.0169597	2	25	1	0.04	0.5	GO:0021823		GO:BP	cerebral cortex tangential migration using cell-cell interactions	21128	6786	GO:0021825	IDA	6091	2	6
MOB1B	TRUE	3	0.0169597	2	25	1	0.04	0.5	GO:0050925		GO:BP	negative regulation of negative chemotaxis	21128	14203	GO:0050919, GO:0050922, GO:0050923	IDA	6091	2	6
MOB1B	TRUE	3	0.0169597	2	25	1	0.04	0.5	GO:0021836		GO:BP	chemorepulsion involved in postnatal olfactory bulb interneuron migration	21128	6799	GO:0021827, GO:0050919	IDA	6091	2	6
MOB1B	TRUE	3	0.0169597	2	25	1	0.04	0.5	GO:0021825		GO:BP	substrate-dependent cerebral cortex tangential migration	21128	6788	GO:0006929, GO:0021800	IDA	6091	2	6
MOB1B	TRUE	3	0.0169597	2	25	1	0.04	0.5	GO:0021827		GO:BP	postnatal olfactory bulb interneuron migration	21128	6790	GO:0021823, GO:0021891, GO:0022028	IDA	6091	2	6
MOB1B	TRUE	3	0.0177183	1220	25	6	0.24	0.00491803	GO:0060429		GO:BP	epithelium development	21128	15559	GO:0009888	IEA,IEA,IMP IEA,IEA,IEA,IMP	6789,6788,9113,9231,26524,6091	2	6
MOB1B	TRUE	3	0.0177199	494	25	4	0.16	0.00809717	GO:0033674		GO:BP	positive regulation of kinase activity	21128	8831	GO:0042327, GO:0043549, GO:0051347	IEA,IEA,IEA,IMP	6789,6788,81532,6091	2	6
MOB1B	TRUE	3	0.0184003	6573	25	15	0.6	0.00228206	GO:0007154		GO:BP	cell communication	21128	2797	GO:0009987	IEA,IDA IBA,IDA IMP IBA TAS IEA,IDA IMP IBA TAS IEA,IDA IMP ISS IBA TAS IEA,IBA IEA,IDA IBA,IMP ISS IBA TAS NAS IEA,IBA,IDA IMP ISS IBA TAS IEA,IEA,IEA,TAS IEA,IDA ISS IBA,IMP ISS IEA	85440,11329,6789,6788,9113,83593,23012,9231,81532,26524,57572,10160,81704,9448,6091	2	6
MOB1B	TRUE	3	0.0186872	240	25	3	0.12	0.0125	GO:0009913		GO:BP	epidermal cell differentiation	21128	3863	GO:0008544, GO:0030855	IEA,IEA,IEA	6789,9113,26524	2	6
MOB1B	TRUE	3	0.0186872	2708	25	9	0.36	0.00332349	GO:0008104		GO:BP	protein localization	21128	3211	GO:0070727	IDA IGI,IGI,IMP ISS IEA,IEA,IEA,ISS IEA,IBA IEA,IDA,IEA	6789,6788,9113,83593,9231,26524,51194,5784,5862	2	6
MOB1B	TRUE	3	0.0187237	1699	25	7	0.28	0.00412007	GO:0048870		GO:BP	cell motility	21128	13936	GO:0009987	IMP,IEA,IMP IBA IEA,IMP,IMP IBA IEA,IMP ISS,IDA IMP	85440,6789,23143,9231,81704,9448,6091	2	6
MOB1B	TRUE	3	0.0187237	2718	25	9	0.36	0.00331126	GO:0070727		GO:BP	cellular macromolecule localization	21128	17331	GO:0033036, GO:0051641	IDA IGI,IGI,IMP ISS IEA,IEA,IEA,ISS IEA,IBA IEA,IDA,IEA	6789,6788,9113,83593,9231,26524,51194,5784,5862	2	6
MOB1B	TRUE	3	0.0189385	1258	25	6	0.24	0.00476948	GO:0018193		GO:BP	peptidyl-amino acid modification	21128	5590	GO:0036211	IMP,IBA,IDA,IDA IBA,IBA,IBA	85440,11329,6789,9113,23012,26524	2	6
MOB1B	TRUE	3	0.0246928	584	25	4	0.16	0.00684932	GO:0051347		GO:BP	positive regulation of transferase activity	21128	14526	GO:0043085, GO:0051338	IEA,IEA,IEA,IMP	6789,6788,81532,6091	2	6
MOB1B	TRUE	3	0.0287287	633	25	4	0.16	0.00631912	GO:0048729		GO:BP	tissue morphogenesis	21128	13809	GO:0009653, GO:0009888	IEA,IEA,IEA,ISS	6789,6788,9231,6091	2	6
MOB1B	TRUE	3	0.0427614	3378	25	9	0.36	0.0026643	GO:0023051		GO:BP	regulation of signaling	21128	7036	GO:0023052, GO:0050789	IDA,IMP IBA IEA,IMP IBA IEA,IMP ISS IEA,IMP ISS IBA IEA,IMP ISS IEA,TAS,IDA ISS IBA,IMP ISS	11329,6789,6788,9113,9231,26524,81704,9448,6091	2	6
MOB1B	TRUE	3	0.000109356	12	14	3	0.214286	0.25	CORUM:5196		CORUM	TNF-alpha/NF-kappa B signaling complex (CHUK, BTRC, NFKB2, PPP6C, REL, CUL1, IKBKE, SAPS2, SAPS1, ANKRD28, RELA, SKP1)	3383	1583	CORUM:0000000	CORUM,CORUM,CORUM	23243,22870,9701	2	7
MOB1B	TRUE	3	0.00067919	2667	25	12	0.48	0.00449944	GO:0035556		GO:BP	intracellular signal transduction	21128	9639	GO:0007165	IEA,IDA IBA,IDA IBA TAS IEA,IDA IBA TAS IEA,IDA IBA TAS IEA,IDA IBA,IMP IBA NAS IEA,IDA IBA TAS IEA,IEA,TAS IEA,IDA ISS IBA,IMP	85440,11329,6789,6788,9113,23012,9231,26524,57572,81704,9448,6091	2	8
MOB1B	TRUE	3	0.00174341	377	25	5	0.2	0.0132626	GO:0043087		GO:BP	regulation of GTPase activity	21128	11159	GO:0051336	IDA IBA,IDA IEA,IBA,IDA IBA,ISS	85440,23143,57572,81704,9448	2	8
MOB1B	TRUE	3	0.00808094	1353	25	7	0.28	0.00517369	GO:0040011		GO:BP	locomotion	21128	10519	GO:0008150	IMP,IEA,IMP IBA IEA,IMP,IMP IBA IEA,IMP ISS,IDA IMP ISS IEA	85440,6789,23143,9231,81704,9448,6091	2	8
MOB1B	TRUE	3	0.0169597	2	25	1	0.04	0.5	GO:0032014		GO:BP	positive regulation of ARF protein signal transduction	21128	7763	GO:0032011, GO:0032012, GO:0046579	ISS	9448	2	8
MOB1B	TRUE	3	0.0194362	1725	25	7	0.28	0.00405797	GO:1902531		GO:BP	regulation of intracellular signal transduction	21128	23502	GO:0009966, GO:0035556	IDA,IBA,IBA IEA,IMP IBA IEA,TAS,IDA ISS IBA,IMP	11329,6789,6788,9231,81704,9448,6091	2	8
MOB1B	TRUE	3	0.0207584	3	25	1	0.04	0.333333	GO:0045200		GO:BP	establishment of neuroblast polarity	21128	12088	GO:0030010, GO:0045196	IMP	85440	2	8
MOB1B	TRUE	3	0.0207584	3	25	1	0.04	0.333333	GO:0045196		GO:BP	establishment or maintenance of neuroblast polarity	21128	12084	GO:0007163, GO:0055059	IMP	85440	2	8
MOB1B	TRUE	3	0.0246928	4	25	1	0.04	0.25	GO:0022027		GO:BP	interkinetic nuclear migration	21128	6976	GO:0007097, GO:0021846	ISS	85440	2	8
MOB1B	TRUE	3	0.00467153	109	25	3	0.12	0.0275229	GO:0033138		GO:BP	positive regulation of peptidyl-serine phosphorylation	21128	8523	GO:0001934, GO:0018105, GO:0033135	IMP,IDA,IDA	85440,6789,9113	2	9
MOB1B	TRUE	3	0.00691923	142	25	3	0.12	0.0211268	GO:0033135		GO:BP	regulation of peptidyl-serine phosphorylation	21128	8521	GO:0001932, GO:0018105	IMP,IDA,IDA	85440,6789,9113	2	9
MOB1B	TRUE	3	1.01626e-06	3	14	3	0.214286	1	CORUM:6716	yes	CORUM	DLG5-MST1-MST2 complex	3383	2327	CORUM:0000000	CORUM,CORUM,CORUM	6789,6788,9231	2	10
MOB1B	TRUE	3	0.0111686	1	25	1	0.04	1	GO:0045186		GO:BP	zonula adherens assembly	21128	12079	GO:0034333, GO:0043297	IEA	9231	2	10
MOB1B	TRUE	3	0.0186872	240	25	3	0.12	0.0125	GO:0007163		GO:BP	establishment or maintenance of cell polarity	21128	2806	GO:0009987	IMP,IMP IC IEA,IMP IBA IEA	85440,9231,81704	2	10
MOB1B	TRUE	3	0.0222612	3	14	1	0.0714286	0.333333	CORUM:6264		CORUM	DLG5-SORBS3-CTNNB1 complex	3383	2016	CORUM:0000000	CORUM	9231	2	10
MOB1B	TRUE	3	0.0434922	778	25	4	0.16	0.00514139	GO:0032989		GO:BP	cellular component morphogenesis	21128	8438	GO:0009653, GO:0016043, GO:0048869	IMP IBA,ISS IEA,IBA,IDA ISS IEA	85440,10160,9448,6091	2	11
[truncated: 1,362 more rows]
