# Supplementary material for: Mapping the MOB proteins’ proximity network reveals a unique interaction between human MOB3C and the RNase P complex
Source: J Biol Chem. 2023 Aug 1;299(9):105123. doi: 10.1016/j.jbc.2023.105123 (PMC10480535; doi:10.1016/j.jbc.2023.105123)
Supplement: Supporting Tables S4 and S5 [file mmc2.xlsx]

## Sheet: Table of Content
Table	Description
Table S4	MOB3C AP-MS dataset
Table S5	gProfiler analyses of the MOB3C AP-MS dataset

## Sheet: Table S4
Bait	Prey	PreyGene	Entrez_ID	Spec	SpecSum	AvgSpec	SAF	NumReplicates	ctrlCounts	AvgP	MaxP	TopoAvgP	TopoMaxP	SaintScore	logOddsScore	FoldChange	BFDR	UniqueSpec	UniqueSpecSum	UniqueAvgSpec	PreySequenceLength	UniProtID
MOB3CwCL	NP_001091.1	ACTA1	58	116|125|104	345	115	0.30504	3	0|0|0	1	1	1	1	1	152.07	1150	0	19|17|17	53	17.67	377	ACTS_HUMAN
MOB3CwCL	NP_001258898.1	HSP90AB1	3326	190|213|209	612	204	0.281768	3	44|57|62	1	1	1	1	1	39.83	3.75	0	44|45|44	133	44.33	724	HS90B_HUMAN
MOB3CwCL	NP_001017963.2	HSP90AA1	3320	198|208|198	604	201.33	0.235749	3	42|60|62	1	1	1	1	1	26.43	3.68	0	46|49|44	139	46.33	854	HS90A_HUMAN
MOB3CwCL	NP_001243728.1	GAPDH	2597	34|45|50	129	43	0.146758	3	11|10|15	0.99	1	0.99	1	0.99	3.96	3.58	0	12|12|15	39	13	293	G3P_HUMAN
MOB3CwCL	NP_001300968.1	DNAJA1	3301	33|38|33	104	34.67	0.144458	3	6|3|7	1	1	1	1	1	21.44	6.5	0	11|12|12	35	11.67	240	B7Z5C0_HUMAN
MOB3CwCL	NP_001060.1	TUBB2A	7280	55|67|58	180	60	0.134831	3	0|0|0	1	1	1	1	1	82.4	600	0	15|15|14	44	14.67	445	TBB2A_HUMAN
MOB3CwCL	NP_001275905.1	XRCC6	2547	75|71|70	216	72	0.118227	3	12|15|22	1	1	1	1	1	21.96	4.41	0	27|26|26	79	26.33	609	XRCC6_HUMAN
MOB3CwCL	NP_001129171.1	YWHAZ	7534	23|26|25	74	24.67	0.100694	3	7|7|6	1	1	1	1	1	6.96	3.7	0	11|11|11	33	11	245	1433Z_HUMAN
MOB3CwCL	NP_001098016.1	RPP30	10556	24|35|26	85	28.33	0.0879814	3	0|0|0	1	1	1	1	1	37.7	283.33	0	7|9|8	24	8	322	RPP30_HUMAN
MOB3CwCL	NP_001419.1	ENO1	2023	42|36|36	114	38	0.0875576	3	0|14|13	0.94	0.98	0.94	0.98	0.94	2.44	4.22	0	18|16|15	49	16.33	434	ENOA_HUMAN
MOB3CwCL	NP_001243650.1	CCT4	10575	48|45|36	129	43	0.0844794	3	9|12|17	0.99	1	0.99	1	0.99	3.77	3.39	0	19|18|15	52	17.33	509	TCPD_HUMAN
MOB3CwCL	NP_001198.2	BTF3	689	21|9|9	39	13	0.0802469	3	5|0|3	0.84	1	0.84	1	0.84	1.14	4.88	0.01	7|4|5	16	5.33	162	BTF3_HUMAN
MOB3CwCL	NP_001008800.1	CCT3	7203	39|39|41	119	39.67	0.0782446	3	4|9|6	1	1	1	1	1	25.25	6.26	0	13|13|14	40	13.33	507	TCPG_HUMAN
MOB3CwCL	NP_006752.1	YWHAE	7531	19|22|17	58	19.33	0.0758039	3	2|6|3	1	1	1	1	1	9.12	5.27	0	9|9|7	25	8.33	255	1433E_HUMAN
MOB3CwCL	NP_004699.1	PDCD5	9141	7|11|9	27	9	0.072	3	0|0|0	1	1	1	1	1	12.14	90	0	3|6|6	15	5	125	PDCD5_HUMAN
MOB3CwCL	NP_006657.1	RUVBL2	10856	33|33|34	100	33.33	0.071987	3	5|6|10	1	1	1	1	1	17.07	4.76	0	15|15|18	48	16	463	RUVB2_HUMAN
MOB3CwCL	NP_001269581.1	STIP1	10963	35|47|45	127	42.33	0.0717458	3	0|0|0	1	1	1	1	1	53.68	423.33	0	18|20|19	57	19	590	STIP1_HUMAN
MOB3CwCL	NP_009207.2	CBX3	11335	14|14|11	39	13	0.0710383	3	0|0|4	0.98	0.99	0.98	0.99	0.98	3.38	9.75	0	5|6|5	16	5.33	183	CBX3_HUMAN
MOB3CwCL	NP_001269836.1	CCT8	10694	32|38|41	111	37	0.0699433	3	0|13|9	0.98	0.99	0.98	0.99	0.98	3.11	5.05	0	14|17|20	51	17	529	TCPQ_HUMAN
MOB3CwCL	NP_057131.1	SF3B6	51639	8|8|10	26	8.67	0.06936	3	0|0|4	0.93	0.96	0.93	0.96	0.93	2.39	6.5	0.01	3|2|4	9	3	125	SF3B6_HUMAN
MOB3CwCL	NP_002957.1	S100A10	6281	3|6|11	20	6.67	0.0687629	3	0|0|0	1	1	1	1	1	5.48	66.67	0	2|2|3	7	2.33	97	S10AA_HUMAN
MOB3CwCL	NP_001091059.1	RPP38	10557	20|18|20	58	19.33	0.0683039	3	0|2|0	1	1	1	1	1	11.02	29	0	10|11|12	33	11	283	RPP38_HUMAN
MOB3CwCL	NP_055971.2	RCOR1	23186	27|29|39	95	31.67	0.065299	3	0|0|0	1	1	1	1	1	42.08	316.67	0	11|13|14	38	12.67	485	RCOR1_HUMAN
MOB3CwCL	NP_006618.1	POP4	10775	11|16|14	41	13.67	0.0621364	3	0|0|0	1	1	1	1	1	18.36	136.67	0	5|6|6	17	5.67	220	RPP29_HUMAN
MOB3CwoCL	NP_001258766.1	RCN2	5955	20|15|26	61	20.33	0.0606866	3	3|5|8	0.91	1	0.91	1	0.91	0.93	3.81	0.01	9|6|12	27	9	335	RCN2_HUMAN
MOB3CwCL	NP_001290453.1	TUBB6	84617	23|33|25	81	27	0.0605381	3	0|12|0	0.96	0.98	0.96	0.98	0.96	2.92	6.75	0	10|11|10	31	10.33	446	TBB6_HUMAN
MOB3CwCL	NP_006817.1	YWHAQ	10971	12|15|17	44	14.67	0.0598776	3	0|0|0	1	1	1	1	1	19.89	146.67	0	6|6|7	19	6.33	245	1433T_HUMAN
MOB3CwCL	NP_001191786.1	ELOC	6921	6|6|8	20	6.67	0.0595536	3	0|0|0	1	1	1	1	1	10.54	66.67	0	3|2|3	8	2.67	112	ELOC_HUMAN
MOB3CwCL	NP_060263.2	RPP25	54913	11|12|12	35	11.67	0.0586432	3	0|0|0	1	1	1	1	1	18.36	116.67	0	5|7|5	17	5.67	199	RPP25_HUMAN
MOB3CwCL	NP_001009999.1	KDM1A	23028	43|53|56	152	50.67	0.0578425	3	0|0|0	1	1	1	1	1	65.2	506.67	0	16|20|22	58	19.33	876	KDM1A_HUMAN
MOB3CwCL	NP_001307847.1	CDK1	983	20|14|17	51	17	0.0572391	3	0|4|0	0.99	1	0.99	1	0.99	4.29	12.75	0	10|9|9	28	9.33	297	CDK1_HUMAN
MOB3CwCL	NP_001317398.1	COPE	11316	19|16|20	55	18.33	0.0553776	3	5|6|5	0.98	1	0.98	1	0.98	2.66	3.44	0	10|9|8	27	9	331	M0QXB4_HUMAN
MOB3CwCL	NP_001518.3	HDAC2	3066	23|29|29	81	27	0.0553279	3	2|5|6	1	1	1	1	1	13.2	6.23	0	8|8|7	23	7.67	488	HDAC2_HUMAN
MOB3CwCL	NP_001092253.1	RPP14	11102	8|6|6	20	6.67	0.0537903	3	2|0|0	0.98	0.99	0.98	0.99	0.98	3.4	10	0	3|2|3	8	2.67	124	RPP14_HUMAN
MOB3CwCL	NP_002778.1	PSMA2	5683	11|17|9	37	12.33	0.0526923	3	0|3|0	0.99	1	0.99	1	0.99	3.52	12.33	0	5|7|4	16	5.33	234	PSA2_HUMAN
MOB3CwCL	NP_003698.1	RUVBL1	8607	25|24|23	72	24	0.0526316	3	0|0|6	0.99	0.99	0.99	0.99	0.99	4.79	12	0	10|10|9	29	9.67	456	RUVB1_HUMAN
MOB3CwCL	NP_002783.1	PSMA7	5688	10|14|15	39	13	0.0524194	3	0|0|0	1	1	1	1	1	16.83	130	0	4|8|8	20	6.67	248	PSA7_HUMAN
MOB3CwCL	NP_005907.3	MCM7	4176	35|38|40	113	37.67	0.0523922	3	4|5|4	1	1	1	1	1	27.02	8.69	0	16|16|17	49	16.33	719	MCM7_HUMAN
MOB3CwCL	NP_004273.1	BAG2	9532	11|14|8	33	11	0.0521327	3	0|0|0	1	1	1	1	1	13.72	110	0	4|5|5	14	4.67	211	BAG2_HUMAN
MOB3CwCL	NP_001186092.1	PSMC5	5705	23|19|19	61	20.33	0.0510804	3	0|0|10	0.95	0.97	0.95	0.97	0.95	2.8	6.1	0	12|9|11	32	10.67	398	PRS8_HUMAN
MOB3CwCL	NP_001257401.1	MCM3	4172	43|36|46	125	41.67	0.0509413	3	6|7|15	1	1	1	1	1	5.08	4.46	0	19|18|20	57	19	818	MCM3_HUMAN
MOB3CwCL	NP_001159757.1	CCT7	10574	22|26|27	75	25	0.0501002	3	6|8|11	0.88	1	0.88	1	0.88	0.66	3	0.01	11|12|12	35	11.67	499	TCPH_HUMAN
MOB3CwCL	NP_001123912.1	SRP9	6726	3|4|5	12	4	0.0487805	3	0|2|0	0.86	0.94	0.86	0.94	0.86	1.14	6	0.01	2|2|2	6	2	82	SRP09_HUMAN
MOB3CwCL	NP_006494.1	PSMC4	5704	18|20|23	61	20.33	0.0486364	3	0|3|6	0.99	1	0.99	1	0.99	4.27	6.78	0	8|11|10	29	9.67	418	PRS6B_HUMAN
MOB3CwCL	NP_001139332.1	POP1	10940	39|58|44	141	47	0.0458984	3	0|0|0	1	1	1	1	1	59.45	470	0	20|22|20	62	20.67	1024	POP1_HUMAN
MOB3CwCL	NP_001062.1	TYMS	7298	14|18|10	42	14	0.0447284	3	0|0|0	1	1	1	1	1	16.83	140	0	7|7|5	19	6.33	313	TYSY_HUMAN
MOB3CwCL	NP_002795.2	PSMC3	5702	18|18|22	58	19.33	0.0440319	3	0|7|7	0.93	0.98	0.93	0.98	0.93	2.24	4.14	0.01	8|8|9	25	8.33	439	PRS6A_HUMAN
MOB3CwCL	NP_001030168.1	RPL14	9045	6|10|12	28	9.33	0.0433953	3	0|0|6	0.82	0.93	0.82	0.93	0.82	0.56	4.67	0.01	3|3|4	10	3.33	215	RL14_HUMAN
MOB3CwCL	NP_002782.1	PSMA6	5687	10|11|11	32	10.67	0.043374	3	0|0|4	0.96	0.97	0.96	0.97	0.96	3.07	8	0	5|6|6	17	5.67	246	PSA6_HUMAN
MOB3CwCL	NP_001027454.1	TMPO	7112	19|22|18	59	19.67	0.043326	3	6|5|8	0.95	1	0.95	1	0.95	2	3.11	0	11|13|9	33	11	454	LAP2B_HUMAN
MOB3CwCL	NP_055317.1	PRPF19	27339	21|17|25	63	21	0.0416667	3	8|0|8	0.84	0.98	0.83	0.98	0.84	0.45	3.94	0.01	9|8|10	27	9	504	PRP19_HUMAN
MOB3CwCL	NP_001273061.1	RPP40	10799	15|15|12	42	14	0.0411765	3	0|0|0	1	1	1	1	1	19.89	140	0	7|6|6	19	6.33	340	RPP40_HUMAN
MOB3CwCL	NP_001171691.1	CLTA	1211	4|8|8	20	6.67	0.0401807	3	0|0|0	1	1	1	1	1	7.22	66.67	0	2|3|4	9	3	166	CLCA_HUMAN
MOB3CwCL	NP_001158887.1	LDHA	3939	11|10|12	33	11	0.040146	3	0|3|0	0.99	0.99	0.99	0.99	0.99	3.94	11	0	5|5|7	17	5.67	274	LDHA_HUMAN
MOB3CwCL	NP_001007794.1	BUB3	9184	13|13|13	39	13	0.0398773	3	2|3|0	1	1	1	1	1	8.25	7.8	0	6|7|7	20	6.67	326	BUB3_HUMAN
MOB3CwCL	NP_006658.1	PGRMC1	10857	7|10|6	23	7.67	0.0393333	3	0|4|0	0.89	0.96	0.89	0.96	0.89	1.66	5.75	0.01	4|4|3	11	3.67	195	PGRC1_HUMAN
MOB3CwCL	NP_680544.1	RPP25L	138716	6|7|6	19	6.33	0.0388344	3	0|0|0	1	1	1	1	1	10.54	63.33	0	3|4|3	10	3.33	163	RP25L_HUMAN
MOB3CwoCL	NP_001002032.1	JPT1	51155	8|6|7	21	7	0.038674	3	0|0|0	1	1	1	1	1	9.83	70	0	3|3|2	8	2.67	181	JUPI1_HUMAN
MOB3CwCL	NP_002793.2	PSMC1	5700	15|21|14	50	16.67	0.0378864	3	0|0|0	1	1	1	1	1	22.91	166.67	0	9|11|7	27	9	440	PRS4_HUMAN
MOB3CwCL	NP_000691.1	ANXA1	301	12|15|12	39	13	0.0375723	3	0|0|5	0.96	0.98	0.96	0.98	0.96	3.05	7.8	0	5|6|5	16	5.33	346	ANXA1_HUMAN
MOB3CwCL	NP_001333374.1	AHNAK	79026	207|226|227	660	220	0.0373514	3	16|31|49	1	1	1	1	1	12.89	6.88	0	99|105|109	313	104.33	5890	AHNK_HUMAN
MOB3CwCL	NP_001075109.1	PRKDC	5591	156|143|153	452	150.67	0.0367757	3	11|29|50	1	1	1	1	1	5.94	5.02	0	74|67|66	207	69	4097	PRKDC_HUMAN
MOB3CwCL	NP_002788.1	PSMB5	5693	12|9|8	29	9.67	0.0367681	3	0|0|0	1	1	1	1	1	13.72	96.67	0	5|5|3	13	4.33	263	PSB5_HUMAN
MOB3CwCL	NP_001253974.1	PSME3	10197	11|10|8	29	9.67	0.0364906	3	0|0|0	1	1	1	1	1	13.72	96.67	0	3|3|2	8	2.67	265	A0A024R203_HUMAN
MOB3CwCL	NP_002645.3	PKM	5315	17|17|24	58	19.33	0.036403	3	0|0|0	1	1	1	1	1	27.39	193.33	0	8|9|10	27	9	531	KPYM_HUMAN
MOB3CwCL	NP_001172110.1	PFDN6	10471	4|4|6	14	4.67	0.0362016	3	0|0|0	1	1	1	1	1	7.22	46.67	0	2|2|4	8	2.67	129	PFD6_HUMAN
MOB3CwCL	NP_005745.1	G3BP1	10146	12|19|19	50	16.67	0.0357725	3	2|6|6	0.84	1	0.84	1	0.84	0.06	3.57	0.01	5|9|7	21	7	466	G3BP1_HUMAN
MOB3CwCL	NP_002613.2	PFDN1	5201	4|4|5	13	4.33	0.0354918	3	0|0|0	1	1	1	1	1	7.22	43.33	0	2|3|3	8	2.67	122	PFD1_HUMAN
MOB3CwCL	NP_001265518.1	ST13	6767	11|16|11	38	12.67	0.0352925	3	0|5|0	0.96	0.98	0.96	0.98	0.96	2.79	7.6	0	6|7|6	19	6.33	359	B4E0U6_HUMAN
MOB3CwCL	NP_038479.1	MYOF	26509	61|74|81	216	72	0.0349345	3	6|8|16	1	1	1	1	1	12.84	7.2	0	34|36|41	111	37	2061	MYOF_HUMAN
MOB3CwCL	NP_002800.2	PSMD3	5709	16|18|21	55	18.33	0.0343258	3	0|0|5	0.99	0.99	0.99	0.99	0.99	4.02	11	0	12|8|10	30	10	534	PSMD3_HUMAN
MOB3CwCL	NP_009109.3	STRAP	11171	12|14|10	36	12	0.0342857	3	0|0|0	1	1	1	1	1	16.83	120	0	7|7|7	21	7	350	STRAP_HUMAN
MOB3CwCL	NP_002787.2	PSMB4	5692	9|9|9	27	9	0.0340909	3	0|0|0	1	1	1	1	1	15.28	90	0	5|5|5	15	5	264	PSB4_HUMAN
MOB3CwCL	NP_055063.1	RBX1	9978	4|4|3	11	3.67	0.0339815	3	0|0|0	1	1	1	1	1	5.48	36.67	0	2|2|2	6	2	108	RBX1_HUMAN
MOB3CwoCL	NP_004772.1	VAMP3	9341	3|3|4	10	3.33	0.0333	3	0|0|0	0.99	1	0.99	1	0.99	4.77	33.33	0	2|2|2	6	2	100	VAMP3_HUMAN
MOB3CwCL	NP_004955.2	HDAC1	3065	9|18|21	48	16	0.033195	3	0|0|0	1	1	1	1	1	15.28	160	0	4|7|7	18	6	482	HDAC1_HUMAN
MOB3CwCL	NP_004730.2	MTA2	9219	22|23|20	65	21.67	0.0324401	3	2|2|10	0.95	0.97	0.95	0.97	0.95	2.64	4.64	0	11|11|11	33	11	668	MTA2_HUMAN
MOB3CwCL	NP_005871.1	DNAJA2	10294	12|14|13	39	13	0.0315534	3	0|0|0	1	1	1	1	1	19.89	130	0	7|7|6	20	6.67	412	DNJA2_HUMAN
MOB3CwCL	NP_009039.1	ELOB	6923	3|4|4	11	3.67	0.0311017	3	0|0|0	1	1	1	1	1	5.48	36.67	0	2|2|2	6	2	118	ELOB_HUMAN
MOB3CwCL	NP_001281074.1	SSB	6741	12|14|12	38	12.67	0.0310539	3	0|0|0	1	1	1	1	1	19.89	126.67	0	5|7|7	19	6.33	408	LA_HUMAN
MOB3CwCL	NP_005828.2	POP7	10248	6|4|3	13	4.33	0.0309286	3	0|0|0	1	1	1	1	1	5.48	43.33	0	3|2|2	7	2.33	140	POP7_HUMAN
MOB3CwCL	NP_036526.2	PFDN2	5202	5|4|5	14	4.67	0.0303247	3	0|0|0	1	1	1	1	1	7.22	46.67	0	2|2|2	6	2	154	PFD2_HUMAN
MOB3CwCL	NP_002797.3	PSMC6	5706	16|10|10	36	12	0.0297767	3	0|2|3	1	1	1	1	1	5.34	7.2	0	6|5|5	16	5.33	403	PRS10_HUMAN
MOB3CwCL	NP_001104547.1	EZR	7430	6|30|16	52	17.33	0.0295734	3	0|7|0	0.8	1	0.8	1	0.8	-0.17	7.43	0.01	3|14|7	24	8	586	EZRI_HUMAN
MOB3CwCL	NP_115607.1	CIAO2A	84191	7|3|4	14	4.67	0.0291875	3	0|0|0	1	1	1	1	1	5.48	46.67	0	3|2|3	8	2.67	160	CIA2A_HUMAN
MOB3CwCL	NP_001263218.1	PRKAR1A	5573	10|9|14	33	11	0.0288714	3	0|0|5	0.93	0.97	0.93	0.97	0.93	2.24	6.6	0.01	6|5|6	17	5.67	381	KAP0_HUMAN
MOB3CwCL	NP_733779.1	SKP1	6500	4|5|5	14	4.67	0.0286503	3	0|0|0	1	1	1	1	1	7.22	46.67	0	3|2|2	7	2.33	163	SKP1_HUMAN
MOB3CwCL	NP_005906.2	MCM6	4175	24|26|20	70	23.33	0.0284166	3	0|0|0	1	1	1	1	1	31.83	233.33	0	13|14|11	38	12.67	821	MCM6_HUMAN
MOB3CwCL	NP_057215.3	RAB10	10890	6|7|4	17	5.67	0.02835	3	0|0|0	1	1	1	1	1	7.22	56.67	0	3|3|2	8	2.67	200	RAB10_HUMAN
MOB3CwCL	NP_001137533.1	COPB1	1315	28|26|27	81	27	0.0283316	3	9|5|9	1	1	1	1	1	7.52	3.52	0	12|12|13	37	12.33	953	COPB_HUMAN
MOB3CwCL	NP_001135887.1	AIMP1	9255	9|6|11	26	8.67	0.0277885	3	0|0|4	0.92	0.97	0.92	0.97	0.92	1.66	6.5	0.01	3|2|4	9	3	312	AIMP1_HUMAN
MOB3CwoCL	NP_001841.2	COL8A1	1295	22|11|29	62	20.67	0.0277823	3	0|0|0	1	1	1	1	1	17.66	206.67	0	5|5|5	15	5	744	CO8A1_HUMAN
MOB3CwCL	NP_002802.2	PSMD7	5713	9|9|9	27	9	0.0277778	3	0|0|3	0.97	0.97	0.97	0.97	0.97	3.52	9	0	4|4|4	12	4	324	PSMD7_HUMAN
MOB3CwCL	NP_002794.1	PSMC2	5701	10|14|12	36	12	0.0277136	3	0|0|0	1	1	1	1	1	16.83	120	0	5|7|6	18	6	433	PRS7_HUMAN
MOB3CwCL	NP_005905.2	MCM4	4173	24|27|20	71	23.67	0.0274276	3	0|0|2	1	1	1	1	1	12.21	35.5	0	11|14|10	35	11.67	863	MCM4_HUMAN
MOB3CwCL	NP_066997.3	CCAR2	57805	23|25|27	75	25	0.0270856	3	0|5|8	0.99	0.99	0.99	0.99	0.99	4.02	5.77	0	12|10|14	36	12	923	CCAR2_HUMAN
MOB3CwCL	NP_113634.3	C18orf21	83608	4|7|6	17	5.67	0.0257727	3	0|0|0	1	1	1	1	1	7.22	56.67	0	3|2|4	9	3	220	CR021_HUMAN
MOB3CwCL	NP_005727.1	ACTR1A	10121	11|11|7	29	9.67	0.0257181	3	0|0|0	1	1	1	1	1	12.14	96.67	0	6|5|6	17	5.67	376	ACTZ_HUMAN
MOB3CwCL	NP_055040.2	PPP2R1A	5518	14|18|13	45	15	0.0254669	3	0|0|2	1	1	1	1	1	7.99	22.5	0	7|9|6	22	7.33	589	2AAA_HUMAN
MOB3CwCL	NP_004437.2	EPRS	2058	38|34|41	113	37.67	0.024914	3	0|4|7	1	1	1	1	1	7.95	10.27	0	19|16|21	56	18.67	1512	SYEP_HUMAN
MOB3CwCL	NP_001171725.1	ESYT1	23344	32|22|29	83	27.67	0.0248384	3	0|0|3	1	1	1	1	1	8.41	27.67	0	16|12|14	42	14	1114	ESYT1_HUMAN
MOB3CwCL	NP_001300821.1	HMGB1	3146	5|7|4	16	5.33	0.0247907	3	0|3|0	0.85	0.93	0.85	0.93	0.85	1.19	5.33	0.01	2|3|2	7	2.33	215	HMGB1_HUMAN
MOB3CwCL	NP_002878.2	RARS	5917	17|16|16	49	16.33	0.0247424	3	0|0|0	1	1	1	1	1	25.9	163.33	0	10|9|8	27	9	660	SYRC_HUMAN
MOB3CwCL	NP_004512.1	KIF5B	3799	24|17|29	70	23.33	0.0242264	3	0|0|6	0.99	1	0.99	1	0.99	3.67	11.67	0	12|9|15	36	12	963	KINH_HUMAN
MOB3CwCL	NP_006730.2	MCM5	4174	17|17|19	53	17.67	0.0240736	3	0|0|5	0.99	0.99	0.99	0.99	0.99	4.25	10.6	0	8|10|11	29	9.67	734	MCM5_HUMAN
MOB3CwCL	NP_005960.1	NAP1L4	4676	9|6|12	27	9	0.024	3	0|0|0	1	1	1	1	1	10.54	90	0	5|2|4	11	3.67	375	NP1L4_HUMAN
MOB3CwoCL	NP_004542.1	NDUFS3	4722	3|5|11	19	6.33	0.0239773	3	0|0|0	1	1	1	1	1	4.77	63.33	0	2|3|4	9	3	264	NDUS3_HUMAN
MOB3CwCL	NP_001036015.1	SMC2	10592	27|30|29	86	28.67	0.0239515	3	0|0|0	1	1	1	1	1	42.08	286.67	0	17|16|15	48	16	1197	SMC2_HUMAN
MOB3CwCL	NP_057055.2	MRPS7	51081	5|5|7	17	5.67	0.0234298	3	0|0|0	1	1	1	1	1	8.9	56.67	0	3|3|5	11	3.67	242	RT07_HUMAN
MOB3CwCL	NP_001247431.1	SRP68	6730	16|11|14	41	13.67	0.0232088	3	0|0|4	0.98	0.99	0.98	0.99	0.98	3.38	10.25	0	8|6|6	20	6.67	589	SRP68_HUMAN
MOB3CwCL	NP_001008491.1	SEPTIN2	4735	7|6|12	25	8.33	0.0230748	3	0|0|0	1	1	1	1	1	10.54	83.33	0	5|4|8	17	5.67	361	SEPT2_HUMAN
MOB3CwCL	NP_004517.2	MCM2	4171	24|23|15	62	20.67	0.022865	3	0|0|9	0.95	0.98	0.95	0.98	0.95	2.4	6.89	0	11|12|9	32	10.67	904	MCM2_HUMAN
MOB3CwCL	NP_004292.1	ACTL6A	86	12|8|9	29	9.67	0.0225408	3	0|0|0	1	1	1	1	1	13.72	96.67	0	5|5|5	15	5	429	ACL6A_HUMAN
MOB3CwCL	NP_002789.1	PSMB6	5694	3|8|5	16	5.33	0.0223013	3	0|0|0	1	1	1	1	1	5.48	53.33	0	3|3|3	9	3	239	PSB6_HUMAN
MOB3CwCL	NP_003081.2	SNRPA1	6627	6|6|5	17	5.67	0.0222353	3	0|0|4	0.82	0.84	0.82	0.84	0.82	1.19	4.25	0.01	4|4|2	10	3.33	255	RU2A_HUMAN
MOB3CwCL	NP_002907.1	RFC4	5984	6|10|8	24	8	0.0220386	3	0|0|0	1	1	1	1	1	10.54	80	0	5|7|5	17	5.67	363	RFC4_HUMAN
MOB3CwCL	NP_008996.1	CDC37	11140	8|7|10	25	8.33	0.022037	3	0|0|3	0.96	0.98	0.96	0.98	0.96	2.64	8.33	0	4|3|5	12	4	378	CDC37_HUMAN
MOB3CwCL	NP_001167568.1	LDHB	3945	6|10|6	22	7.33	0.0219461	3	0|0|0	1	1	1	1	1	10.54	73.33	0	3|4|4	11	3.67	334	LDHB_HUMAN
MOB3CwCL	NP_001127894.1	CDV3	55573	4|6|4	14	4.67	0.0219249	3	0|2|0	0.9	0.97	0.9	0.97	0.9	1.93	7	0.01	2|3|3	8	2.67	213	CDV3_HUMAN
MOB3CwCL	NP_055121.1	RTCB	51493	10|13|10	33	11	0.0217822	3	0|0|0	1	1	1	1	1	16.83	110	0	5|4|6	15	5	505	RTCB_HUMAN
MOB3CwCL	NP_005796.1	PSMD14	10213	7|6|7	20	6.67	0.0215161	3	0|0|0	1	1	1	1	1	10.54	66.67	0	5|3|3	11	3.67	310	PSDE_HUMAN
MOB3CwCL	NP_001258708.1	PSMD6	9861	10|9|9	28	9.33	0.0211086	3	0|0|0	1	1	1	1	1	15.28	93.33	0	6|6|5	17	5.67	442	PSMD6_HUMAN
MOB3CwCL	NP_001609.2	PARP1	142	18|23|23	64	21.33	0.0210355	3	0|0|5	0.99	1	0.99	1	0.99	4.48	12.8	0	12|13|12	37	12.33	1014	PARP1_HUMAN
MOB3CwoCL	NP_001238978.1	PCMT1	5110	3|7|8	18	6	0.020979	3	0|0|0	1	1	1	1	1	4.77	60	0	2|4|3	9	3	286	PIMT_HUMAN
MOB3CwCL	NP_055414.2	MAGED2	10916	14|12|12	38	12.67	0.0209076	3	0|0|4	0.98	0.99	0.98	0.99	0.98	3.69	9.5	0	7|5|5	17	5.67	606	MAGD2_HUMAN
MOB3CwCL	NP_001072989.1	KTN1	3895	35|25|25	85	28.33	0.0208769	3	2|0|0	1	1	1	1	1	15.12	42.5	0	20|15|13	48	16	1357	KTN1_HUMAN
MOB3CwCL	NP_001244.1	CDC5L	988	19|16|15	50	16.67	0.0207855	3	3|0|7	0.95	0.98	0.95	0.98	0.95	2.63	5	0	10|10|8	28	9.33	802	CDC5L_HUMAN
MOB3CwCL	NP_004795.1	CIAO1	9391	3|6|12	21	7	0.020649	3	0|0|0	1	1	1	1	1	5.48	70	0	2|4|6	12	4	339	CIAO1_HUMAN
MOB3CwCL	NP_001308911.1	PRKAR2A	5576	10|9|6	25	8.33	0.0206188	3	0|0|0	1	1	1	1	1	10.54	83.33	0	5|4|3	12	4	404	KAP2_HUMAN
MOB3CwCL	NP_001002800.1	SMC4	10051	30|31|18	79	26.33	0.0204425	3	0|0|0	1	1	1	1	1	28.88	263.33	0	12|15|10	37	12.33	1288	SMC4_HUMAN
MOB3CwCL	NP_057146.1	CIAO2B	51647	3|3|4	10	3.33	0.0204294	3	0|0|0	1	1	1	1	1	5.48	33.33	0	2|2|3	7	2.33	163	CIA2B_HUMAN
MOB3CwCL	NP_001914.3	DDB1	1642	17|27|25	69	23	0.0201754	3	0|0|6	0.99	1	0.99	1	0.99	3.67	11.5	0	10|15|11	36	12	1140	DDB1_HUMAN
MOB3CwCL	NP_057406.2	RAB14	51552	4|4|5	13	4.33	0.0201395	3	0|0|0	1	1	1	1	1	7.22	43.33	0	2|2|2	6	2	215	RAB14_HUMAN
MOB3CwCL	NP_005539.1	KARS	3735	14|8|14	36	12	0.0201005	3	0|0|4	0.96	0.99	0.96	0.99	0.96	2.39	9	0	7|4|7	18	6	597	SYK_HUMAN
MOB3CwCL	NP_036429.2	G3BP2	9908	10|9|10	29	9.67	0.0200622	3	0|0|6	0.89	0.9	0.89	0.9	0.89	1.91	4.83	0.01	5|4|3	12	4	482	G3BP2_HUMAN
MOB3CwCL	NP_001186701.1	PSMA5	5686	3|4|4	11	3.67	0.0200546	3	0|0|0	1	1	1	1	1	5.48	36.67	0	2|2|3	7	2.33	183	PSA5_HUMAN
MOB3CwCL	NP_001280241.1	DARS	1615	8|9|7	24	8	0.0199501	3	0|0|0	1	1	1	1	1	12.14	80	0	4|7|4	15	5	401	SYDC_HUMAN
MOB3CwCL	NP_002779.1	PSMA3	5684	4|5|6	15	5	0.0196078	3	0|0|0	1	1	1	1	1	7.22	50	0	2|3|3	8	2.67	255	PSA3_HUMAN
MOB3CwCL	NP_001180384.1	NSUN2	54888	12|19|12	43	14.33	0.0195765	3	0|5|6	0.81	0.99	0.81	0.99	0.81	0.96	3.91	0.01	6|10|7	23	7.67	732	NSUN2_HUMAN
MOB3CwCL	XP_016869381.1	EPPK1	83481	82|64|85	231	77	0.0189936	3	13|20|25	1	1	1	1	1	7.93	3.98	0	31|23|37	91	30.33	4054	EPIPL_HUMAN
MOB3CwCL	NP_001087.2	ACLY	47	15|24|23	62	20.67	0.0187738	3	0|0|0	1	1	1	1	1	24.41	206.67	0	8|13|14	35	11.67	1101	ACLY_HUMAN
MOB3CwCL	NP_001035242.1	PEG10	23089	6|6|6	18	6	0.0184615	3	0|0|0	1	1	1	1	1	10.54	60	0	4|3|3	10	3.33	325	PEG10_HUMAN
MOB3CwCL	NP_001257411.1	PSMD11	5717	6|9|8	23	7.67	0.0181754	3	0|0|0	1	1	1	1	1	10.54	76.67	0	2|5|6	13	4.33	422	PSD11_HUMAN
MOB3CwCL	NP_001896.2	CTPS1	1503	8|11|13	32	10.67	0.0180541	3	0|0|0	1	1	1	1	1	13.72	106.67	0	5|6|6	17	5.67	591	PYRG1_HUMAN
MOB3CwCL	NP_001007554.1	CSDE1	7812	12|13|18	43	14.33	0.0179574	3	0|0|0	1	1	1	1	1	19.89	143.33	0	7|9|12	28	9.33	798	CSDE1_HUMAN
MOB3CwCL	XP_005268461.1	LARP1	23367	17|22|19	58	19.33	0.0176369	3	0|5|8	0.94	0.98	0.94	0.98	0.94	2.18	4.46	0	8|8|10	26	8.67	1096	LARP1_HUMAN
MOB3CwCL	NP_003364.1	VCL	7414	16|22|18	56	18.67	0.0175141	3	0|3|4	1	1	1	1	1	6.51	8	0	8|10|9	27	9	1066	VINC_HUMAN
MOB3CwCL	NP_001317656.1	COPS4	51138	8|8|6	22	7.33	0.0174524	3	0|0|0	1	1	1	1	1	10.54	73.33	0	5|4|3	12	4	420	CSN4_HUMAN
MOB3CwoCL	NP_001333158.1	RELCH	57614	24|6|35	65	21.67	0.017336	3	0|0|0	1	1	1	1	1	9.83	216.67	0	11|3|16	30	10	1250	RELCH_HUMAN
MOB3CwCL	NP_037415.1	MAT2B	27430	6|4|7	17	5.67	0.016976	3	0|0|0	1	1	1	1	1	7.22	56.67	0	3|2|4	9	3	334	MAT2B_HUMAN
MOB3CwCL	NP_001303293.1	EIF2S2	8894	4|7|5	16	5.33	0.0169745	3	0|0|0	1	1	1	1	1	7.22	53.33	0	2|3|2	7	2.33	314	IF2B_HUMAN
MOB3CwCL	NP_001129695.1	RCOR3	55758	5|11|12	28	9.33	0.0168716	3	0|0|0	1	1	1	1	1	8.9	93.33	0	2|6|6	14	4.67	553	RCOR3_HUMAN
MOB3CwCL	NP_001011553.2	SEPTIN7	989	8|4|10	22	7.33	0.0168119	3	0|0|0	1	1	1	1	1	7.22	73.33	0	3|2|5	10	3.33	436	A8K3D0_HUMAN
MOB3CwCL	NP_002005.1	FKBP4	2288	5|9|9	23	7.67	0.0167102	3	0|0|0	1	1	1	1	1	8.9	76.67	0	3|4|4	11	3.67	459	FKBP4_HUMAN
MOB3CwCL	NP_002145.3	HSPA4	3308	13|18|11	42	14	0.0166667	3	0|0|0	1	1	1	1	1	18.36	140	0	5|9|8	22	7.33	840	HSP74_HUMAN
MOB3CwCL	NP_001304893.1	LARS	51520	21|19|16	56	18.67	0.0165221	3	0|2|0	1	1	1	1	1	9.82	28	0	11|9|8	28	9.33	1130	SYLC_HUMAN
MOB3CwCL	NP_001138778.1	CDK6	1021	7|4|5	16	5.33	0.0163497	3	0|2|0	0.93	0.98	0.93	0.98	0.93	1.93	8	0.01	3|3|3	9	3	326	CDK6_HUMAN
MOB3CwCL	NP_000166.2	GPI	2821	10|11|6	27	9	0.016129	3	0|0|0	1	1	1	1	1	10.54	90	0	4|5|3	12	4	558	G6PI_HUMAN
MOB3CwCL	NP_001309172.1	BSG	682	4|5|4	13	4.33	0.0160967	3	0|0|0	1	1	1	1	1	7.22	43.33	0	3|3|3	9	3	269	BASI_HUMAN
MOB3CwCL	NP_060102.1	CDKN2AIP	55602	7|11|10	28	9.33	0.0160862	3	0|3|0	0.97	0.99	0.97	0.99	0.97	2.64	9.33	0	4|5|6	15	5	580	CARF_HUMAN
MOB3CwCL	NP_002807.1	PSMD12	5718	7|6|9	22	7.33	0.0160746	3	0|0|0	1	1	1	1	1	10.54	73.33	0	5|3|3	11	3.67	456	PSD12_HUMAN
MOB3CwCL	NP_001171062.1	PPP2R2A	5520	8|8|6	22	7.33	0.0160394	3	0|0|0	1	1	1	1	1	10.54	73.33	0	4|3|3	10	3.33	457	2ABA_HUMAN
MOB3CwCL	NP_003070.3	SMARCE1	6605	5|6|8	19	6.33	0.0154015	3	0|0|0	1	1	1	1	1	8.9	63.33	0	3|3|4	10	3.33	411	SMCE1_HUMAN
MOB3CwoCL	NP_001026997.1	BOLA2	552900	2|2|3	7	2.33	0.0153289	3	0|0|0	0.96	0.99	0.96	0.99	0.96	2.93	23.33	0.01	2|2|2	6	2	152	BOLA2_HUMAN
MOB3CwCL	NP_001096137.1	PSMA4	5685	4|4|4	12	4	0.0153257	3	0|0|0	1	1	1	1	1	7.22	40	0	3|3|2	8	2.67	261	PSA4_HUMAN
MOB3CwCL	NP_065750.1	GATAD2B	57459	7|13|7	27	9	0.0151771	3	0|0|2	0.99	1	0.99	1	0.99	4.1	13.5	0	4|6|4	14	4.67	593	P66B_HUMAN
MOB3CwCL	NP_004085.1	EIF2S1	1965	5|5|4	14	4.67	0.0148254	3	0|0|0	1	1	1	1	1	7.22	46.67	0	2|3|2	7	2.33	315	IF2A_HUMAN
MOB3CwCL	NP_004095.4	FASN	2194	33|33|45	111	37	0.0147352	3	0|3|0	1	1	1	1	1	12.11	37	0	17|18|19	54	18	2511	FAS_HUMAN
MOB3CwCL	NP_478126.1	EXOSC6	118460	3|4|5	12	4	0.0147059	3	0|0|0	1	1	1	1	1	5.48	40	0	2|2|3	7	2.33	272	EXOS6_HUMAN
MOB3CwCL	NP_057110.3	RDH11	51109	4|6|4	14	4.67	0.0146855	3	0|0|0	1	1	1	1	1	7.22	46.67	0	3|3|3	9	3	318	RDH11_HUMAN
MOB3CwCL	NP_001264.2	CHD4	1108	28|24|32	84	28	0.0146444	3	0|5|0	1	1	1	1	1	5.75	16.8	0	14|13|15	42	14	1912	CHD4_HUMAN
MOB3CwCL	NP_005947.3	MTHFD1	4522	14|15|12	41	13.67	0.0146203	3	0|0|0	1	1	1	1	1	19.89	136.67	0	3|3|4	10	3.33	935	C1TC_HUMAN
MOB3CwCL	NP_001122316.1	SMARCA4	6597	25|28|19	72	24	0.0145719	3	5|3|8	1	1	1	1	1	6.6	4.5	0	16|14|11	41	13.67	1647	SMCA4_HUMAN
MOB3CwCL	NP_001277236.1	CTNNA1	1495	10|15|11	36	12	0.0142687	3	2|0|3	1	1	1	1	1	5.34	7.2	0	5|7|6	18	6	841	CTNA1_HUMAN
MOB3CwCL	NP_002906.1	RFC3	5983	4|6|5	15	5	0.0140449	3	0|0|0	1	1	1	1	1	7.22	50	0	3|3|3	9	3	356	RFC3_HUMAN
MOB3CwCL	NP_001269638.1	EXOSC2	23404	5|3|3	11	3.67	0.0139544	3	0|0|0	1	1	1	1	1	5.48	36.67	0	3|2|2	7	2.33	263	EXOS2_HUMAN
MOB3CwCL	NP_001273432.1	HSPH1	10808	11|13|10	34	11.33	0.0139189	3	0|0|0	1	1	1	1	1	16.83	113.33	0	7|8|8	23	7.67	814	HS105_HUMAN
MOB3CwCL	NP_006286.1	VARS	7407	16|19|17	52	17.33	0.0137104	3	0|0|0	1	1	1	1	1	25.9	173.33	0	9|8|8	25	8.33	1264	SYVC_HUMAN
MOB3CwCL	NP_001305805.1	POLR1C	9533	7|3|4	14	4.67	0.013655	3	0|0|0	1	1	1	1	1	5.48	46.67	0	3|2|3	8	2.67	342	RPAC1_HUMAN
MOB3CwCL	NP_001367.2	DYNC1H1	1778	69|57|61	187	62.33	0.0134158	3	0|5|12	1	1	1	1	1	7.28	11	0	41|33|35	109	36.33	4646	DYHC1_HUMAN
MOB3CwCL	NP_000356.1	TPI1	7167	3|4|3	10	3.33	0.0133735	3	0|0|0	1	1	1	1	1	5.48	33.33	0	2|3|2	7	2.33	249	TPIS_HUMAN
MOB3CwCL	NP_056271.3	NELFB	25920	7|8|10	25	8.33	0.0132643	3	0|0|3	0.96	0.98	0.96	0.98	0.96	2.64	8.33	0	4|5|6	15	5	628	NELFB_HUMAN
MOB3CwCL	NP_001190187.1	MTA1	9112	5|6|6	17	5.67	0.013186	3	0|0|0	1	1	1	1	1	8.9	56.67	0	3|3|3	9	3	430	MTA1_HUMAN
MOB3CwCL	NP_006614.2	PHGDH	26227	7|6|8	21	7	0.0131332	3	0|0|0	1	1	1	1	1	10.54	70	0	5|3|4	12	4	533	SERA_HUMAN
MOB3CwCL	NP_001009552.1	PPP2CB	5516	5|4|3	12	4	0.012945	3	0|0|0	1	1	1	1	1	5.48	40	0	3|3|2	8	2.67	309	PP2AB_HUMAN
MOB3CwCL	NP_001276962.1	COPG2	26958	7|8|13	28	9.33	0.0128512	3	0|0|0	1	1	1	1	1	12.14	93.33	0	3|3|7	13	4.33	726	COPG2_HUMAN
MOB3CwCL	NP_001234918.1	MIA2	4253	15|5|11	31	10.33	0.0127689	3	0|0|0	1	1	1	1	1	8.9	103.33	0	8|3|7	18	6	809	MIA2_HUMAN
MOB3CwCL	NP_006280.3	TLN1	7094	36|25|36	97	32.33	0.0127233	3	0|0|4	1	1	1	1	1	7.21	24.25	0	19|15|21	55	18.33	2541	TLN1_HUMAN
MOB3CwCL	NP_284941.2	MFN1	55669	9|11|8	28	9.33	0.0125911	3	0|0|0	1	1	1	1	1	13.72	93.33	0	4|7|5	16	5.33	741	MFN1_HUMAN
MOB3CwCL	NP_001258714.1	DYNC1I2	1781	7|7|10	24	8	0.0125392	3	0|3|2	0.95	1	0.95	1	0.95	2.56	4.8	0	3|2|5	10	3.33	638	DC1I2_HUMAN
MOB3CwCL	NP_056274.3	ATL3	25923	8|4|8	20	6.67	0.012329	3	0|0|0	1	1	1	1	1	7.22	66.67	0	6|3|4	13	4.33	541	ATLA3_HUMAN
MOB3CwCL	NP_002262.3	IPO5	3843	15|15|11	41	13.67	0.0122601	3	0|0|0	1	1	1	1	1	18.36	136.67	0	5|7|6	18	6	1115	IPO5_HUMAN
MOB3CwCL	NP_001306038.1	NEPRO	25871	7|4|7	18	6	0.0120724	3	0|0|0	1	1	1	1	1	7.22	60	0	4|3|3	10	3.33	497	NEPRO_HUMAN
MOB3CwCL	NP_006406.1	SPTLC1	10558	8|4|5	17	5.67	0.0119873	3	0|0|0	1	1	1	1	1	7.22	56.67	0	5|2|3	10	3.33	473	SPTC1_HUMAN
MOB3CwCL	NP_001177966.1	PSMD1	5707	11|13|9	33	11	0.0119306	3	0|0|4	0.96	0.98	0.96	0.98	0.96	2.74	8.25	0	7|8|6	21	7	922	PSMD1_HUMAN
MOB3CwCL	NP_005863.1	BCAS2	10286	2|4|2	8	2.67	0.0118667	3	0|0|0	0.98	1	0.98	1	0.98	3.63	26.67	0	2|2|2	6	2	225	SPF27_HUMAN
MOB3CwCL	NP_001002926.1	TWISTNB	221830	5|4|3	12	4	0.0118343	3	2|0|0	0.86	0.94	0.86	0.94	0.86	1.14	6	0.01	3|2|2	7	2.33	338	RPA43_HUMAN
MOB3CwCL	NP_001276332.1	MMS19	64210	13|10|12	35	11.67	0.0118237	3	0|0|0	1	1	1	1	1	16.83	116.67	0	7|5|6	18	6	987	MMS19_HUMAN
MOB3CwCL	NP_001275582.1	CLTC	1213	22|12|25	59	19.67	0.0117153	3	0|0|10	0.91	0.97	0.91	0.97	0.91	1.32	5.9	0.01	12|6|13	31	10.33	1679	A0A087WVQ6_HUMAN
MOB3CwCL	NP_001252.1	CDK9	1025	4|5|4	13	4.33	0.0116398	3	0|0|0	1	1	1	1	1	7.22	43.33	0	2|3|2	7	2.33	372	CDK9_HUMAN
MOB3CwCL	NP_001186054.1	COPS3	8533	3|7|4	14	4.67	0.0115881	3	0|0|0	1	1	1	1	1	5.48	46.67	0	2|3|2	7	2.33	403	CSN3_HUMAN
MOB3CwCL	NP_002808.3	PSMD13	5719	4|3|6	13	4.33	0.011516	3	0|0|0	1	1	1	1	1	5.48	43.33	0	2|2|3	7	2.33	376	PSD13_HUMAN
MOB3CwCL	NP_005436.1	SMC3	9126	14|15|12	41	13.67	0.0112325	3	0|0|0	1	1	1	1	1	19.89	136.67	0	8|8|7	23	7.67	1217	SMC3_HUMAN
MOB3CwoCL	NP_036340.1	HARS2	23438	3|7|7	17	5.67	0.0112055	3	0|0|0	1	1	1	1	1	4.77	56.67	0	2|5|5	12	4	506	SYHM_HUMAN
MOB3CwCL	NP_005207.2	DDOST	1650	6|4|5	15	5	0.0109649	3	2|0|0	0.93	0.97	0.93	0.97	0.93	1.93	7.5	0.01	4|3|4	11	3.67	456	OST48_HUMAN
MOB3CwCL	NP_001269802.1	UBR5	51366	23|39|30	92	30.67	0.0109614	3	3|0|0	1	1	1	1	1	8.76	30.67	0	9|17|13	39	13	2798	UBR5_HUMAN
MOB3CwCL	NP_004930.1	DDX1	1653	9|5|10	24	8	0.0108108	3	0|0|0	1	1	1	1	1	8.9	80	0	2|4|7	13	4.33	740	DDX1_HUMAN
MOB3CwCL	NP_000678.1	AHCY	191	6|4|4	14	4.67	0.0108102	3	0|0|0	1	1	1	1	1	7.22	46.67	0	3|2|3	8	2.67	432	SAHH_HUMAN
MOB3CwCL	NP_009017.1	WDHD1	11169	11|15|10	36	12	0.0106289	3	0|0|0	1	1	1	1	1	16.83	120	0	7|11|7	25	8.33	1129	WDHD1_HUMAN
MOB3CwCL	NP_002152.2	IARS	3376	13|11|16	40	13.33	0.0105626	3	0|0|0	1	1	1	1	1	18.36	133.33	0	8|7|7	22	7.33	1262	SYIC_HUMAN
MOB3CwCL	NP_001814.2	CKB	1152	4|5|3	12	4	0.0104987	3	0|0|0	1	1	1	1	1	5.48	40	0	3|2|2	7	2.33	381	KCRB_HUMAN
MOB3CwoCL	NP_055428.1	FAF2	23197	3|6|5	14	4.67	0.0104944	3	0|0|0	1	1	1	1	1	4.77	46.67	0	2|2|3	7	2.33	445	FAF2_HUMAN
MOB3CwCL	NP_056138.1	UFL1	23376	10|6|9	25	8.33	0.0104912	3	0|0|0	1	1	1	1	1	10.54	83.33	0	7|4|5	16	5.33	794	UFL1_HUMAN
MOB3CwCL	NP_003325.2	UBA1	7317	12|7|14	33	11	0.010397	3	0|0|0	1	1	1	1	1	12.14	110	0	6|5|7	18	6	1058	UBA1_HUMAN
MOB3CwCL	NP_060726.3	WDR12	55759	4|4|5	13	4.33	0.0102364	3	0|0|0	1	1	1	1	1	7.22	43.33	0	2|2|3	7	2.33	423	WDR12_HUMAN
MOB3CwCL	NP_002583.1	PCNA	5111	2|3|3	8	2.67	0.0102299	3	0|0|0	0.99	1	0.99	1	0.99	3.63	26.67	0	2|2|2	6	2	261	PCNA_HUMAN
MOB3CwCL	NP_065147.1	DDX24	57062	7|10|9	26	8.67	0.0100931	3	0|0|0	1	1	1	1	1	12.14	86.67	0	2|3|2	7	2.33	859	DDX24_HUMAN
MOB3CwCL	NP_001127836.1	MAP4	4134	10|9|15	34	11.33	0.00998238	3	0|2|3	0.99	1	0.99	1	0.99	4.4	6.8	0	6|3|7	16	5.33	1135	MAP4_HUMAN
MOB3CwCL	NP_001036024.3	EIF4G2	1982	9|5|12	26	8.67	0.00997699	3	0|0|0	1	1	1	1	1	8.9	86.67	0	7|3|6	16	5.33	869	IF4G2_HUMAN
MOB3CwCL	NP_001248341.1	DCTN2	10540	6|2|4	12	4	0.00992556	3	0|0|0	0.99	1	0.99	1	0.99	3.63	40	0	4|2|2	8	2.67	403	DCTN2_HUMAN
MOB3CwCL	NP_001280214.1	SPATS2	65244	4|5|7	16	5.33	0.00977982	3	0|0|0	1	1	1	1	1	7.22	53.33	0	2|2|4	8	2.67	545	SPAS2_HUMAN
MOB3CwCL	NP_003067.3	SMARCD1	6602	2|8|5	15	5	0.00970874	3	0|0|0	0.99	1	0.99	1	0.99	3.63	50	0	2|4|3	9	3	515	SMRD1_HUMAN
MOB3CwoCL	NP_001295302.1	FKBP8	23770	2|5|5	12	4	0.00970874	3	0|0|0	0.98	1	0.98	1	0.98	2.93	40	0	2|4|2	8	2.67	412	FKBP8_HUMAN
MOB3CwCL	NP_001182122.1	NASP	4678	7|7|7	21	7	0.00966851	3	3|0|0	0.93	0.93	0.93	0.93	0.93	2.64	7	0.01	4|3|5	12	4	724	NASP_HUMAN
MOB3CwCL	NP_001008895.1	CUL4A	8451	6|6|10	22	7.33	0.00965744	3	0|0|0	1	1	1	1	1	10.54	73.33	0	2|2|6	10	3.33	759	CUL4A_HUMAN
MOB3CwCL	NP_003866.1	GMPS	8833	5|8|7	20	6.67	0.00962482	3	0|0|0	1	1	1	1	1	8.9	66.67	0	3|4|2	9	3	693	GUAA_HUMAN
MOB3CwCL	NP_001268639.1	NCAPH	23397	8|7|6	21	7	0.00958904	3	0|0|0	1	1	1	1	1	10.54	70	0	5|5|4	14	4.67	730	CND2_HUMAN
MOB3CwCL	NP_065994.1	CWC22	57703	7|7|12	26	8.67	0.00954846	3	4|0|0	0.91	0.98	0.91	0.98	0.91	2.04	6.5	0.01	2|2|3	7	2.33	908	CWC22_HUMAN
MOB3CwCL	NP_001026884.3	INF2	64423	9|12|14	35	11.67	0.00941129	3	0|0|6	0.92	0.96	0.92	0.96	0.92	1.91	5.83	0.01	5|5|7	17	5.67	1240	INF2_HUMAN
MOB3CwCL	NP_057086.2	SCCPDH	51097	4|3|5	12	4	0.00932401	3	0|0|0	1	1	1	1	1	5.48	40	0	2|2|3	7	2.33	429	SCPDL_HUMAN
MOB3CwCL	NP_001171313.1	SRPRA	6734	4|6|7	17	5.67	0.00929508	3	0|0|0	1	1	1	1	1	7.22	56.67	0	4|4|5	13	4.33	610	SRPRA_HUMAN
MOB3CwCL	NP_001129243.1	RPN2	6185	8|5|4	17	5.67	0.00921951	3	0|0|0	1	1	1	1	1	7.22	56.67	0	5|3|3	11	3.67	615	RPN2_HUMAN
MOB3CwCL	NP_001273386.1	USP7	7874	8|11|11	30	10	0.0092081	3	0|0|0	1	1	1	1	1	13.72	100	0	4|6|5	15	5	1086	B7ZAX6_HUMAN
MOB3CwCL	NP_002936.1	RPA1	6117	8|6|3	17	5.67	0.00920455	3	0|0|0	1	1	1	1	1	5.48	56.67	0	4|4|3	11	3.67	616	RFA1_HUMAN
MOB3CwCL	NP_001259002.1	QARS	5859	11|4|6	21	7	0.0091623	3	0|0|0	1	1	1	1	1	7.22	70	0	7|2|5	14	4.67	764	SYQ_HUMAN
MOB3CwoCL	NP_038466.2	UBQLN1	29979	4|4|8	16	5.33	0.00904924	3	0|0|0	1	1	1	1	1	6.52	53.33	0	2|2|5	9	3	589	UBQL1_HUMAN
MOB3CwCL	NP_002221.1	JUP	3728	8|7|5	20	6.67	0.00895302	3	0|4|0	0.86	0.92	0.86	0.92	0.86	1.19	5	0.01	3|4|2	9	3	745	PLAK_HUMAN
MOB3CwCL	NP_001934.2	DSG2	1829	6|13|11	30	10	0.00894454	3	0|4|0	0.93	0.98	0.93	0.98	0.93	1.66	7.5	0.01	3|7|6	16	5.33	1118	DSG2_HUMAN
MOB3CwCL	NP_056044.3	CLUH	23277	8|14|12	34	11.33	0.00865546	3	5|0|0	0.93	0.97	0.93	0.97	0.93	1.95	6.8	0.01	5|10|7	22	7.33	1309	CLU_HUMAN
MOB3CwCL	NP_055521.1	SART3	9733	10|8|7	25	8.33	0.00865005	3	0|0|0	1	1	1	1	1	12.14	83.33	0	5|3|3	11	3.67	963	SART3_HUMAN
MOB3CwCL	NP_001293008.1	CAD	790	20|19|17	56	18.67	0.00863552	3	0|0|0	1	1	1	1	1	27.39	186.67	0	9|8|7	24	8	2162	PYR1_HUMAN
MOB3CwCL	NP_001072992.1	PAICS	10606	3|4|4	11	3.67	0.00863529	3	0|0|0	1	1	1	1	1	5.48	36.67	0	2|2|2	6	2	425	PUR6_HUMAN
MOB3CwCL	NP_001310991.1	MIA3	375056	22|6|22	50	16.67	0.00863283	3	0|0|0	1	1	1	1	1	10.54	166.67	0	14|3|10	27	9	1931	TGO1_HUMAN
MOB3CwCL	NP_001078927.1	CTNND1	1500	10|9|6	25	8.33	0.00860537	3	0|0|0	1	1	1	1	1	10.54	83.33	0	4|7|4	15	5	968	CTND1_HUMAN
MOB3CwCL	NP_001186317.1	EPB41L2	2037	7|10|5	22	7.33	0.00860329	3	0|0|0	1	1	1	1	1	8.9	73.33	0	4|7|2	13	4.33	852	B4DJ76_HUMAN
MOB3CwCL	NP_001093869.1	PDS5A	23244	13|10|11	34	11.33	0.0084742	3	0|2|2	1	1	1	1	1	11.06	8.5	0	7|6|5	18	6	1337	PDS5A_HUMAN
MOB3CwCL	NP_001269588.1	USP47	55031	11|10|13	34	11.33	0.00836162	3	0|0|0	1	1	1	1	1	16.83	113.33	0	7|6|9	22	7.33	1355	UBP47_HUMAN
MOB3CwCL	NP_001116295.1	GTF3C5	9328	5|4|4	13	4.33	0.00823194	3	0|0|0	1	1	1	1	1	7.22	43.33	0	3|3|3	9	3	526	TF3C5_HUMAN
MOB3CwCL	NP_065779.1	ESYT2	57488	9|7|6	22	7.33	0.00820829	3	0|0|0	1	1	1	1	1	10.54	73.33	0	6|4|3	13	4.33	893	ESYT2_HUMAN
MOB3CwCL	NP_065823.1	NUFIP2	57532	4|8|5	17	5.67	0.00815827	3	0|0|0	1	1	1	1	1	7.22	56.67	0	3|4|3	10	3.33	695	NUFP2_HUMAN
MOB3CwCL	NP_001681.2	ATP6V1A	523	5|5|5	15	5	0.00810373	3	0|0|0	1	1	1	1	1	8.9	50	0	2|3|2	7	2.33	617	VATA_HUMAN
MOB3CwCL	NP_001106963.1	SEPTIN9	10801	3|7|4	14	4.67	0.00796928	3	0|0|0	1	1	1	1	1	5.48	46.67	0	2|4|2	8	2.67	586	SEPT9_HUMAN
MOB3CwCL	NP_001193996.1	BZW1	9689	3|4|3	10	3.33	0.00794749	3	0|0|0	1	1	1	1	1	5.48	33.33	0	2|2|2	6	2	419	BZW1_HUMAN
MOB3CwCL	NP_001276978.1	USO1	8615	7|6|10	23	7.67	0.00788284	3	0|0|0	1	1	1	1	1	10.54	76.67	0	4|2|4	10	3.33	973	USO1_HUMAN
MOB3CwCL	NP_003283.2	TPR	7175	20|13|22	55	18.33	0.00775709	3	0|0|4	0.99	1	0.99	1	0.99	3.99	13.75	0	13|7|12	32	10.67	2363	TPR_HUMAN
MOB3CwCL	NP_001243064.1	CSE1L	1434	6|8|7	21	7	0.00765027	3	0|0|0	1	1	1	1	1	10.54	70	0	3|5|4	12	4	915	XPO2_HUMAN
MOB3CwCL	NP_001138238.1	DNAJC7	7266	4|3|3	10	3.33	0.00760274	3	0|0|0	1	1	1	1	1	5.48	33.33	0	3|2|2	7	2.33	438	DNJC7_HUMAN
MOB3CwoCL	NP_001743.1	CAT	847	4|3|5	12	4	0.00759013	3	0|0|0	1	1	1	1	1	4.77	40	0	2|2|2	6	2	527	CATA_HUMAN
MOB3CwCL	NP_062538.5	RNF20	56254	9|8|5	22	7.33	0.00751795	3	0|0|0	1	1	1	1	1	8.9	73.33	0	4|4|3	11	3.67	975	BRE1A_HUMAN
MOB3CwCL	NP_000932.3	POR	5447	8|4|3	15	5	0.00735294	3	0|0|0	1	1	1	1	1	5.48	50	0	5|2|2	9	3	680	NCPR_HUMAN
MOB3CwCL	NP_001158222.1	ASPH	444	5|5|6	16	5.33	0.00731139	3	0|3|0	0.86	0.9	0.86	0.9	0.86	1.68	5.33	0.01	5|3|3	11	3.67	729	ASPH_HUMAN
MOB3CwCL	NP_003065.3	SMARCC1	6599	9|6|9	24	8	0.00723982	3	0|0|2	0.99	1	0.99	1	0.99	3.4	12	0	5|3|5	13	4.33	1105	SMRC1_HUMAN
MOB3CwCL	NP_000242.1	MSH2	4436	5|9|6	20	6.67	0.00714133	3	0|0|0	1	1	1	1	1	8.9	66.67	0	4|4|4	12	4	934	MSH2_HUMAN
MOB3CwCL	NP_001120792.1	UBAP2L	9898	5|7|9	21	7	0.00712106	3	0|0|0	1	1	1	1	1	8.9	70	0	3|4|4	11	3.67	983	UBP2L_HUMAN
MOB3CwCL	NP_001254651.1	SRP72	6731	5|3|5	13	4.33	0.00709836	3	0|0|0	1	1	1	1	1	5.48	43.33	0	3|2|4	9	3	610	SRP72_HUMAN
MOB3CwCL	NP_005427.2	CCDC6	8030	4|4|2	10	3.33	0.00702532	3	0|0|0	0.99	1	0.99	1	0.99	3.63	33.33	0	3|3|2	8	2.67	474	CCDC6_HUMAN
MOB3CwoCL	NP_002568.2	PAK2	5062	2|4|5	11	3.67	0.00700382	3	0|0|0	0.98	1	0.98	1	0.98	2.93	36.67	0	2|2|2	6	2	524	PAK2_HUMAN
MOB3CwCL	NP_001245366.1	TARS	6897	4|8|3	15	5	0.00691563	3	0|0|0	1	1	1	1	1	5.48	50	0	3|3|2	8	2.67	723	SYTC_HUMAN
MOB3CwCL	NP_036336.2	GTF3C4	9329	3|6|8	17	5.67	0.00689781	3	0|0|0	1	1	1	1	1	5.48	56.67	0	2|4|7	13	4.33	822	TF3C4_HUMAN
MOB3CwCL	NP_003557.2	EEA1	8411	15|4|10	29	9.67	0.0068533	3	0|0|0	1	1	1	1	1	7.22	96.67	0	6|2|4	12	4	1411	EEA1_HUMAN
MOB3CwCL	NP_001091679.1	CTNNB1	1499	5|7|4	16	5.33	0.00682458	3	0|0|0	1	1	1	1	1	7.22	53.33	0	3|4|2	9	3	781	CTNB1_HUMAN
MOB3CwCL	NP_036442.3	KIF4A	24137	11|9|5	25	8.33	0.00676136	3	0|0|0	1	1	1	1	1	8.9	83.33	0	6|6|3	15	5	1232	KIF4A_HUMAN
MOB3CwCL	NP_001124295.1	DNMT1	1786	11|13|8	32	10.67	0.00653799	3	0|0|2	1	1	1	1	1	4.78	16	0	8|8|5	21	7	1632	DNMT1_HUMAN
MOB3CwCL	NP_006835.2	ILVBL	10994	4|3|5	12	4	0.00632911	3	0|0|0	1	1	1	1	1	5.48	40	0	3|2|2	7	2.33	632	ILVBL_HUMAN
MOB3CwCL	NP_003128.3	SRPK1	6732	3|4|5	12	4	0.00610687	3	0|0|0	1	1	1	1	1	5.48	40	0	2|2|3	7	2.33	655	SRPK1_HUMAN
MOB3CwCL	NP_056175.3	MTREX	23517	7|7|5	19	6.33	0.00607486	3	0|0|0	1	1	1	1	1	8.9	63.33	0	4|3|4	11	3.67	1042	MTREX_HUMAN
MOB3CwCL	NP_001034679.2	USP9X	8239	12|16|18	46	15.33	0.00596498	3	0|0|0	1	1	1	1	1	19.89	153.33	0	8|10|9	27	9	2570	USP9X_HUMAN
MOB3CwCL	NP_001146.2	ANXA6	309	4|5|3	12	4	0.00594354	3	0|0|0	1	1	1	1	1	5.48	40	0	4|3|2	9	3	673	ANXA6_HUMAN
MOB3CwCL	NP_003391.1	XPO1	7514	7|4|7	18	6	0.00560224	3	0|0|0	1	1	1	1	1	7.22	60	0	3|2|3	8	2.67	1071	XPO1_HUMAN
MOB3CwCL	NP_002261.3	TNPO1	3842	5|6|4	15	5	0.00556793	3	0|0|0	1	1	1	1	1	7.22	50	0	3|3|2	8	2.67	898	TNPO1_HUMAN
MOB3CwCL	NP_001131024.1	LRRFIP1	9208	6|3|4	13	4.33	0.00535891	3	0|0|0	1	1	1	1	1	5.48	43.33	0	2|2|2	6	2	808	LRRF1_HUMAN
MOB3CwCL	NP_001128471.1	FERMT2	10979	4|5|2	11	3.67	0.00534207	3	0|0|0	0.99	1	0.99	1	0.99	3.63	36.67	0	2|4|2	8	2.67	687	FERM2_HUMAN
MOB3CwCL	NP_001128512.1	DCTN1	1639	10|3|7	20	6.67	0.00532322	3	0|0|0	1	1	1	1	1	5.48	66.67	0	6|2|4	12	4	1253	DCTN1_HUMAN
MOB3CwCL	NP_001265241.1	NUP155	9631	9|5|7	21	7	0.00527506	3	0|0|0	1	1	1	1	1	8.9	70	0	5|3|3	11	3.67	1327	B4DLT2_HUMAN
MOB3CwCL	NP_004981.2	MARS	4141	3|6|4	13	4.33	0.00481111	3	0|0|0	1	1	1	1	1	5.48	43.33	0	2|3|3	8	2.67	900	SYMC_HUMAN
MOB3CwCL	NP_055680.3	NCAPD2	9918	9|4|7	20	6.67	0.00476089	3	0|0|0	1	1	1	1	1	7.22	66.67	0	4|2|3	9	3	1401	CND1_HUMAN
MOB3CwCL	NP_001104490.1	SUPT5H	6829	6|3|6	15	5	0.00459982	3	0|0|0	1	1	1	1	1	5.48	50	0	4|2|5	11	3.67	1087	SPT5H_HUMAN
MOB3CwCL	NP_000929.1	POLR2B	5431	6|4|6	16	5.33	0.00454003	3	0|0|0	1	1	1	1	1	7.22	53.33	0	5|2|2	9	3	1174	RPB2_HUMAN
MOB3CwCL	NP_942131.1	ACACA	31	11|7|14	32	10.67	0.00447755	3	0|0|0	1	1	1	1	1	12.14	106.67	0	6|4|11	21	7	2383	ACACA_HUMAN
MOB3CwCL	NP_858058.1	OGT	8473	4|4|6	14	4.67	0.00446463	3	0|0|0	1	1	1	1	1	7.22	46.67	0	2|3|3	8	2.67	1046	OGT1_HUMAN
MOB3CwCL	NP_001268392.1	SMC1A	8243	6|5|5	16	5.33	0.00440132	3	0|0|0	1	1	1	1	1	8.9	53.33	0	3|3|3	9	3	1211	G8JLG1_HUMAN
MOB3CwCL	NP_000912.3	PDE3A	5139	3|3|9	15	5	0.00438212	3	0|0|0	1	1	1	1	1	5.48	50	0	2|2|6	10	3.33	1141	PDE3A_HUMAN
MOB3CwCL	NP_004406.2	DSP	1832	16|6|15	37	12.33	0.00429467	3	0|0|4	0.94	0.99	0.94	0.99	0.94	1.66	9.25	0	10|3|8	21	7	2871	DESP_HUMAN
MOB3CwoCL	NP_060564.2	GSPT2	23708	3|2|3	8	2.67	0.00425159	3	0|0|0	0.98	0.99	0.98	0.99	0.98	2.93	26.67	0.01	2|2|3	7	2.33	628	ERF3B_HUMAN
MOB3CwCL	NP_065863.2	DOCK6	57572	8|7|11	26	8.67	0.00423547	3	0|0|0	1	1	1	1	1	12.14	86.67	0	4|2|5	11	3.67	2047	DOCK6_HUMAN
MOB3CwCL	NP_001123478.1	GSPT1	2935	3|2|3	8	2.67	0.00419811	3	0|0|0	0.99	1	0.99	1	0.99	3.63	26.67	0	2|2|3	7	2.33	636	ERF3A_HUMAN
MOB3CwCL	NP_001239007.1	USP15	9958	5|4|3	12	4	0.00407747	3	0|0|0	1	1	1	1	1	5.48	40	0	3|2|2	7	2.33	981	UBP15_HUMAN
MOB3CwCL	NP_001107869.1	DHX36	170506	2|2|8	12	4	0.00402414	3	0|0|0	0.98	1	0.98	1	0.98	3.63	40	0	2|2|4	8	2.67	994	DHX36_HUMAN
MOB3CwCL	NP_006827.1	GCN1	10985	13|12|7	32	10.67	0.00399476	3	0|0|0	1	1	1	1	1	12.14	106.67	0	6|5|5	16	5.33	2671	GCN1_HUMAN
MOB3CwCL	NP_003141.2	STAT3	6774	3|2|4	9	3	0.00390117	3	0|0|0	0.99	1	0.99	1	0.99	3.63	30	0	2|2|3	7	2.33	769	STAT3_HUMAN
MOB3CwoCL	NP_001008938.1	CKAP5	9793	8|9|5	22	7.33	0.00360728	3	2|0|0	0.95	0.99	0.95	0.99	0.95	1.98	11	0.01	2|3|4	9	3	2032	CKAP5_HUMAN
MOB3CwCL	NP_001317621.1	PSMD4	5710	6|6|8	20	6.67	0.0175526	3	0|0|5	0.8	0.88	0.8	0.88	0.8	1.18	4	0.02	3|3|3	9	3	380	Q5VWC4_HUMAN
MOB3CwCL	NP_006169.2	NSF	4905	2|3|3	8	2.67	0.00358871	3	0|0|0	0.99	1	0.99	1	0.99	3.63	26.67	0	2|3|2	7	2.33	744	NSF_HUMAN
MOB3CwCL	NP_064504.2	ZC3HAV1	56829	10|14|14	38	12.67	0.0140466	3	3|3|6	0.78	0.99	0.78	0.99	0.78	-0.57	3.17	0.02	6|7|8	21	7	902	ZCCHV_HUMAN
MOB3CwCL	NP_001254739.1	EIF6	3692	5|3|5	13	4.33	0.0176735	3	0|0|3	0.77	0.84	0.77	0.84	0.77	0.46	4.33	0.02	3|2|3	8	2.67	245	IF6_HUMAN
MOB3CwCL	NP_006382.1	IPO7	10527	11|7|15	33	11	0.0105973	3	0|3|5	0.76	0.99	0.76	0.99	0.76	-0.47	4.12	0.02	6|4|8	18	6	1038	IPO7_HUMAN
MOB3CwCL	NP_005713.1	ACTR2	10097	6|4|5	15	5	0.0126904	3	0|0|4	0.75	0.84	0.75	0.84	0.75	0.54	3.75	0.02	4|3|3	10	3.33	394	ARP2_HUMAN
MOB3CwCL	NP_001157903.1	ARHGAP40	343578	4|5|3	12	4	0.00593472	3	0|3|0	0.74	0.84	0.74	0.84	0.74	0.46	4	0.02	2|4|2	8	2.67	674	RHG40_HUMAN
MOB3CwCL	NP_002256.2	KPNB1	3837	19|33|27	79	26.33	0.0300571	3	5|4|12	0.73	1	0.73	1	0.73	-1.37	3.76	0.02	8|14|9	31	10.33	876	IMB1_HUMAN
MOB3CwCL	NP_002799.3	PSMD2	5708	12|13|18	43	14.33	0.0157819	3	0|3|9	0.7	0.93	0.7	0.93	0.7	0.05	3.58	0.02	6|6|8	20	6.67	908	PSMD2_HUMAN
MOB3CwCL	NP_006422.1	CCT2	10576	65|74|76	215	71.67	0.133963	3	16|24|30	0.7	1	0.7	1	0.7	-2.08	3.07	0.02	23|25|25	73	24.33	535	TCPB_HUMAN
MOB3CwCL	NP_002476.2	NBN	4683	6|4|9	19	6.33	0.00839523	3	0|0|5	0.7	0.9	0.7	0.9	0.7	-0.23	3.8	0.02	4|3|2	9	3	754	NBN_HUMAN
MOB3CwCL	NP_057123.1	RTRAF	51637	6|9|8	23	7.67	0.0314344	3	0|4|3	0.69	0.89	0.69	0.89	0.69	-0.47	3.29	0.02	3|5|4	12	4	244	RTRAF_HUMAN
MOB3CwCL	NP_001129125.1	PABPC4	8761	17|22|19	58	19.33	0.0292879	3	0|9|8	0.68	0.91	0.68	0.91	0.68	-0.25	3.41	0.02	8|10|11	29	9.67	660	PABP4_HUMAN
MOB3CwCL	NP_001287875.1	GATAD2A	54815	5|6|5	16	5.33	0.00840694	3	0|0|5	0.68	0.76	0.68	0.76	0.68	0.57	3.2	0.03	4|4|2	10	3.33	634	P66A_HUMAN
MOB3CwCL	NP_001106672.1	NACA	4666	4|3|10	17	5.67	0.0263721	3	0|4|0	0.67	0.96	0.67	0.96	0.67	-0.35	4.25	0.03	3|3|7	13	4.33	215	NACA_HUMAN
MOB3CwCL	NP_001243193.1	FLII	2314	5|0|4	9	3	0.00238474	3	0|0|0	0.67	1	0.67	1	0.67	-0.91	30	0.05	2|0|3	5	1.67	1258	FLII_HUMAN
MOB3CwCL	NP_001265547.1	PTPN1	5770	4|0|3	7	2.33	0.00643646	3	0|0|0	0.67	1	0.67	1	0.67	-0.91	23.33	0.08	3|0|2	5	1.67	362	PTN1_HUMAN
MOB3CwCL	NP_001303252.1	POLR2E	5434	4|0|4	8	2.67	0.0228205	3	0|0|0	0.67	1	0.67	1	0.67	-0.91	26.67	0.05	2|0|3	5	1.67	117	B4DJ89_HUMAN
MOB3CwCL	NP_008924.1	NPM3	10360	4|0|3	7	2.33	0.0130899	3	0|0|0	0.67	1	0.67	1	0.67	-0.91	23.33	0.08	2|0|2	4	1.33	178	NPM3_HUMAN
MOB3CwCL	NP_057018.1	NOP58	51602	4|3|0	7	2.33	0.00440454	3	0|0|0	0.67	1	0.67	1	0.67	-0.91	23.33	0.08	2|2|0	4	1.33	529	NOP58_HUMAN
MOB3CwCL	NP_067026.3	SRPRB	58477	5|5|0	10	3.33	0.0122878	3	0|0|0	0.67	1	0.67	1	0.67	-0.91	33.33	0.04	2|3|0	5	1.67	271	SRPRB_HUMAN
MOB3CwCL	NP_076424.1	DDRGK1	65992	4|0|5	9	3	0.00955414	3	0|0|0	0.67	1	0.67	1	0.67	-0.91	30	0.05	2|0|2	4	1.33	314	DDRGK_HUMAN
MOB3CwCL	NP_000282.1	PGK1	5230	6|0|7	13	4.33	0.0103837	3	0|0|0	0.67	1	0.67	1	0.67	-0.91	43.33	0.03	3|0|4	7	2.33	417	PGK1_HUMAN
MOB3CwCL	NP_003396.1	YWHAH	7533	10|14|0	24	8	0.0325203	3	0|0|0	0.67	1	0.67	1	0.67	-0.91	80	0.03	5|5|0	10	3.33	246	1433F_HUMAN
MOB3CwCL	NP_001139754.1	SRP54	6729	6|0|5	11	3.67	0.00806593	3	0|0|0	0.67	1	0.67	1	0.67	-0.91	36.67	0.04	4|0|3	7	2.33	455	SRP54_HUMAN
MOB3CwCL	NP_001304728.1	SPATA5	166378	4|0|4	8	2.67	0.00384173	3	0|0|0	0.67	1	0.67	1	0.67	-0.91	26.67	0.05	2|0|2	4	1.33	695	AFG2H_HUMAN
MOB3CwCL	NP_001317415.1	PREB	10113	5|0|3	8	2.67	0.00762857	3	0|0|0	0.67	1	0.67	1	0.67	-0.91	26.67	0.07	3|0|2	5	1.67	350	PREB_HUMAN
MOB3CwCL	NP_001958.2	EIF4A2	1974	22|0|24	46	15.33	0.0376658	3	0|0|0	0.67	1	0.67	1	0.67	-0.91	153.33	0.03	9|0|9	18	6	407	IF4A2_HUMAN
MOB3CwCL	NP_001887.1	CSNK2A2	1459	4|0|3	7	2.33	0.00665714	3	0|0|0	0.67	1	0.67	1	0.67	-0.91	23.33	0.08	3|0|2	5	1.67	350	CSK22_HUMAN
MOB3CwCL	NP_002905.2	RFC2	5982	5|0|3	8	2.67	0.00834375	3	0|0|0	0.67	1	0.67	1	0.67	-0.91	26.67	0.07	4|0|2	6	2	320	RFC2_HUMAN
MOB3CwCL	NP_006136.1	DNAJB1	3337	5|8|0	13	4.33	0.0127353	3	0|0|0	0.67	1	0.67	1	0.67	-0.91	43.33	0.03	4|5|0	9	3	340	DNJB1_HUMAN
MOB3CwCL	NP_036218.1	GTF3C3	9330	5|0|5	10	3.33	0.00375847	3	0|0|0	0.67	1	0.67	1	0.67	-0.91	33.33	0.04	3|0|3	6	2	886	TF3C3_HUMAN
MOB3CwCL	NP_775858.2	RCOR2	283248	6|4|0	10	3.33	0.00636711	3	0|0|0	0.67	1	0.67	1	0.67	-0.91	33.33	0.04	2|2|0	4	1.33	523	RCOR2_HUMAN
MOB3CwCL	NP_004629.3	PRRC2A	7916	5|4|0	9	3	0.00139082	3	0|0|0	0.67	1	0.67	1	0.67	-0.91	30	0.05	3|2|0	5	1.67	2157	PRC2A_HUMAN
MOB3CwCL	NP_037450.2	PRRC2B	84726	3|0|5	8	2.67	0.00119785	3	0|0|0	0.67	1	0.67	1	0.67	-0.91	26.67	0.07	2|0|2	4	1.33	2229	PRC2B_HUMAN
MOB3CwCL	NP_005361.2	RAB8A	4218	6|6|0	12	4	0.0193237	3	0|0|0	0.67	1	0.67	1	0.67	-0.91	40	0.03	3|2|0	5	1.67	207	RAB8A_HUMAN
MOB3CwCL	NP_112243.1	RAB1B	81876	4|5|0	9	3	0.0149254	3	0|0|0	0.67	1	0.67	1	0.67	-0.91	30	0.05	2|2|0	4	1.33	201	RAB1B_HUMAN
MOB3CwCL	NP_079106.3	LPCAT1	79888	6|0|8	14	4.67	0.00874532	3	0|0|0	0.67	1	0.67	1	0.67	-0.91	46.67	0.03	2|0|2	4	1.33	534	PCAT1_HUMAN
MOB3CwCL	NP_001123584.1	RFC5	5985	5|0|3	8	2.67	0.0104706	3	0|0|0	0.67	1	0.67	1	0.67	-0.91	26.67	0.07	2|0|2	4	1.33	255	RFC5_HUMAN
MOB3CwCL	NP_001123579.1	KLC1	3831	7|3|0	10	3.33	0.00538835	3	0|0|0	0.67	1	0.67	1	0.67	-0.91	33.33	0.06	3|2|0	5	1.67	618	KLC1_HUMAN
MOB3CwCL	NP_001308138.1	DPY30	84661	5|4|0	9	3	0.030303	3	0|0|0	0.67	1	0.67	1	0.67	-0.91	30	0.05	2|2|0	4	1.33	99	DPY30_HUMAN
MOB3CwCL	NP_001253968.1	LARP7	51574	5|3|0	8	2.67	0.00453311	3	0|0|0	0.67	1	0.67	1	0.67	-0.91	26.67	0.07	2|2|0	4	1.33	589	LARP7_HUMAN
MOB3CwCL	NP_057487.2	CWC15	51503	3|0|5	8	2.67	0.0116594	3	0|0|0	0.67	1	0.67	1	0.67	-0.91	26.67	0.07	2|0|3	5	1.67	229	CWC15_HUMAN
MOB3CwCL	NP_001306167.1	ZC3H11A	9877	5|5|0	10	3.33	0.00411111	3	0|0|0	0.67	1	0.67	1	0.67	-0.91	33.33	0.04	2|3|0	5	1.67	810	ZC11A_HUMAN
MOB3CwCL	NP_001258356.1	EMC1	23065	4|3|0	7	2.33	0.00234879	3	0|0|0	0.67	1	0.67	1	0.67	-0.91	23.33	0.08	3|2|0	5	1.67	992	EMC1_HUMAN
MOB3CwCL	NP_001073341.1	CUL4B	8450	5|7|0	12	4	0.00446927	3	0|0|0	0.67	1	0.67	1	0.67	-0.91	40	0.04	2|4|0	6	2	895	CUL4B_HUMAN
MOB3CwCL	NP_001337555.1	BRAT1	221927	4|0|5	9	3	0.00340522	3	0|0|0	0.67	1	0.67	1	0.67	-0.91	30	0.05	3|0|3	6	2	881	BRAT1_HUMAN
MOB3CwCL	NP_115737.1	THOC3	84321	4|0|3	7	2.33	0.00663818	3	0|0|0	0.67	1	0.67	1	0.67	-0.91	23.33	0.08	3|0|2	5	1.67	351	THOC3_HUMAN
MOB3CwCL	XP_005258735.1	ZC3H4	23211	6|0|3	9	3	0.00239234	3	0|0|0	0.67	1	0.67	1	0.67	-0.91	30	0.06	3|0|2	5	1.67	1254	ZC3H4_HUMAN
MOB3CwCL	NP_001024.1	RRM1	6240	4|0|5	9	3	0.00378788	3	0|0|0	0.67	1	0.67	1	0.67	-0.91	30	0.05	2|0|2	4	1.33	792	RIR1_HUMAN
MOB3CwCL	NP_006294.2	AIMP2	7965	3|4|0	7	2.33	0.00728125	3	0|0|0	0.67	1	0.67	1	0.67	-0.91	23.33	0.08	2|3|0	5	1.67	320	AIMP2_HUMAN
MOB3CwCL	NP_001108585.2	WDR26	80232	3|4|0	7	2.33	0.0036124	3	0|0|0	0.67	1	0.67	1	0.67	-0.91	23.33	0.08	2|2|0	4	1.33	645	WDR26_HUMAN
MOB3CwCL	NP_006074.2	IK	3550	4|0|7	11	3.67	0.00658887	3	0|0|0	0.67	1	0.67	1	0.67	-0.91	36.67	0.04	4|0|4	8	2.67	557	RED_HUMAN
MOB3CwCL	NP_055768.3	DIS3	22894	3|5|0	8	2.67	0.00278706	3	0|0|0	0.67	1	0.67	1	0.67	-0.91	26.67	0.07	2|2|0	4	1.33	958	RRP44_HUMAN
MOB3CwCL	NP_005683.2	ABCF2	10061	4|0|5	9	3	0.00473186	3	0|0|0	0.67	1	0.67	1	0.67	-0.91	30	0.05	2|0|3	5	1.67	634	ABCF2_HUMAN
MOB3CwCL	NP_001243755.1	PAF1	54623	3|0|4	7	2.33	0.00480412	3	0|0|0	0.67	1	0.67	1	0.67	-0.91	23.33	0.08	2|0|3	5	1.67	485	PAF1_HUMAN
MOB3CwCL	NP_001167558.1	NCOA3	8202	5|0|3	8	2.67	0.00187632	3	0|0|0	0.67	1	0.67	1	0.67	-0.91	26.67	0.07	3|0|2	5	1.67	1423	Q59EE8_HUMAN
MOB3CwCL	NP_001002924.2	AP3S1	1176	4|4|0	8	2.67	0.015614	3	0|0|0	0.67	1	0.67	1	0.67	-0.91	26.67	0.05	2|2|0	4	1.33	171	AP3S1_HUMAN
MOB3CwCL	NP_001121132.1	MFN2	9927	4|4|0	8	2.67	0.00352708	3	0|0|0	0.67	1	0.67	1	0.67	-0.91	26.67	0.05	2|2|0	4	1.33	757	MFN2_HUMAN
MOB3CwCL	NP_056171.3	SCRIB	23513	3|0|4	7	2.33	0.00142945	3	0|0|0	0.67	1	0.67	1	0.67	-0.91	23.33	0.08	2|0|4	6	2	1630	SCRIB_HUMAN
MOB3CwCL	NP_055095.2	DNAJC8	22826	3|5|0	8	2.67	0.0105534	3	0|0|0	0.67	1	0.67	1	0.67	-0.91	26.67	0.07	2|3|0	5	1.67	253	DNJC8_HUMAN
MOB3CwCL	NP_001268382.1	MBD3	53615	3|0|4	7	2.33	0.00800687	3	0|0|0	0.67	1	0.67	1	0.67	-0.91	23.33	0.08	2|0|3	5	1.67	291	MBD3_HUMAN
MOB3CwCL	NP_001005781.1	SUMO1	7341	3|0|4	7	2.33	0.0230693	3	0|0|0	0.67	1	0.67	1	0.67	-0.91	23.33	0.08	2|0|2	4	1.33	101	SUMO1_HUMAN
MOB3CwCL	NP_003592.3	SMARCA5	8467	4|4|0	8	2.67	0.00253802	3	0|0|0	0.67	1	0.67	1	0.67	-0.91	26.67	0.05	2|3|0	5	1.67	1052	SMCA5_HUMAN
MOB3CwCL	NP_055484.3	NUP93	9688	5|3|0	8	2.67	0.00326007	3	0|0|0	0.67	1	0.67	1	0.67	-0.91	26.67	0.07	2|2|0	4	1.33	819	NUP93_HUMAN
MOB3CwCL	NP_004710.2	SCAF11	9169	4|0|5	9	3	0.00205058	3	0|0|0	0.67	1	0.67	1	0.67	-0.91	30	0.05	2|0|3	5	1.67	1463	SCAFB_HUMAN
MOB3CwCL	NP_001014433.1	CUTA	51596	3|0|4	7	2.33	0.0117677	3	0|0|0	0.67	1	0.67	1	0.67	-0.91	23.33	0.08	2|0|2	4	1.33	198	CUTA_HUMAN
MOB3CwCL	NP_001186089.1	USP19	10869	4|0|3	7	2.33	0.001642	3	0|0|0	0.67	1	0.67	1	0.67	-0.91	23.33	0.08	3|0|2	5	1.67	1419	UBP19_HUMAN
MOB3CwCL	NP_116558.1	POLR2C	5432	4|0|4	8	2.67	0.00970909	3	0|0|0	0.67	1	0.67	1	0.67	-0.91	26.67	0.05	2|0|4	6	2	275	RPB3_HUMAN
MOB3CwCL	NP_000114.2	ERCC5	2073	0|8|7	15	5	0.00421585	3	0|0|0	0.67	1	0.67	1	0.67	-0.91	50	0.03	0|3|5	8	2.67	1186	ERCC5_HUMAN
MOB3CwCL	NP_006355.2	SEC23A	10484	0|4|4	8	2.67	0.0034902	3	0|0|0	0.67	1	0.67	1	0.67	-0.91	26.67	0.05	0|2|2	4	1.33	765	SC23A_HUMAN
MOB3CwCL	NP_060555.2	IPO9	55705	0|5|9	14	4.67	0.00448607	3	0|0|0	0.67	1	0.67	1	0.67	-0.91	46.67	0.03	0|3|4	7	2.33	1041	IPO9_HUMAN
MOB3CwCL	NP_001001563.1	TIMM50	92609	0|5|3	8	2.67	0.00585526	3	0|0|0	0.67	1	0.67	1	0.67	-0.91	26.67	0.07	0|4|3	7	2.33	456	TIM50_HUMAN
MOB3CwCL	NP_001035918.1	STK26	51765	0|6|5	11	3.67	0.010826	3	0|0|0	0.67	1	0.67	1	0.67	-0.91	36.67	0.04	0|3|3	6	2	339	STK26_HUMAN
MOB3CwCL	NP_001139688.1	TACC1	6867	0|3|5	8	2.67	0.00437705	3	0|0|0	0.67	1	0.67	1	0.67	-0.91	26.67	0.07	0|2|3	5	1.67	610	TACC1_HUMAN
MOB3CwCL	NP_001269079.1	VPS29	51699	0|4|4	8	2.67	0.0124766	3	0|0|0	0.67	1	0.67	1	0.67	-0.91	26.67	0.05	0|2|3	5	1.67	214	F8VXU5_HUMAN
MOB3CwCL	NP_004152.1	RAB1A	5861	0|4|4	8	2.67	0.0130244	3	0|0|0	0.67	1	0.67	1	0.67	-0.91	26.67	0.05	0|2|3	5	1.67	205	RAB1A_HUMAN
MOB3CwCL	NP_000025.1	ALDOA	226	0|3|6	9	3	0.00824176	3	0|0|0	0.67	1	0.67	1	0.67	-0.91	30	0.06	0|2|3	5	1.67	364	ALDOA_HUMAN
MOB3CwCL	NP_001193962.1	RNF40	9810	0|5|3	8	2.67	0.00267	3	0|0|0	0.67	1	0.67	1	0.67	-0.91	26.67	0.07	0|3|2	5	1.67	1000	BRE1B_HUMAN
MOB3CwCL	NP_006701.1	COPS8	10920	0|3|4	7	2.33	0.0111483	3	0|0|0	0.67	1	0.67	1	0.67	-0.91	23.33	0.08	0|2|2	4	1.33	209	CSN8_HUMAN
MOB3CwCL	NP_056025.2	MTCL1	23255	0|5|5	10	3.33	0.00209962	3	0|0|0	0.67	1	0.67	1	0.67	-0.91	33.33	0.04	0|3|3	6	2	1586	MTCL1_HUMAN
MOB3CwCL	NP_004652.2	CDC23	8697	0|4|4	8	2.67	0.00447236	3	0|0|0	0.67	1	0.67	1	0.67	-0.91	26.67	0.05	0|2|2	4	1.33	597	CDC23_HUMAN
MOB3CwCL	NP_001287921.1	EIF3K	27335	0|3|6	9	3	0.015625	3	0|0|0	0.67	1	0.67	1	0.67	-0.91	30	0.06	0|2|3	5	1.67	192	K7ERF1_HUMAN
MOB3CwCL	NP_060592.2	DARS2	55157	0|3|5	8	2.67	0.00413953	3	0|0|0	0.67	1	0.67	1	0.67	-0.91	26.67	0.07	0|2|3	5	1.67	645	SYDM_HUMAN
MOB3CwCL	NP_065801.1	XPO5	57510	0|3|4	7	2.33	0.00193522	3	0|0|0	0.67	1	0.67	1	0.67	-0.91	23.33	0.08	0|2|3	5	1.67	1204	XPO5_HUMAN
MOB3CwCL	NP_112577.1	SF3B5	83443	0|4|3	7	2.33	0.027093	3	0|0|0	0.67	1	0.67	1	0.67	-0.91	23.33	0.08	0|2|2	4	1.33	86	SF3B5_HUMAN
MOB3CwCL	NP_002784.1	PSMB1	5689	0|4|3	7	2.33	0.00966805	3	0|0|0	0.67	1	0.67	1	0.67	-0.91	23.33	0.08	0|2|2	4	1.33	241	PSB1_HUMAN
MOB3CwCL	NP_001271209.1	PPP4R3A	55671	0|4|4	8	2.67	0.0032561	3	0|0|0	0.67	1	0.67	1	0.67	-0.91	26.67	0.05	0|2|3	5	1.67	820	P4R3A_HUMAN
MOB3CwCL	NP_001308572.1	ROCK2	9475	0|3|5	8	2.67	0.00205069	3	0|0|0	0.67	1	0.67	1	0.67	-0.91	26.67	0.07	0|2|3	5	1.67	1302	ROCK2_HUMAN
MOB3CwCL	NP_001229761.1	ARFGAP2	84364	0|4|3	7	2.33	0.00472617	3	0|0|0	0.67	1	0.67	1	0.67	-0.91	23.33	0.08	0|2|2	4	1.33	493	ARFG2_HUMAN
MOB3CwCL	NP_001307684.1	SUPT6H	6830	0|6|10	16	5.33	0.00308806	3	0|0|0	0.67	1	0.67	1	0.67	-0.91	53.33	0.03	0|4|2	6	2	1726	SPT6H_HUMAN
MOB3CwCL	NP_001273903.1	CTNNAL1	8727	0|5|6	11	3.67	0.00511142	3	0|0|0	0.67	1	0.67	1	0.67	-0.91	36.67	0.04	0|3|2	5	1.67	718	CTNL1_HUMAN
MOB3CwCL	NP_071496.1	EIF4H	7458	0|4|4	8	2.67	0.0107661	3	0|0|0	0.67	1	0.67	1	0.67	-0.91	26.67	0.05	0|2|2	4	1.33	248	IF4H_HUMAN
MOB3CwCL	NP_001073932.1	DYNC2H1	79659	0|4|6	10	3.33	0.000771905	3	0|0|0	0.67	1	0.67	1	0.67	-0.91	33.33	0.04	0|3|2	5	1.67	4314	DYHC2_HUMAN
MOB3CwCL	NP_001193973.1	CLASP2	23122	4|0|2	6	2	0.0015456	3	0|0|0	0.66	1	0.66	1	0.66	-0.91	20	0.11	3|0|2	5	1.67	1294	CLAP2_HUMAN
MOB3CwCL	NP_001238968.1	RAB5C	5878	2|0|3	5	1.67	0.00670683	3	0|0|0	0.66	1	0.66	1	0.66	-0.91	16.67	0.12	2|0|2	4	1.33	249	RAB5C_HUMAN
MOB3CwCL	NP_001406.1	EIF2S3	1968	11|14|9	34	11.33	0.0240042	3	0|3|7	0.66	0.91	0.66	0.91	0.66	-0.51	3.4	0.1	7|7|5	19	6.33	472	IF2G_HUMAN
MOB3CwCL	NP_003861.1	IQGAP1	8826	16|15|19	50	16.67	0.0100604	3	0|9|6	0.66	0.88	0.66	0.88	0.66	-0.12	3.33	0.12	9|9|10	28	9.33	1657	IQGA1_HUMAN
MOB3CwCL	NP_006311.2	PGRMC2	10424	3|0|3	6	2	0.00809717	3	0|0|0	0.66	1	0.66	1	0.66	-0.91	20	0.09	2|0|2	4	1.33	247	PGRC2_HUMAN
MOB3CwCL	NP_006818.3	TMED10	10972	4|2|0	6	2	0.00913242	3	0|0|0	0.66	1	0.66	1	0.66	-0.91	20	0.11	3|2|0	5	1.67	219	TMEDA_HUMAN
MOB3CwCL	NP_067062.1	RBM25	58517	4|3|3	10	3.33	0.00395018	3	0|0|3	0.66	0.77	0.66	0.77	0.66	0.46	3.33	0.09	3|2|2	7	2.33	843	RBM25_HUMAN
MOB3CwCL	NP_001164275.1	LARP4	113251	7|0|9	16	5.33	0.0119775	3	0|2|0	0.66	1	0.66	1	0.66	-3.08	8	0.1	3|0|4	7	2.33	445	Q96J85_HUMAN
MOB3CwCL	NP_001185709.1	ARPC4	10093	3|3|0	6	2	0.0106952	3	0|0|0	0.66	1	0.66	1	0.66	-0.91	20	0.09	2|2|0	4	1.33	187	ARPC4_HUMAN
MOB3CwCL	NP_001244305.1	SCFD1	23256	5|0|2	7	2.33	0.00423636	3	0|0|0	0.66	1	0.66	1	0.66	-0.91	23.33	0.11	3|0|2	5	1.67	550	SCFD1_HUMAN
MOB3CwCL	NP_001284585.1	KIF2C	11004	3|3|0	6	2	0.00298063	3	0|0|0	0.66	1	0.66	1	0.66	-0.91	20	0.09	2|3|0	5	1.67	671	KIF2C_HUMAN
MOB3CwCL	NP_000066.1	CDK4	1019	3|3|0	6	2	0.00660066	3	0|0|0	0.66	1	0.66	1	0.66	-0.91	20	0.09	2|2|0	4	1.33	303	CDK4_HUMAN
MOB3CwCL	NP_004883.3	SEC22B	9554	6|0|2	8	2.67	0.0124186	3	0|0|0	0.66	1	0.66	1	0.66	-0.91	26.67	0.1	5|0|2	7	2.33	215	SC22B_HUMAN
MOB3CwCL	NP_006538.2	IGF2BP3	10643	5|10|6	21	7	0.0120898	3	0|0|6	0.66	0.9	0.66	0.9	0.66	-0.18	3.5	0.1	4|5|3	12	4	579	IF2B3_HUMAN
MOB3CwCL	NP_005336.3	HSPA1A	3303	94|81|87	262	87.33	0.13624	3	20|26|37	0.66	1	0.66	1	0.66	-2.16	3.16	0.1	29|25|29	83	27.67	641	HS71B_HUMAN
MOB3CwCL	NP_055787.1	TCF25	22980	3|0|2	5	1.67	0.00247041	3	0|0|0	0.66	1	0.66	1	0.66	-0.91	16.67	0.12	2|0|2	4	1.33	676	TCF25_HUMAN
MOB3CwCL	NP_001137359.1	COPS2	9318	2|5|0	7	2.33	0.00517778	3	0|0|0	0.66	1	0.66	1	0.66	-0.91	23.33	0.11	2|3|0	5	1.67	450	CSN2_HUMAN
MOB3CwCL	NP_001258803.1	AAR2	25980	4|2|0	6	2	0.00520833	3	0|0|0	0.66	1	0.66	1	0.66	-0.91	20	0.11	3|2|0	5	1.67	384	AAR2_HUMAN
MOB3CwCL	NP_001333667.1	RBM34	23029	5|0|2	7	2.33	0.00543124	3	0|0|0	0.66	1	0.66	1	0.66	-0.91	23.33	0.11	3|0|2	5	1.67	429	RBM34_HUMAN
MOB3CwCL	NP_056005.1	DNAJC9	23234	3|3|0	6	2	0.00769231	3	0|0|0	0.66	1	0.66	1	0.66	-0.91	20	0.09	2|3|0	5	1.67	260	DNJC9_HUMAN
MOB3CwCL	NP_001145.1	ANXA5	308	3|0|3	6	2	0.00625	3	0|0|0	0.66	1	0.66	1	0.66	-0.91	20	0.09	2|0|2	4	1.33	320	ANXA5_HUMAN
MOB3CwCL	NP_001268370.1	RCC1L	81554	3|3|4	10	3.33	0.00930168	3	0|3|0	0.66	0.77	0.66	0.77	0.66	0.46	3.33	0.09	2|2|2	6	2	358	RCC1L_HUMAN
MOB3CwCL	NP_003968.3	AIP	9049	3|0|3	6	2	0.00606061	3	0|0|0	0.66	1	0.66	1	0.66	-0.91	20	0.09	2|0|2	4	1.33	330	AIP_HUMAN
MOB3CwCL	NP_002804.2	PSMD9	5715	3|0|2	5	1.67	0.00748879	3	0|0|0	0.66	1	0.66	1	0.66	-0.91	16.67	0.12	2|0|2	4	1.33	223	PSMD9_HUMAN
MOB3CwCL	NP_001104792.1	DDX54	79039	3|0|3	6	2	0.00226757	3	0|0|0	0.66	1	0.66	1	0.66	-0.91	20	0.09	2|0|2	4	1.33	882	DDX54_HUMAN
MOB3CwCL	NP_001171546.1	ASNS	440	2|3|0	5	1.67	0.00309259	3	0|0|0	0.66	1	0.66	1	0.66	-0.91	16.67	0.12	2|2|0	4	1.33	540	ASNS_HUMAN
MOB3CwCL	NP_001243615.1	CSNK2A3	283106	3|3|0	6	2	0.00511509	3	0|0|0	0.66	1	0.66	1	0.66	-0.91	20	0.09	2|2|0	4	1.33	391	CSK23_HUMAN
MOB3CwCL	NP_001135451.1	TP53BP1	7158	3|3|0	6	2	0.00101266	3	0|0|0	0.66	1	0.66	1	0.66	-0.91	20	0.09	3|2|0	5	1.67	1975	TP53B_HUMAN
MOB3CwCL	NP_001139547.1	RPAP3	79657	2|0|4	6	2	0.00316957	3	0|0|0	0.66	1	0.66	1	0.66	-0.91	20	0.11	2|0|2	4	1.33	631	RPAP3_HUMAN
MOB3CwCL	NP_689971.4	YTHDF3	253943	2|0|3	5	1.67	0.0028547	3	0|0|0	0.66	1	0.66	1	0.66	-0.91	16.67	0.12	2|0|2	4	1.33	585	YTHD3_HUMAN
MOB3CwCL	NP_001252541.1	CNOT1	23019	2|0|9	11	3.67	0.00154787	3	0|0|0	0.66	1	0.66	1	0.66	-0.91	36.67	0.1	2|0|6	8	2.67	2371	CNOT1_HUMAN
MOB3CwCL	NP_001271230.1	ANLN	54443	3|2|0	5	1.67	0.00153634	3	0|0|0	0.66	1	0.66	1	0.66	-0.91	16.67	0.12	3|2|0	5	1.67	1087	ANLN_HUMAN
MOB3CwCL	NP_066952.1	PPA1	5464	2|0|4	6	2	0.00692042	3	0|0|0	0.66	1	0.66	1	0.66	-0.91	20	0.11	2|0|3	5	1.67	289	IPYR_HUMAN
MOB3CwCL	NP_000123.1	F8	2157	2|3|0	5	1.67	0.000710336	3	0|0|0	0.66	1	0.66	1	0.66	-0.91	16.67	0.12	2|2|0	4	1.33	2351	FA8_HUMAN
MOB3CwCL	NP_005751.2	CEBPZ	10153	3|0|2	5	1.67	0.00158444	3	0|0|0	0.66	1	0.66	1	0.66	-0.91	16.67	0.12	2|0|2	4	1.33	1054	CEBPZ_HUMAN
MOB3CwCL	NP_001155901.1	PDCD6IP	10015	2|5|0	7	2.33	0.00266896	3	0|0|0	0.66	1	0.66	1	0.66	-0.91	23.33	0.11	2|4|0	6	2	873	PDC6I_HUMAN
MOB3CwCL	NP_006099.2	SPON1	10418	3|0|3	6	2	0.00247831	3	0|0|0	0.66	1	0.66	1	0.66	-0.91	20	0.09	2|0|2	4	1.33	807	SPON1_HUMAN
MOB3CwCL	NP_055577.1	DHCR24	1718	4|0|2	6	2	0.00387597	3	0|0|0	0.66	1	0.66	1	0.66	-0.91	20	0.11	2|0|2	4	1.33	516	DHC24_HUMAN
MOB3CwCL	NP_009123.1	SUPT16H	11198	2|4|0	6	2	0.00191022	3	0|0|0	0.66	1	0.66	1	0.66	-0.91	20	0.11	2|2|0	4	1.33	1047	SP16H_HUMAN
MOB3CwCL	NP_001129507.1	TRMT1	55621	2|3|0	5	1.67	0.00253414	3	0|0|0	0.66	1	0.66	1	0.66	-0.91	16.67	0.12	2|3|0	5	1.67	659	TRM1_HUMAN
MOB3CwCL	NP_940927.2	KIF7	374654	2|0|3	5	1.67	0.00124348	3	0|0|0	0.66	1	0.66	1	0.66	-0.91	16.67	0.12	2|0|2	4	1.33	1343	KIF7_HUMAN
MOB3CwCL	NP_001265514.1	CORIN	10699	2|3|0	5	1.67	0.00178038	3	0|0|0	0.66	1	0.66	1	0.66	-0.91	16.67	0.12	2|2|0	4	1.33	938	CORIN_HUMAN
MOB3CwCL	NP_056197.3	HECTD1	25831	2|5|0	7	2.33	0.00089272	3	0|0|0	0.66	1	0.66	1	0.66	-0.91	23.33	0.11	2|2|0	4	1.33	2610	HECD1_HUMAN
MOB3CwCL	NP_001153656.1	PLEKHN1	84069	2|3|0	5	1.67	0.00289931	3	0|0|0	0.66	1	0.66	1	0.66	-0.91	16.67	0.12	2|3|0	5	1.67	576	PKHN1_HUMAN
MOB3CwCL	NP_942559.1	PRICKLE2	166336	3|0|2	5	1.67	0.00197867	3	0|0|0	0.66	1	0.66	1	0.66	-0.91	16.67	0.12	2|0|2	4	1.33	844	PRIC2_HUMAN
MOB3CwCL	NP_001157711.1	DHX16	8449	2|0|3	5	1.67	0.00170234	3	0|0|0	0.66	1	0.66	1	0.66	-0.91	16.67	0.12	2|0|3	5	1.67	981	DHX16_HUMAN
MOB3CwCL	XP_016883211.1	XRN2	22803	2|5|0	7	2.33	0.00386401	3	0|0|0	0.66	1	0.66	1	0.66	-0.91	23.33	0.11	2|3|0	5	1.67	603	XRN2_HUMAN
MOB3CwCL	NP_001155855.1	ARHGEF2	9181	0|5|2	7	2.33	0.00236308	3	0|0|0	0.66	1	0.66	1	0.66	-0.91	23.33	0.11	0|5|2	7	2.33	986	ARHG2_HUMAN
MOB3CwCL	NP_001327.2	CTSZ	1522	0|2|4	6	2	0.00660066	3	0|0|0	0.66	1	0.66	1	0.66	-0.91	20	0.11	0|2|2	4	1.33	303	CATZ_HUMAN
MOB3CwCL	NP_003137.1	SSRP1	6749	0|7|2	9	3	0.00423131	3	0|0|0	0.66	1	0.66	1	0.66	-0.91	30	0.1	0|4|2	6	2	709	SSRP1_HUMAN
MOB3CwCL	NP_056046.1	NUP160	23279	0|2|4	6	2	0.00139276	3	0|0|0	0.66	1	0.66	1	0.66	-0.91	20	0.11	0|2|3	5	1.67	1436	NU160_HUMAN
MOB3CwCL	NP_001129064.1	RPS27A	6233	0|41|44	85	28.33	0.181603	3	0|13|0	0.66	0.99	0.66	0.99	0.66	-17.19	6.54	0.1	0|7|7	14	4.67	156	RS27A_HUMAN
MOB3CwCL	NP_006828.2	COPS5	10987	0|3|2	5	1.67	0.005	3	0|0|0	0.66	1	0.66	1	0.66	-0.91	16.67	0.12	0|2|2	4	1.33	334	CSN5_HUMAN
MOB3CwCL	NP_055422.1	UBXN4	23190	0|2|4	6	2	0.00393701	3	0|0|0	0.66	1	0.66	1	0.66	-0.91	20	0.11	0|2|3	5	1.67	508	UBXN4_HUMAN
MOB3CwCL	NP_001245313.1	IDH3B	3420	0|3|3	6	2	0.00531915	3	0|0|0	0.66	1	0.66	1	0.66	-0.91	20	0.09	0|2|2	4	1.33	376	A0A087X2E5_HUMAN
MOB3CwCL	NP_001307326.1	PCNP	57092	0|2|3	5	1.67	0.0115172	3	0|0|0	0.66	1	0.66	1	0.66	-0.91	16.67	0.12	0|2|2	4	1.33	145	PCNP_HUMAN
MOB3CwCL	NP_060628.2	SLC4A1AP	22950	0|3|3	6	2	0.00251256	3	0|0|0	0.66	1	0.66	1	0.66	-0.91	20	0.09	0|2|2	4	1.33	796	NADAP_HUMAN
MOB3CwCL	NP_062552.2	MEPCE	56257	0|3|3	6	2	0.00290276	3	0|0|0	0.66	1	0.66	1	0.66	-0.91	20	0.09	0|2|2	4	1.33	689	MEPCE_HUMAN
MOB3CwCL	NP_002938.1	RPA3	6119	0|3|3	6	2	0.0165289	3	0|0|0	0.66	1	0.66	1	0.66	-0.91	20	0.09	0|2|2	4	1.33	121	RFA3_HUMAN
MOB3CwCL	NP_006452.3	SPAG5	10615	0|5|2	7	2.33	0.00195306	3	0|0|0	0.66	1	0.66	1	0.66	-0.91	23.33	0.11	0|2|2	4	1.33	1193	SPAG5_HUMAN
MOB3CwCL	NP_006256.1	RAD21	5885	0|3|3	6	2	0.00316957	3	0|0|0	0.66	1	0.66	1	0.66	-0.91	20	0.09	0|2|2	4	1.33	631	RAD21_HUMAN
MOB3CwCL	NP_705838.3	CMYA5	202333	0|2|3	5	1.67	0.00041042	3	0|0|0	0.66	1	0.66	1	0.66	-0.91	16.67	0.12	0|2|3	5	1.67	4069	CMYA5_HUMAN
MOB3CwCL	NP_001020014.1	TNRC6B	23112	0|3|3	6	2	0.00194363	3	0|0|0	0.66	1	0.66	1	0.66	-0.91	20	0.09	0|2|3	5	1.67	1029	TNR6B_HUMAN
MOB3CwCL	NP_001290194.1	MRPL58	3396	0|2|3	5	1.67	0.00729258	3	0|0|0	0.66	1	0.66	1	0.66	-0.91	16.67	0.12	0|2|2	4	1.33	229	ICT1_HUMAN
MOB3CwCL	NP_004295.2	ALK	238	0|3|3	6	2	0.00123457	3	0|0|0	0.66	1	0.66	1	0.66	-0.91	20	0.09	0|3|2	5	1.67	1620	ALK_HUMAN
MOB3CwCL	NP_056456.1	TES	26136	0|3|3	6	2	0.00475059	3	0|0|0	0.66	1	0.66	1	0.66	-0.91	20	0.09	0|2|2	4	1.33	421	TES_HUMAN
MOB3CwCL	NP_036244.2	TPX2	22974	2|2|0	4	1.33	0.00178046	3	0|0|0	0.65	0.97	0.65	0.97	0.65	-0.91	13.33	0.12	2|2|0	4	1.33	747	TPX2_HUMAN
MOB3CwCL	NP_001243546.1	TUBGCP2	10844	2|0|2	4	1.33	0.00143011	3	0|0|0	0.65	0.97	0.65	0.97	0.65	-0.91	13.33	0.12	2|0|2	4	1.33	930	GCP2_HUMAN
MOB3CwCL	NP_008853.3	SCN3A	6328	0|2|2	4	1.33	0.000665	3	0|0|0	0.65	0.97	0.65	0.97	0.65	-0.91	13.33	0.12	0|2|2	4	1.33	2000	SCN3A_HUMAN
MOB3CwCL	NP_689659.2	CEP128	145508	0|2|2	4	1.33	0.00121572	3	0|0|0	0.65	0.97	0.65	0.97	0.65	-0.91	13.33	0.12	0|2|2	4	1.33	1094	CE128_HUMAN
MOB3CwCL	NP_001135770.1	SQSTM1	8878	10|9|7	26	8.67	0.0243539	3	0|2|6	0.64	0.82	0.64	0.82	0.64	-0.45	3.25	0.13	5|6|4	15	5	356	SQSTM_HUMAN
MOB3CwCL	NP_076950.1	DDX50	79009	8|3|7	18	6	0.00814111	3	0|0|5	0.64	0.88	0.64	0.88	0.64	-1.28	3.6	0.13	2|2|2	6	2	737	DDX50_HUMAN
MOB3CwCL	NP_001193765.1	RAB11A	8766	7|3|4	14	4.67	0.030129	3	0|4|0	0.64	0.88	0.64	0.88	0.64	-0.35	3.5	0.13	3|2|4	9	3	155	RB11A_HUMAN
MOB3CwCL	NP_778253.2	KRT77	374454	19|3|7	29	9.67	0.0167301	3	0|0|6	0.61	0.98	0.61	0.98	0.61	-2.3	4.83	0.13	3|2|2	7	2.33	578	K2C1B_HUMAN
MOB3CwCL	XP_011528768.1	MYO18B	84700	4|0|6	10	3.33	0.00153953	3	0|2|0	0.61	0.97	0.61	0.97	0.61	-3.08	5	0.13	3|0|2	5	1.67	2163	MY18B_HUMAN
MOB3CwCL	NP_005902.1	MAT2A	4144	10|17|21	48	16	0.0405063	3	0|4|10	0.6	0.94	0.6	0.94	0.6	-3.05	3.43	0.13	6|9|9	24	8	395	METK2_HUMAN
MOB3CwCL	NP_001166299.1	YTHDF2	51441	3|10|3	16	5.33	0.0100756	3	0|4|0	0.59	0.96	0.59	0.96	0.59	-0.35	4	0.13	2|4|2	8	2.67	529	YTHD2_HUMAN
MOB3CwCL	NP_001137232.1	EIF5A	1984	8|8|5	21	7	0.0380435	3	3|0|4	0.59	0.8	0.59	0.8	0.59	-1.55	3	0.13	4|5|3	12	4	184	IF5A1_HUMAN
MOB3CwCL	NP_003085.1	SNRPE	6635	5|6|6	17	5.67	0.0616304	3	0|0|6	0.58	0.64	0.58	0.64	0.58	-0.18	2.83	0.13	2|2|2	6	2	92	RUXE_HUMAN
MOB3CwCL	NP_001337858.1	AHNAK2	113146	3|3|8	14	4.67	0.000820018	3	0|4|0	0.58	0.92	0.58	0.92	0.58	-0.35	3.5	0.13	3|2|4	9	3	5695	AHNK2_HUMAN
MOB3CwCL	NP_001139438.1	MKI67	4288	0|9|13	22	7.33	0.00253108	3	0|0|7	0.58	0.93	0.58	0.93	0.58	-8.86	3.14	0.13	0|7|8	15	5	2896	KI67_HUMAN
MOB3CwCL	NP_001139630.1	MOGS	7841	8|6|13	27	9	0.0123119	3	6|0|2	0.57	0.94	0.57	0.94	0.57	-1.33	3.38	0.13	6|4|7	17	5.67	731	MOGS_HUMAN
MOB3CwCL	NP_683692.2	BOD1L1	259282	7|11|13	31	10.33	0.00338578	3	0|6|4	0.57	0.9	0.57	0.9	0.57	-2.32	3.1	0.13	3|6|7	16	5.33	3051	BD1L1_HUMAN
MOB3CwCL	NP_001305773.1	SNW1	22938	0|7|6	13	4.33	0.00758319	3	0|0|4	0.57	0.88	0.57	0.88	0.57	-4.97	3.25	0.13	0|4|4	8	2.67	571	G3V3A4_HUMAN
MOB3CwCL	NP_002941.1	RPN1	6184	25|19|22	66	22	0.0362438	3	10|8|7	0.56	0.99	0.56	0.99	0.56	-3.14	2.64	0.13	11|10|11	32	10.67	607	RPN1_HUMAN
MOB3CwCL	NP_004102.1	FEN1	2237	3|6|3	12	4	0.0105263	3	0|0|4	0.56	0.84	0.56	0.84	0.56	-0.35	3	0.14	2|3|2	7	2.33	380	FEN1_HUMAN
MOB3CwCL	NP_006591.1	NUDC	10726	9|12|11	32	10.67	0.0322356	3	2|4|6	0.56	0.87	0.56	0.87	0.56	-1.86	2.67	0.14	5|5|5	15	5	331	NUDC_HUMAN
MOB3CwCL	NP_004918.1	MRPL49	740	0|5|5	10	3.33	0.0200602	3	0|0|3	0.56	0.84	0.56	0.84	0.56	-3.5	3.33	0.14	0|3|2	5	1.67	166	RM49_HUMAN
MOB3CwCL	NP_057731.1	THEM6	51337	4|0|3	7	2.33	0.0112019	3	2|0|0	0.54	0.87	0.54	0.87	0.54	-3.08	3.5	0.14	2|0|2	4	1.33	208	THEM6_HUMAN
MOB3CwCL	NP_001336930.1	JCAD	57608	3|0|4	7	2.33	0.00190827	3	0|2|0	0.54	0.87	0.54	0.87	0.54	-3.08	3.5	0.14	2|0|2	4	1.33	1221	JCAD_HUMAN
MOB3CwCL	NP_000988.1	RPL37	6167	0|5|10	15	5	0.0515464	3	0|0|5	0.52	0.93	0.52	0.93	0.52	-6.45	3	0.14	0|2|3	5	1.67	97	RL37_HUMAN
MOB3CwCL	NP_940869.2	RSBN1L	222194	5|5|0	10	3.33	0.00393617	3	4|0|0	0.51	0.77	0.51	0.77	0.51	-4.97	2.5	0.14	2|3|0	5	1.67	846	RSBNL_HUMAN
MOB3CwCL	NP_000414.2	KRT2	3849	155|20|43	218	72.67	0.113725	3	15|22|0	0.51	1	0.51	1	0.51	-15.29	5.89	0.14	40|9|19	68	22.67	639	K22E_HUMAN
MOB3CwCL	NP_036585.1	TBL2	26608	4|0|4	8	2.67	0.00597315	3	3|0|0	0.51	0.77	0.51	0.77	0.51	-3.5	2.67	0.14	2|0|4	6	2	447	TBL2_HUMAN
MOB3CwCL	NP_001124491.1	GFAP	2670	0|6|6	12	4	0.00928074	3	0|0|5	0.51	0.76	0.51	0.76	0.51	-6.45	2.4	0.14	0|2|3	5	1.67	431	GFAP_HUMAN
MOB3CwCL	NP_001058.2	TOP2A	7153	5|2|0	7	2.33	0.00152188	3	0|2|0	0.5	0.94	0.5	0.94	0.5	-3.08	3.5	0.14	2|2|0	4	1.33	1531	TOP2A_HUMAN
MOB3CwCL	NP_005582.1	MRE11	4361	7|13|12	32	10.67	0.0150706	3	0|3|8	0.5	0.78	0.5	0.78	0.5	-3.15	2.91	0.14	4|7|7	18	6	708	MRE11_HUMAN
MOB3CwCL	NP_055987.2	PRRC2C	23215	8|11|14	33	11	0.00390486	3	0|4|7	0.5	0.87	0.5	0.87	0.5	-2.25	3	0.14	5|8|7	20	6.67	2817	PRC2C_HUMAN
MOB3CwCL	NP_001036041.1	RRBP1	6238	55|51|69	175	58.33	0.0597032	3	27|17|22	0.49	1	0.49	1	0.49	-5.49	2.65	0.14	25|23|29	77	25.67	977	RRBP1_HUMAN
MOB3CwCL	NP_001180499.1	CSRP1	1465	0|6|4	10	3.33	0.0178075	3	0|4|0	0.49	0.84	0.49	0.84	0.49	-4.97	2.5	0.14	0|3|3	6	2	187	CSRP1_HUMAN
MOB3CwCL	NP_001305715.1	COX4I1	1327	0|4|5	9	3	0.0177515	3	0|4|0	0.47	0.77	0.47	0.77	0.47	-4.97	2.25	0.15	0|2|3	5	1.67	169	COX41_HUMAN
MOB3CwCL	NP_000875.2	IMPDH2	3615	14|7|11	32	10.67	0.0207588	3	4|3|6	0.46	0.96	0.46	0.96	0.46	-5.66	2.46	0.15	8|5|6	19	6.33	514	IMDH2_HUMAN
MOB3CwCL	NP_110379.2	TCP1	6950	38|52|47	137	45.67	0.0821403	3	9|10|24	0.46	0.9	0.46	0.9	0.46	-5.32	3.19	0.15	17|18|20	55	18.33	556	TCPA_HUMAN
MOB3CwCL	NP_001191455.1	SSR4	6748	3|0|4	7	2.33	0.012663	3	0|3|0	0.46	0.77	0.46	0.77	0.46	-3.5	2.33	0.15	2|0|2	4	1.33	184	SSRD_HUMAN
MOB3CwCL	NP_000375.2	APOB	338	4|0|3	7	2.33	0.000510629	3	3|0|0	0.46	0.77	0.46	0.77	0.46	-3.5	2.33	0.15	2|0|2	4	1.33	4563	APOB_HUMAN
MOB3CwCL	NP_006451.1	HEXIM1	10614	3|0|2	5	1.67	0.00465181	3	0|0|2	0.44	0.76	0.44	0.76	0.44	-3.08	2.5	0.15	2|0|2	4	1.33	359	HEXI1_HUMAN
MOB3CwCL	NP_001265545.1	BUB1	699	0|2|3	5	1.67	0.00156808	3	2|0|0	0.44	0.76	0.44	0.76	0.44	-3.08	2.5	0.15	0|2|2	4	1.33	1065	B4DYG2_HUMAN
MOB3CwCL	NP_001243509.2	RPL10	6134	6|6|9	21	7	0.0393258	3	0|0|8	0.43	0.74	0.43	0.74	0.43	-0.98	2.62	0.15	2|3|4	9	3	178	RL10_HUMAN
MOB3CwCL	NP_000970.1	RPL18	6141	3|8|15	26	8.67	0.046117	3	3|4|3	0.43	1	0.43	1	0.43	-7.87	2.6	0.15	2|5|5	12	4	188	RL18_HUMAN
MOB3CwCL	NP_003745.1	EIF3F	8665	7|13|12	32	10.67	0.029888	3	0|5|7	0.42	0.69	0.42	0.69	0.42	-4.29	2.67	0.15	4|6|7	17	5.67	357	EIF3F_HUMAN
MOB3CwCL	NP_001008938.1	CKAP5	9793	2|0|6	8	2.67	0.00131398	3	0|3|0	0.42	0.9	0.42	0.9	0.42	-3.5	2.67	0.15	2|0|4	6	2	2032	CKAP5_HUMAN
MOB3CwCL	NP_066357.2	RPL36A	6173	0|10|7	17	5.67	0.0399296	3	0|0|8	0.42	0.81	0.42	0.81	0.42	-10.36	2.13	0.15	0|5|4	9	3	142	RL36A_HUMAN
MOB3CwCL	NP_057191.2	ZFR	51663	0|3|3	6	2	0.0018622	3	0|0|3	0.41	0.61	0.41	0.61	0.41	-3.5	2	0.16	0|3|2	5	1.67	1074	ZFR_HUMAN
MOB3CwCL	NP_001952.1	EEF2	1938	81|81|81	243	81	0.0944056	3	15|29|33	0.4	0.4	0.4	0.4	0.4	-0.39	3.16	0.16	28|25|26	79	26.33	858	EF2_HUMAN
MOB3CwCL	NP_001157979.1	NEB	4703	0|5|2	7	2.33	0.000273314	3	0|0|3	0.4	0.84	0.4	0.84	0.4	-3.5	2.33	0.16	0|3|2	5	1.67	8525	NEBU_HUMAN
MOB3CwCL	NP_009096.2	SF3A2	8175	15|12|9	36	12	0.0258621	3	8|3|3	0.39	0.86	0.39	0.86	0.39	-4.21	2.57	0.16	4|5|4	13	4.33	464	SF3A2_HUMAN
MOB3CwCL	NP_001239085.1	GEMIN5	25929	19|12|17	48	16	0.0106171	3	0|7|10	0.38	0.69	0.38	0.69	0.38	-4.03	2.82	0.16	9|5|8	22	7.33	1507	GEMI5_HUMAN
MOB3CwCL	NP_003395.1	YWHAB	7529	20|25|28	73	24.33	0.0989024	3	0|13|11	0.38	0.73	0.38	0.73	0.38	-3.51	3.04	0.16	9|11|11	31	10.33	246	1433B_HUMAN
MOB3CwCL	NP_005886.2	GOLGA3	2802	2|2|0	4	1.33	0.00088785	3	2|0|0	0.38	0.57	0.38	0.57	0.38	-3.08	2	0.16	2|2|0	4	1.33	1498	GOGA3_HUMAN
MOB3CwCL	NP_001032752.1	EEF1B2	1933	10|20|18	48	16	0.0711111	3	0|10|8	0.36	0.68	0.36	0.68	0.36	-7.01	2.67	0.16	5|7|7	19	6.33	225	EF1B_HUMAN
MOB3CwCL	NP_001123527.1	EEF1D	1936	36|43|35	114	38	0.135231	3	10|18|17	0.35	0.99	0.35	0.99	0.35	-4.55	2.53	0.17	10|10|9	29	9.67	281	EF1D_HUMAN
MOB3CwCL	NP_066930.1	MRPS12	6183	4|3|0	7	2.33	0.0168841	3	4|0|0	0.35	0.63	0.35	0.63	0.35	-4.97	1.75	0.16	2|2|0	4	1.33	138	RT12_HUMAN
MOB3CwCL	NP_001186778.1	DAP3	7818	3|0|4	7	2.33	0.00585427	3	0|4|0	0.35	0.63	0.35	0.63	0.35	-4.97	1.75	0.16	2|0|2	4	1.33	398	RT29_HUMAN
MOB3CwCL	NP_065796.1	AARS2	57505	4|0|3	7	2.33	0.00236548	3	0|4|0	0.35	0.63	0.35	0.63	0.35	-4.97	1.75	0.16	2|0|2	4	1.33	985	SYAM_HUMAN
MOB3CwCL	NP_001137357.1	PPP1R12A	4659	0|6|5	11	3.67	0.00356311	3	0|3|3	0.34	0.64	0.34	0.64	0.34	-8.04	1.83	0.17	0|3|3	6	2	1030	MYPT1_HUMAN
MOB3CwCL	NP_001009931.1	HRNR	388697	32|0|0	32	10.67	0.00374386	3	0|8|0	0.33	0.99	0.33	0.99	0.33	-10.36	4	0.36	12|0|0	12	4	2850	HORN_HUMAN
MOB3CwCL	NP_001014364.1	FLG2	388698	6|0|0	6	2	0.00083647	3	0|0|0	0.33	1	0.33	1	0.33	-0.91	20	0.19	2|0|0	2	0.67	2391	FILA2_HUMAN
MOB3CwCL	NP_001243307.1	MCMBP	79892	4|0|0	4	1.33	0.00207813	3	0|0|0	0.33	1	0.33	1	0.33	-0.91	13.33	0.22	2|0|0	2	0.67	640	MCMBP_HUMAN
MOB3CwCL	NP_001248755.1	AP3D1	8943	3|0|0	3	1	0.000823045	3	0|0|0	0.33	1	0.33	1	0.33	-0.91	10	0.27	2|0|0	2	0.67	1215	AP3D1_HUMAN
MOB3CwCL	NP_001265485.1	ARPC3	10094	4|0|0	4	1.33	0.00747191	3	0|0|0	0.33	1	0.33	1	0.33	-0.91	13.33	0.22	2|0|0	2	0.67	178	ARPC3_HUMAN
MOB3CwCL	NP_006741.1	SNTB2	6645	3|0|0	3	1	0.00185185	3	0|0|0	0.33	1	0.33	1	0.33	-0.91	10	0.27	2|0|0	2	0.67	540	SNTB2_HUMAN
MOB3CwCL	Streptavidin	Streptavidin		8|0|0	8	2.67	0.0166875	3	0|0|0	0.33	1	0.33	1	0.33	-0.91	26.67	0.18	4|0|0	4	1.33	160
MOB3CwCL	NP_000217.2	KRT9	3857	249|29|24	302	100.67	0.161589	3	14|49|20	0.33	1	0.33	1	0.33	-62.19	3.64	0.18	37|12|14	63	21	623	K1C9_HUMAN
MOB3CwCL	NP_000412.3	KRT10	3858	153|31|60	244	81.33	0.139264	3	42|32|7	0.33	1	0.33	1	0.33	-49.68	3.01	0.22	29|15|20	64	21.33	584	K1C10_HUMAN
MOB3CwCL	NP_000517.2	KRT14	3861	27|0|0	27	9	0.0190678	3	0|6|0	0.33	1	0.33	1	0.33	-7.34	4.5	0.27	12|0|0	12	4	472	K1C14_HUMAN
MOB3CwCL	NP_005548.2	KRT16	3868	13|0|0	13	4.33	0.00915433	3	0|4|0	0.33	0.98	0.33	0.98	0.33	-4.97	3.25	0.36	4|0|0	4	1.33	473	K1C16_HUMAN
MOB3CwCL	A2A4G1	A2A4G1		12|0|0	12	4	0.00877193	3	0|0|0	0.33	1	0.33	1	0.33	-0.91	40	0.18	4|0|0	4	1.33	456
MOB3CwCL	A2AB72	A2AB72		4|0|0	4	1.33	0.00293598	3	0|0|0	0.33	1	0.33	1	0.33	-0.91	13.33	0.22	2|0|0	2	0.67	453
MOB3CwCL	P19001	Krt19	16669	7|0|0	7	2.33	0.00578164	3	0|0|0	0.33	1	0.33	1	0.33	-0.91	23.33	0.18	4|0|0	4	1.33	403
MOB3CwCL	P08730-1	P08730-1		21|0|0	21	7	0.0160183	3	0|0|0	0.33	1	0.33	1	0.33	-0.91	70	0.17	5|0|0	5	1.67	437
MOB3CwCL	ENSEMBL:ENSP00000377550	ENSEMBL:ENSP00000377550		18|0|0	18	6	0.0142857	3	0|0|0	0.33	1	0.33	1	0.33	-0.91	60	0.17	4|0|0	4	1.33	420
MOB3CwCL	P13646-1	P13646-1		17|0|0	17	5.67	0.0123799	3	3|0|0	0.33	1	0.33	1	0.33	-3.5	5.67	0.27	3|0|0	3	1	458
MOB3CwCL	NP_001003712.1	OSBPL8	114882	3|0|0	3	1	0.00118064	3	0|0|0	0.33	1	0.33	1	0.33	-0.91	10	0.27	3|0|0	3	1	847	OSBL8_HUMAN
MOB3CwCL	NP_001029102.1	UBA52	7311	38|0|0	38	12.67	0.0989844	3	0|0|13	0.33	0.99	0.33	0.99	0.33	-17.19	2.92	0.36	7|0|0	7	2.33	128	RL40_HUMAN
MOB3CwCL	ENSEMBL:ENSBTAP00000007350	ENSEMBL:ENSBTAP00000007350		3|0|0	3	1	0.000574053	3	0|0|0	0.33	1	0.33	1	0.33	-0.91	10	0.27	2|0|0	2	0.67	1742
MOB3CwCL	NP_056372.1	CHD5	26038	5|0|0	5	1.67	0.000854657	3	0|0|0	0.33	1	0.33	1	0.33	-0.91	16.67	0.2	4|0|0	4	1.33	1954	CHD5_HUMAN
MOB3CwCL	NP_001267718.1	SURF4	6836	4|0|0	4	1.33	0.00836478	3	0|0|0	0.33	1	0.33	1	0.33	-0.91	13.33	0.22	2|0|0	2	0.67	159	SURF4_HUMAN
MOB3CwCL	NP_001291278.1	PRKACA	5566	3|0|0	3	1	0.00234192	3	0|0|0	0.33	1	0.33	1	0.33	-0.91	10	0.27	2|0|0	2	0.67	427	KAPCA_HUMAN
MOB3CwCL	NP_001293076.1	SEPTIN11	55752	7|0|0	7	2.33	0.00530752	3	0|0|0	0.33	1	0.33	1	0.33	-0.91	23.33	0.18	4|0|0	4	1.33	439	SEP11_HUMAN
MOB3CwCL	NP_001138818.1	RBMXL3	139804	3|0|0	3	1	0.000937207	3	0|0|0	0.33	1	0.33	1	0.33	-0.91	10	0.27	2|0|0	2	0.67	1067	RMXL3_HUMAN
MOB3CwCL	NP_543022.1	PABPC5	140886	3|0|0	3	1	0.0026178	3	0|0|0	0.33	1	0.33	1	0.33	-0.91	10	0.27	2|0|0	2	0.67	382	PABP5_HUMAN
MOB3CwCL	NP_001276052.1	TUBB4A	10382	52|0|0	52	17.33	0.0350101	3	0|0|0	0.33	1	0.33	1	0.33	-0.91	173.33	0.17	15|0|0	15	5	495	TBB4A_HUMAN
MOB3CwCL	NP_006112.3	KRT1	3848	207|41|53	301	100.33	0.155792	3	40|67|33	0.33	1	0.33	1	0.33	-104.88	2.15	0.19	43|18|20	81	27	644	K2C1_HUMAN
MOB3CwCL	NP_001074961.1	KRT80	144501	6|0|0	6	2	0.00473934	3	0|0|0	0.33	1	0.33	1	0.33	-0.91	20	0.19	2|0|0	2	0.67	422	K2C80_HUMAN
MOB3CwCL	NP_001116835.1	RGPD6	729540	4|0|0	4	1.33	0.000753541	3	0|0|0	0.33	1	0.33	1	0.33	-0.91	13.33	0.22	2|0|0	2	0.67	1765	RGPD5_HUMAN
MOB3CwCL	NP_001007226.1	IGF2BP2	10644	3|0|0	3	1	0.00179856	3	0|0|0	0.33	1	0.33	1	0.33	-0.91	10	0.27	3|0|0	3	1	556	IF2B2_HUMAN
MOB3CwCL	NP_002146.2	HSPA6	3310	45|0|0	45	15	0.0233281	3	0|0|0	0.33	1	0.33	1	0.33	-0.91	150	0.17	10|0|0	10	3.33	643	HSP76_HUMAN
MOB3CwCL	NP_009049.2	TRIO	7204	5|0|0	5	1.67	0.000539232	3	0|0|0	0.33	1	0.33	1	0.33	-0.91	16.67	0.2	2|0|0	2	0.67	3097	TRIO_HUMAN
MOB3CwCL	NP_001020471.2	RAB12	201475	4|0|0	4	1.33	0.00545082	3	0|0|0	0.33	1	0.33	1	0.33	-0.91	13.33	0.22	2|0|0	2	0.67	244	RAB12_HUMAN
MOB3CwCL	NP_002328.1	LRPAP1	4043	4|0|0	4	1.33	0.00372549	3	0|0|0	0.33	1	0.33	1	0.33	-0.91	13.33	0.22	2|0|0	2	0.67	357	AMRP_HUMAN
MOB3CwCL	NP_036546.2	RAB3GAP2	25782	3|0|0	3	1	0.000717875	3	0|0|0	0.33	1	0.33	1	0.33	-0.91	10	0.27	2|0|0	2	0.67	1393	RBGPR_HUMAN
MOB3CwCL	NP_055428.1	FAF2	23197	4|0|0	4	1.33	0.00298876	3	0|0|0	0.33	1	0.33	1	0.33	-0.91	13.33	0.22	3|0|0	3	1	445	FAF2_HUMAN
MOB3CwCL	NP_001186902.1	RPL36A-HNRNPH2	100529097	5|0|0	5	1.67	0.0108442	3	0|0|0	0.33	1	0.33	1	0.33	-0.91	16.67	0.2	3|0|0	3	1	154
MOB3CwCL	NP_001098662.1	TLE3	7090	4|0|0	4	1.33	0.00172952	3	0|0|0	0.33	1	0.33	1	0.33	-0.91	13.33	0.22	2|0|0	2	0.67	769	TLE3_HUMAN
MOB3CwCL	NP_001269964.1	RTF2	51507	3|0|0	3	1	0.00297619	3	0|0|0	0.33	1	0.33	1	0.33	-0.91	10	0.27	2|0|0	2	0.67	336	RTF2_HUMAN
MOB3CwCL	NP_001653.1	ARF5	381	4|0|0	4	1.33	0.00738889	3	0|0|0	0.33	1	0.33	1	0.33	-0.91	13.33	0.22	2|0|0	2	0.67	180	ARF5_HUMAN
MOB3CwCL	NP_000810.1	GART	2618	3|0|0	3	1	0.000990099	3	0|0|0	0.33	1	0.33	1	0.33	-0.91	10	0.27	3|0|0	3	1	1010	PUR2_HUMAN
MOB3CwCL	NP_006005.2	LAGE3	8270	3|0|0	3	1	0.00699301	3	0|0|0	0.33	1	0.33	1	0.33	-0.91	10	0.27	2|0|0	2	0.67	143	LAGE3_HUMAN
MOB3CwCL	NP_001070962.1	NFKB2	4791	4|0|0	4	1.33	0.00147778	3	0|0|0	0.33	1	0.33	1	0.33	-0.91	13.33	0.22	2|0|0	2	0.67	900	NFKB2_HUMAN
MOB3CwCL	NP_002480.1	NDUFA4	4697	3|0|0	3	1	0.0123457	3	0|0|0	0.33	1	0.33	1	0.33	-0.91	10	0.27	2|0|0	2	0.67	81	NDUA4_HUMAN
MOB3CwCL	NP_001243264.1	PTGES2	80142	3|0|0	3	1	0.00537634	3	0|0|0	0.33	1	0.33	1	0.33	-0.91	10	0.27	2|0|0	2	0.67	186	PGES2_HUMAN
MOB3CwCL	NP_060561.3	ELP3	55140	3|0|0	3	1	0.00182815	3	0|0|0	0.33	1	0.33	1	0.33	-0.91	10	0.27	2|0|0	2	0.67	547	ELP3_HUMAN
MOB3CwCL	NP_001124384.1	SUGT1	10910	5|0|0	5	1.67	0.00457534	3	0|0|0	0.33	1	0.33	1	0.33	-0.91	16.67	0.2	3|0|0	3	1	365	SGT1_HUMAN
MOB3CwCL	NP_000179.2	HK1	3098	3|0|0	3	1	0.00109051	3	0|0|0	0.33	1	0.33	1	0.33	-0.91	10	0.27	2|0|0	2	0.67	917	HXK1_HUMAN
MOB3CwCL	NP_001316064.1	DYNC1LI1	51143	4|0|0	4	1.33	0.00326781	3	0|0|0	0.33	1	0.33	1	0.33	-0.91	13.33	0.22	3|0|0	3	1	407	E9PHI6_HUMAN
MOB3CwCL	NP_110409.2	CLPTM1L	81037	3|0|0	3	1	0.00185874	3	0|0|0	0.33	1	0.33	1	0.33	-0.91	10	0.27	2|0|0	2	0.67	538	CLP1L_HUMAN
MOB3CwCL	NP_758455.1	MRPL54	116541	3|0|0	3	1	0.00724638	3	0|0|0	0.33	1	0.33	1	0.33	-0.91	10	0.27	2|0|0	2	0.67	138	RM54_HUMAN
MOB3CwCL	NP_001273554.1	RNPS1	10921	4|0|0	4	1.33	0.00436066	3	0|0|0	0.33	1	0.33	1	0.33	-0.91	13.33	0.22	2|0|0	2	0.67	305	RNPS1_HUMAN
MOB3CwCL	NP_001166167.1	TSFM	10102	3|0|0	3	1	0.00289017	3	0|0|0	0.33	1	0.33	1	0.33	-0.91	10	0.27	2|0|0	2	0.67	346	EFTS_HUMAN
MOB3CwCL	NP_001960.2	EIF5	1983	4|0|0	4	1.33	0.00308585	3	0|0|0	0.33	1	0.33	1	0.33	-0.91	13.33	0.22	2|0|0	2	0.67	431	IF5_HUMAN
MOB3CwCL	NP_001230937.1	KIF1A	547	3|0|0	3	1	0.000558347	3	0|0|0	0.33	1	0.33	1	0.33	-0.91	10	0.27	2|0|0	2	0.67	1791	KIF1A_HUMAN
MOB3CwCL	NP_001334354.1	A2M	2	3|0|0	3	1	0.000755287	3	0|0|0	0.33	1	0.33	1	0.33	-0.91	10	0.27	2|0|0	2	0.67	1324	A2MG_HUMAN
MOB3CwCL	NP_064581.2	XAB2	56949	4|0|0	4	1.33	0.00155556	3	0|0|0	0.33	1	0.33	1	0.33	-0.91	13.33	0.22	2|0|0	2	0.67	855	SYF1_HUMAN
MOB3CwCL	NP_114141.2	HMCN1	83872	5|0|0	5	1.67	0.000296362	3	0|0|0	0.33	1	0.33	1	0.33	-0.91	16.67	0.2	3|0|0	3	1	5635	HMCN1_HUMAN
MOB3CwCL	NP_001202.4	BUB1B	701	3|0|0	3	1	0.000952381	3	0|0|0	0.33	1	0.33	1	0.33	-0.91	10	0.27	2|0|0	2	0.67	1050	BUB1B_HUMAN
MOB3CwCL	NP_001103132.3	HECTD4	283450	3|0|0	3	1	0.000233427	3	0|0|0	0.33	1	0.33	1	0.33	-0.91	10	0.27	2|0|0	2	0.67	4284	F8VWT9_HUMAN
MOB3CwCL	NP_005932.2	MMP16	4325	5|0|0	5	1.67	0.00275124	3	0|0|0	0.33	1	0.33	1	0.33	-0.91	16.67	0.2	2|0|0	2	0.67	607	MMP16_HUMAN
MOB3CwCL	NP_001265568.1	RANBP1	5902	3|0|0	3	1	0.00359712	3	0|0|0	0.33	1	0.33	1	0.33	-0.91	10	0.27	2|0|0	2	0.67	278	RANG_HUMAN
MOB3CwCL	NP_002258.2	KPNA3	3839	3|0|0	3	1	0.00191939	3	0|0|0	0.33	1	0.33	1	0.33	-0.91	10	0.27	2|0|0	2	0.67	521	IMA4_HUMAN
MOB3CwCL	XP_005262782.1	WDR17	116966	3|0|0	3	1	0.000822368	3	0|0|0	0.33	1	0.33	1	0.33	-0.91	10	0.27	2|0|0	2	0.67	1216	WDR17_HUMAN
MOB3CwCL	NP_079044.2	EFCC1	79825	3|0|0	3	1	0.00167224	3	0|0|0	0.33	1	0.33	1	0.33	-0.91	10	0.27	2|0|0	2	0.67	598	EFCC1_HUMAN
MOB3CwCL	NP_000431.2	PDE6A	5145	3|0|0	3	1	0.00116279	3	0|0|0	0.33	1	0.33	1	0.33	-0.91	10	0.27	2|0|0	2	0.67	860	PDE6A_HUMAN
MOB3CwCL	NP_001268424.1	CTNNBL1	56259	4|0|0	4	1.33	0.00248134	3	0|0|0	0.33	1	0.33	1	0.33	-0.91	13.33	0.22	2|0|0	2	0.67	536	CTBL1_HUMAN
MOB3CwCL	NP_001035529.1	MAPK8IP3	23162	4|0|0	4	1.33	0.001	3	0|0|0	0.33	1	0.33	1	0.33	-0.91	13.33	0.22	2|0|0	2	0.67	1330	JIP3_HUMAN
MOB3CwCL	NP_001305437.1	FCF1	51077	3|0|0	3	1	0.00537634	3	0|0|0	0.33	1	0.33	1	0.33	-0.91	10	0.27	2|0|0	2	0.67	186	G3V1S4_HUMAN
MOB3CwCL	NP_775752.1	MISP	126353	5|0|0	5	1.67	0.0024595	3	0|0|0	0.33	1	0.33	1	0.33	-0.91	16.67	0.2	2|0|0	2	0.67	679	MISP_HUMAN
MOB3CwCL	NP_003077.2	SNAPC4	6621	3|0|0	3	1	0.000680735	3	0|0|0	0.33	1	0.33	1	0.33	-0.91	10	0.27	2|0|0	2	0.67	1469	SNPC4_HUMAN
MOB3CwCL	NP_001295081.1	ARHGEF10	9639	4|0|0	4	1.33	0.00101838	3	0|0|0	0.33	1	0.33	1	0.33	-0.91	13.33	0.22	2|0|0	2	0.67	1306	ARHGA_HUMAN
MOB3CwCL	NP_057427.3	CENPF	1063	3|0|0	3	1	0.00032113	3	0|0|0	0.33	1	0.33	1	0.33	-0.91	10	0.27	2|0|0	2	0.67	3114	CENPF_HUMAN
MOB3CwCL	NP_079498.2	WDR82	80335	3|0|0	3	1	0.00319489	3	0|0|0	0.33	1	0.33	1	0.33	-0.91	10	0.27	2|0|0	2	0.67	313	WDR82_HUMAN
MOB3CwCL	NP_001135774.1	CCDC113	29070	3|0|0	3	1	0.00309598	3	0|0|0	0.33	1	0.33	1	0.33	-0.91	10	0.27	2|0|0	2	0.67	323	CC113_HUMAN
MOB3CwCL	NP_002557.2	P2RY11	5032	3|0|0	3	1	0.0026738	3	0|0|0	0.33	1	0.33	1	0.33	-0.91	10	0.27	2|0|0	2	0.67	374	P2Y11_HUMAN
MOB3CwCL	NP_078997.4	ZFHX4	79776	4|0|0	4	1.33	0.00036781	3	0|0|0	0.33	1	0.33	1	0.33	-0.91	13.33	0.22	2|0|0	2	0.67	3616	ZFHX4_HUMAN
MOB3CwCL	NP_002214.2	ITPR2	3709	4|0|0	4	1.33	0.00049241	3	0|0|0	0.33	1	0.33	1	0.33	-0.91	13.33	0.22	2|0|0	2	0.67	2701	ITPR2_HUMAN
MOB3CwCL	NP_891552.1	HEATR3	55027	3|0|0	3	1	0.00147059	3	0|0|0	0.33	1	0.33	1	0.33	-0.91	10	0.27	2|0|0	2	0.67	680	HEAT3_HUMAN
MOB3CwCL	NP_055872.4	MYCBP2	23077	4|0|0	4	1.33	0.00028431	3	0|0|0	0.33	1	0.33	1	0.33	-0.91	13.33	0.22	2|0|0	2	0.67	4678	MYCB2_HUMAN
MOB3CwCL	NP_037423.2	CPSF1	29894	3|0|0	3	1	0.000693001	3	0|0|0	0.33	1	0.33	1	0.33	-0.91	10	0.27	2|0|0	2	0.67	1443	CPSF1_HUMAN
MOB3CwCL	NP_060988.3	MCM10	55388	3|0|0	3	1	0.00114416	3	0|0|0	0.33	1	0.33	1	0.33	-0.91	10	0.27	2|0|0	2	0.67	874	MCM10_HUMAN
MOB3CwCL	NP_001191433.1	DGKH	160851	3|0|0	3	1	0.000859107	3	0|0|0	0.33	1	0.33	1	0.33	-0.91	10	0.27	2|0|0	2	0.67	1164	DGKH_HUMAN
MOB3CwCL	NP_066022.2	SPTBN4	57731	4|0|0	4	1.33	0.000518721	3	0|0|0	0.33	1	0.33	1	0.33	-0.91	13.33	0.22	2|0|0	2	0.67	2564	SPTN4_HUMAN
MOB3CwCL	NP_056169.1	NUP188	23511	16|0|0	16	5.33	0.00304746	3	0|0|0	0.33	1	0.33	1	0.33	-0.91	53.33	0.18	2|0|0	2	0.67	1749	NU188_HUMAN
MOB3CwCL	XP_011537724.1	DOCK1	1793	3|0|0	3	1	0.000524109	3	0|0|0	0.33	1	0.33	1	0.33	-0.91	10	0.27	2|0|0	2	0.67	1908	B2RUU3_HUMAN
MOB3CwCL	XP_006715470.1	SYNE1	23345	3|0|0	3	1	0.000113045	3	0|0|0	0.33	1	0.33	1	0.33	-0.91	10	0.27	2|0|0	2	0.67	8846	SYNE1_HUMAN
MOB3CwCL	NP_001231509.1	TRRAP	8295	3|0|0	3	1	0.000259134	3	0|0|0	0.33	1	0.33	1	0.33	-0.91	10	0.27	3|0|0	3	1	3859	TRRAP_HUMAN
MOB3CwCL	NP_000745.1	COMT	1312	3|0|0	3	1	0.00369004	3	0|0|0	0.33	1	0.33	1	0.33	-0.91	10	0.27	2|0|0	2	0.67	271	COMT_HUMAN
MOB3CwCL	NP_001138235.1	EXPH5	23086	3|0|0	3	1	0.000522739	3	0|0|0	0.33	1	0.33	1	0.33	-0.91	10	0.27	2|0|0	2	0.67	1913	Q6AI59_HUMAN
MOB3CwCL	XP_016876884.1	NRDE2	55051	3|0|0	3	1	0.00107181	3	0|0|0	0.33	1	0.33	1	0.33	-0.91	10	0.27	2|0|0	2	0.67	933	NRDE2_HUMAN
MOB3CwCL	NP_005550.2	LAMA1	284217	5|0|0	5	1.67	0.000543089	3	0|0|0	0.33	1	0.33	1	0.33	-0.91	16.67	0.2	2|0|0	2	0.67	3075	LAMA1_HUMAN
MOB3CwCL	NP_001120694.1	CACNA1A	773	4|0|0	4	1.33	0.000530726	3	0|0|0	0.33	1	0.33	1	0.33	-0.91	13.33	0.22	2|0|0	2	0.67	2506	CAC1A_HUMAN
MOB3CwCL	NP_001336299.1	SETD2	29072	3|0|0	3	1	0.000396825	3	0|0|0	0.33	1	0.33	1	0.33	-0.91	10	0.27	2|0|0	2	0.67	2520	SETD2_HUMAN
MOB3CwCL	NP_001273978.1	SAXO1	158297	3|0|0	3	1	0.00244499	3	0|0|0	0.33	1	0.33	1	0.33	-0.91	10	0.27	2|0|0	2	0.67	409	SAXO1_HUMAN
MOB3CwCL	NP_004773.1	SNAP29	9342	3|0|0	3	1	0.00387597	3	0|0|0	0.33	1	0.33	1	0.33	-0.91	10	0.27	2|0|0	2	0.67	258	SNP29_HUMAN
MOB3CwCL	NP_004548.3	NOTCH4	4855	3|0|0	3	1	0.000499251	3	0|0|0	0.33	1	0.33	1	0.33	-0.91	10	0.27	2|0|0	2	0.67	2003	NOTC4_HUMAN
MOB3CwCL	NP_001014972.1	ZNF638	27332	3|0|0	3	1	0.000505561	3	0|0|0	0.33	1	0.33	1	0.33	-0.91	10	0.27	2|0|0	2	0.67	1978	ZN638_HUMAN
MOB3CwCL	NP_000113.1	ERCC3	2071	3|0|0	3	1	0.00127877	3	0|0|0	0.33	1	0.33	1	0.33	-0.91	10	0.27	2|0|0	2	0.67	782	ERCC3_HUMAN
MOB3CwCL	NP_001290068.1	PDZRN3	23024	3|0|0	3	1	0.0013089	3	0|0|0	0.33	1	0.33	1	0.33	-0.91	10	0.27	2|0|0	2	0.67	764	PZRN3_HUMAN
MOB3CwCL	NP_001265140.1	LRRC20	55222	3|0|0	3	1	0.00543478	3	0|0|0	0.33	1	0.33	1	0.33	-0.91	10	0.27	2|0|0	2	0.67	184	LRC20_HUMAN
MOB3CwCL	NP_001376.1	DPYS	1807	4|0|0	4	1.33	0.00256262	3	0|0|0	0.33	1	0.33	1	0.33	-0.91	13.33	0.22	2|0|0	2	0.67	519	DPYS_HUMAN
MOB3CwCL	NP_002985.1	CXCL5	6374	3|0|0	3	1	0.00877193	3	0|0|0	0.33	1	0.33	1	0.33	-0.91	10	0.27	2|0|0	2	0.67	114	CXCL5_HUMAN
MOB3CwCL	NP_001822.3	CLU	1191	3|0|0	3	1	0.00222717	3	0|0|0	0.33	1	0.33	1	0.33	-0.91	10	0.27	2|0|0	2	0.67	449	CLUS_HUMAN
MOB3CwCL	XP_011537058.1	CEP290	80184	3|0|0	3	1	0.000361141	3	0|0|0	0.33	1	0.33	1	0.33	-0.91	10	0.27	2|0|0	2	0.67	2769	CE290_HUMAN
MOB3CwCL	Q2KIS7	CLEC3B	515783	4|0|0	4	1.33	0.00658416	3	0|0|0	0.33	1	0.33	1	0.33	-0.91	13.33	0.22	2|0|0	2	0.67	202
MOB3CwCL	NP_001310532.1	TASP1	55617	3|0|0	3	1	0.00314465	3	0|0|0	0.33	1	0.33	1	0.33	-0.91	10	0.27	2|0|0	2	0.67	318	TASP1_HUMAN
MOB3CwCL	NP_001028721.1	BABAM1	29086	0|4|0	4	1.33	0.00404255	3	0|0|0	0.33	1	0.33	1	0.33	-0.91	13.33	0.22	0|2|0	2	0.67	329	BABA1_HUMAN
MOB3CwCL	NP_001264069.1	ACTR3	10096	0|3|0	3	1	0.0027248	3	0|0|0	0.33	1	0.33	1	0.33	-0.91	10	0.27	0|2|0	2	0.67	367	B4DXW1_HUMAN
MOB3CwCL	NP_001308370.1	AHSA1	10598	0|3|0	3	1	0.00492611	3	0|0|0	0.33	1	0.33	1	0.33	-0.91	10	0.27	0|2|0	2	0.67	203	AHSA1_HUMAN
MOB3CwCL	NP_001949.1	EEF1A2	1917	0|31|0	31	10.33	0.022311	3	0|0|0	0.33	1	0.33	1	0.33	-0.91	103.33	0.17	0|2|0	2	0.67	463	EF1A2_HUMAN
MOB3CwCL	NP_060579.3	MTPAP	55149	0|4|0	4	1.33	0.00228522	3	0|0|0	0.33	1	0.33	1	0.33	-0.91	13.33	0.22	0|3|0	3	1	582	PAPD1_HUMAN
MOB3CwCL	NP_079222.1	FAM192A	80011	0|3|0	3	1	0.00393701	3	0|0|0	0.33	1	0.33	1	0.33	-0.91	10	0.27	0|3|0	3	1	254	PIP30_HUMAN
MOB3CwCL	NP_787082.1	PRPS1L1	221823	0|3|0	3	1	0.00314465	3	0|0|0	0.33	1	0.33	1	0.33	-0.91	10	0.27	0|2|0	2	0.67	318	PRPS3_HUMAN
MOB3CwCL	XP_016873622.1	KLC2	64837	0|3|0	3	1	0.00235294	3	0|0|0	0.33	1	0.33	1	0.33	-0.91	10	0.27	0|2|0	2	0.67	425	KLC2_HUMAN
MOB3CwCL	NP_001005271.2	CHD3	1107	0|9|0	9	3	0.00145702	3	0|0|0	0.33	1	0.33	1	0.33	-0.91	30	0.18	0|3|0	3	1	2059	CHD3_HUMAN
MOB3CwCL	XP_016858894.1	CTNNA2	1496	0|4|0	4	1.33	0.00151826	3	0|0|0	0.33	1	0.33	1	0.33	-0.91	13.33	0.22	0|2|0	2	0.67	876	CTNA2_HUMAN
MOB3CwCL	NP_001605.1	ACTG1	71	0|162|0	162	54	0.144	3	0|0|0	0.33	1	0.33	1	0.33	-0.91	540	0.17	0|22|0	22	7.33	375	ACTG_HUMAN
MOB3CwCL	NP_001003801.1	SMARCD3	6604	0|4|0	4	1.33	0.00275362	3	0|0|0	0.33	1	0.33	1	0.33	-0.91	13.33	0.22	0|2|0	2	0.67	483	SMRD3_HUMAN
MOB3CwCL	NP_005726.1	ACTR1B	10120	0|7|0	7	2.33	0.00619681	3	0|0|0	0.33	1	0.33	1	0.33	-0.91	23.33	0.18	0|3|0	3	1	376	ACTY_HUMAN
MOB3CwCL	NP_116249.2	LTV1	84946	0|4|0	4	1.33	0.0028	3	0|0|0	0.33	1	0.33	1	0.33	-0.91	13.33	0.22	0|3|0	3	1	475	LTV1_HUMAN
MOB3CwCL	NP_954592.1	CARM1	10498	0|5|0	5	1.67	0.00274671	3	0|0|0	0.33	1	0.33	1	0.33	-0.91	16.67	0.2	0|3|0	3	1	608	CARM1_HUMAN
MOB3CwCL	NP_001651.1	ARF4	378	0|3|0	3	1	0.00555556	3	0|0|0	0.33	1	0.33	1	0.33	-0.91	10	0.27	0|2|0	2	0.67	180	ARF4_HUMAN
MOB3CwCL	NP_001273651.1	FAM120A	23196	0|4|0	4	1.33	0.00119069	3	0|0|0	0.33	1	0.33	1	0.33	-0.91	13.33	0.22	0|2|0	2	0.67	1117	F120A_HUMAN
MOB3CwCL	NP_001295159.1	ATXN2L	11273	0|7|0	7	2.33	0.00218165	3	0|0|0	0.33	1	0.33	1	0.33	-0.91	23.33	0.18	0|3|0	3	1	1068	H3BUF6_HUMAN
MOB3CwCL	NP_001335353.1	ZNF148	7707	0|4|0	4	1.33	0.00167506	3	0|0|0	0.33	1	0.33	1	0.33	-0.91	13.33	0.22	0|2|0	2	0.67	794	ZN148_HUMAN
MOB3CwCL	NP_076997.1	TMEM109	79073	0|3|0	3	1	0.00411523	3	0|0|0	0.33	1	0.33	1	0.33	-0.91	10	0.27	0|2|0	2	0.67	243	TM109_HUMAN
MOB3CwCL	NP_055439.1	S100A6	6277	0|3|0	3	1	0.0111111	3	0|0|0	0.33	1	0.33	1	0.33	-0.91	10	0.27	0|2|0	2	0.67	90	S10A6_HUMAN
MOB3CwCL	NP_004847.2	KIF23	9493	0|3|0	3	1	0.00116822	3	0|0|0	0.33	1	0.33	1	0.33	-0.91	10	0.27	0|3|0	3	1	856	KIF23_HUMAN
MOB3CwCL	NP_006819.2	ASCC3	10973	0|3|0	3	1	0.000454133	3	0|0|0	0.33	1	0.33	1	0.33	-0.91	10	0.27	0|2|0	2	0.67	2202	ASCC3_HUMAN
MOB3CwCL	NP_001265580.1	RANGAP1	5905	0|3|0	3	1	0.00170358	3	0|0|0	0.33	1	0.33	1	0.33	-0.91	10	0.27	0|2|0	2	0.67	587	RAGP1_HUMAN
MOB3CwCL	NP_003064.2	SMARCB1	6598	0|4|0	4	1.33	0.00345455	3	0|0|0	0.33	1	0.33	1	0.33	-0.91	13.33	0.22	0|2|0	2	0.67	385	SNF5_HUMAN
MOB3CwCL	XP_005258079.1	C17orf75	64149	0|4|0	4	1.33	0.00342784	3	0|0|0	0.33	1	0.33	1	0.33	-0.91	13.33	0.22	0|2|0	2	0.67	388	NJMU_HUMAN
MOB3CwCL	NP_001119575.1	RACGAP1	29127	0|3|0	3	1	0.00158228	3	0|0|0	0.33	1	0.33	1	0.33	-0.91	10	0.27	0|2|0	2	0.67	632	RGAP1_HUMAN
MOB3CwCL	NP_002254.2	KIFC1	3833	0|4|0	4	1.33	0.00197623	3	0|0|0	0.33	1	0.33	1	0.33	-0.91	13.33	0.22	0|2|0	2	0.67	673	KIFC1_HUMAN
MOB3CwCL	NP_001191123.1	SRP19	6728	0|3|0	3	1	0.00833333	3	0|0|0	0.33	1	0.33	1	0.33	-0.91	10	0.27	0|2|0	2	0.67	120	SRP19_HUMAN
MOB3CwCL	NP_004485.1	HDGF	3068	0|4|0	4	1.33	0.00554167	3	0|0|0	0.33	1	0.33	1	0.33	-0.91	13.33	0.22	0|2|0	2	0.67	240	HDGF_HUMAN
MOB3CwCL	NP_000228.1	LPL	4023	0|4|0	4	1.33	0.0028	3	0|0|0	0.33	1	0.33	1	0.33	-0.91	13.33	0.22	0|2|0	2	0.67	475	LIPL_HUMAN
MOB3CwCL	NP_612351.2	GLB1L2	89944	0|3|0	3	1	0.00157233	3	0|0|0	0.33	1	0.33	1	0.33	-0.91	10	0.27	0|2|0	2	0.67	636	GLBL2_HUMAN
MOB3CwCL	NP_001073867.1	ECPAS	23392	0|3|0	3	1	0.000495786	3	0|0|0	0.33	1	0.33	1	0.33	-0.91	10	0.27	0|3|0	3	1	2017	J3KN16_HUMAN
MOB3CwCL	NP_001268411.1	ARFGAP1	55738	0|3|0	3	1	0.00248139	3	0|0|0	0.33	1	0.33	1	0.33	-0.91	10	0.27	0|2|0	2	0.67	403	ARFG1_HUMAN
MOB3CwCL	NP_002406.1	MIF	4282	0|3|0	3	1	0.00869565	3	0|0|0	0.33	1	0.33	1	0.33	-0.91	10	0.27	0|2|0	2	0.67	115	MIF_HUMAN
MOB3CwCL	NP_001001998.1	EXOSC10	5394	0|4|0	4	1.33	0.00150282	3	0|0|0	0.33	1	0.33	1	0.33	-0.91	13.33	0.22	0|3|0	3	1	885	EXOSX_HUMAN
MOB3CwCL	NP_006747.1	TCEA1	6917	0|3|0	3	1	0.00332226	3	0|0|0	0.33	1	0.33	1	0.33	-0.91	10	0.27	0|2|0	2	0.67	301	TCEA1_HUMAN
MOB3CwCL	NP_001243763.1	AURKB	9212	0|3|0	3	1	0.00330033	3	0|0|0	0.33	1	0.33	1	0.33	-0.91	10	0.27	0|2|0	2	0.67	303	AURKB_HUMAN
MOB3CwCL	NP_004452.1	FARSA	2193	0|4|0	4	1.33	0.00261811	3	0|0|0	0.33	1	0.33	1	0.33	-0.91	13.33	0.22	0|2|0	2	0.67	508	SYFA_HUMAN
MOB3CwCL	NP_001265643.1	POLR2H	5437	0|3|0	3	1	0.00819672	3	0|0|0	0.33	1	0.33	1	0.33	-0.91	10	0.27	0|2|0	2	0.67	122	RPAB3_HUMAN
MOB3CwCL	NP_001291646.2	PTEN	5728	0|3|0	3	1	0.00173611	3	0|0|0	0.33	1	0.33	1	0.33	-0.91	10	0.27	0|2|0	2	0.67	576	PTEN_HUMAN
MOB3CwCL	NP_001026866.1	PLD3	23646	0|4|0	4	1.33	0.00271429	3	0|0|0	0.33	1	0.33	1	0.33	-0.91	13.33	0.22	0|2|0	2	0.67	490	PLD3_HUMAN
MOB3CwCL	NP_064506.3	UGGT2	55757	0|3|0	3	1	0.000659631	3	0|0|0	0.33	1	0.33	1	0.33	-0.91	10	0.27	0|2|0	2	0.67	1516	UGGG2_HUMAN
MOB3CwCL	NP_036266.2	LMOD1	25802	0|4|0	4	1.33	0.00221667	3	0|0|0	0.33	1	0.33	1	0.33	-0.91	13.33	0.22	0|2|0	2	0.67	600	LMOD1_HUMAN
MOB3CwCL	NP_001073946.1	TENM3	55714	0|5|0	5	1.67	0.000618748	3	0|0|0	0.33	1	0.33	1	0.33	-0.91	16.67	0.2	0|4|0	4	1.33	2699	TEN3_HUMAN
MOB3CwCL	NP_057423.2	RAPGEFL1	51195	0|3|0	3	1	0.00151057	3	0|0|0	0.33	1	0.33	1	0.33	-0.91	10	0.27	0|2|0	2	0.67	662	RPGFL_HUMAN
MOB3CwCL	NP_036457.1	MAPRE1	22919	0|4|0	4	1.33	0.00496269	3	0|0|0	0.33	1	0.33	1	0.33	-0.91	13.33	0.22	0|2|0	2	0.67	268	MARE1_HUMAN
MOB3CwCL	NP_006242.5	PRKAA1	5562	0|3|0	3	1	0.00178891	3	0|0|0	0.33	1	0.33	1	0.33	-0.91	10	0.27	0|2|0	2	0.67	559	AAPK1_HUMAN
MOB3CwCL	NP_115642.3	C2orf16	84226	0|4|0	4	1.33	0.000670363	3	0|0|0	0.33	1	0.33	1	0.33	-0.91	13.33	0.22	0|3|0	3	1	1984	CB016_HUMAN
MOB3CwCL	NP_002271.3	KRT35	3886	0|3|0	3	1	0.0021978	3	0|0|0	0.33	1	0.33	1	0.33	-0.91	10	0.27	0|2|0	2	0.67	455	KRT35_HUMAN
MOB3CwCL	XP_011541013.1	PHLDB1	23187	0|3|0	3	1	0.000704225	3	0|0|0	0.33	1	0.33	1	0.33	-0.91	10	0.27	0|2|0	2	0.67	1420	PHLB1_HUMAN
MOB3CwCL	NP_001302458.1	PCNT	5116	0|3|0	3	1	0.000318573	3	0|0|0	0.33	1	0.33	1	0.33	-0.91	10	0.27	0|3|0	3	1	3139	PCNT_HUMAN
MOB3CwCL	NP_001104595.1	IQSEC2	23096	0|3|0	3	1	0.000672043	3	0|0|0	0.33	1	0.33	1	0.33	-0.91	10	0.27	0|2|0	2	0.67	1488	IQEC2_HUMAN
MOB3CwCL	NP_005148.2	ABL1	25	0|3|0	3	1	0.000884956	3	0|0|0	0.33	1	0.33	1	0.33	-0.91	10	0.27	0|2|0	2	0.67	1130	ABL1_HUMAN
MOB3CwCL	NP_001333158.1	RELCH	57614	0|13|0	13	4.33	0.003464	3	0|0|0	0.33	1	0.33	1	0.33	-0.91	43.33	0.18	0|2|0	2	0.67	1250	RELCH_HUMAN
MOB3CwCL	NP_056327.4	DNAH1	25981	0|4|0	4	1.33	0.000311841	3	0|0|0	0.33	1	0.33	1	0.33	-0.91	13.33	0.22	0|2|0	2	0.67	4265	DYH1_HUMAN
MOB3CwCL	NP_056991.2	LAP3	51056	0|3|0	3	1	0.00192678	3	0|0|0	0.33	1	0.33	1	0.33	-0.91	10	0.27	0|2|0	2	0.67	519	AMPL_HUMAN
MOB3CwCL	NP_001014794.1	ILK	3611	0|3|0	3	1	0.00221239	3	0|0|0	0.33	1	0.33	1	0.33	-0.91	10	0.27	0|2|0	2	0.67	452	ILK_HUMAN
MOB3CwCL	XP_003960392.3	C4orf54	285556	0|3|0	3	1	0.000547645	3	0|0|0	0.33	1	0.33	1	0.33	-0.91	10	0.27	0|2|0	2	0.67	1826	CD054_HUMAN
MOB3CwCL	NP_001127942.1	DIPK2A	205428	0|3|0	3	1	0.00452489	3	0|0|0	0.33	1	0.33	1	0.33	-0.91	10	0.27	0|2|0	2	0.67	221	DIK2A_HUMAN
MOB3CwCL	NP_001295302.1	FKBP8	23770	0|3|0	3	1	0.00242718	3	0|0|0	0.33	1	0.33	1	0.33	-0.91	10	0.27	0|2|0	2	0.67	412	FKBP8_HUMAN
MOB3CwCL	NP_003633.1	HAT1	8520	0|3|0	3	1	0.00238663	3	0|0|0	0.33	1	0.33	1	0.33	-0.91	10	0.27	0|2|0	2	0.67	419	HAT1_HUMAN
MOB3CwCL	NP_001004360.2	DPP10	57628	0|3|0	3	1	0.00126743	3	0|0|0	0.33	1	0.33	1	0.33	-0.91	10	0.27	0|2|0	2	0.67	789	DPP10_HUMAN
MOB3CwCL	NP_006608.1	NES	10763	0|3|0	3	1	0.000616903	3	0|0|0	0.33	1	0.33	1	0.33	-0.91	10	0.27	0|2|0	2	0.67	1621	NEST_HUMAN
MOB3CwCL	NP_002007.1	FLG	2312	0|4|0	4	1.33	0.000327506	3	0|0|0	0.33	1	0.33	1	0.33	-0.91	13.33	0.22	0|2|0	2	0.67	4061	FILA_HUMAN
MOB3CwCL	NP_001290472.1	VBP1	7411	0|3|0	3	1	0.00429185	3	0|0|0	0.33	1	0.33	1	0.33	-0.91	10	0.27	0|2|0	2	0.67	233	PFD3_HUMAN
MOB3CwCL	NP_001087199.1	DYTN	391475	0|3|0	3	1	0.0017301	3	0|0|0	0.33	1	0.33	1	0.33	-0.91	10	0.27	0|2|0	2	0.67	578	DYTN_HUMAN
MOB3CwCL	NP_055309.2	TNRC6A	27327	0|4|0	4	1.33	0.00067788	3	0|0|0	0.33	1	0.33	1	0.33	-0.91	13.33	0.22	0|2|0	2	0.67	1962	TNR6A_HUMAN
MOB3CwCL	NP_000543.2	VWF	7450	0|6|0	6	2	0.000710985	3	0|0|0	0.33	1	0.33	1	0.33	-0.91	20	0.19	0|2|0	2	0.67	2813	VWF_HUMAN
MOB3CwCL	NP_060250.2	CHD7	55636	0|4|0	4	1.33	0.000443777	3	0|0|0	0.33	1	0.33	1	0.33	-0.91	13.33	0.22	0|3|0	3	1	2997	CHD7_HUMAN
MOB3CwCL	NP_005654.3	NELFA	7469	0|5|0	5	1.67	0.00309833	3	0|0|0	0.33	1	0.33	1	0.33	-0.91	16.67	0.2	0|2|0	2	0.67	539	NELFA_HUMAN
MOB3CwCL	NP_003913.3	HERC1	8925	0|3|0	3	1	0.000205719	3	0|0|0	0.33	1	0.33	1	0.33	-0.91	10	0.27	0|3|0	3	1	4861	HERC1_HUMAN
MOB3CwCL	NP_065928.2	DNAH2	146754	0|5|0	5	1.67	0.000377231	3	0|0|0	0.33	1	0.33	1	0.33	-0.91	16.67	0.2	0|2|0	2	0.67	4427	DYH2_HUMAN
MOB3CwCL	NP_001239536.1	THBS3	7059	0|4|0	4	1.33	0.00140444	3	0|0|0	0.33	1	0.33	1	0.33	-0.91	13.33	0.22	0|2|0	2	0.67	947	TSP3_HUMAN
MOB3CwCL	NP_997190.1	EFCAB12	90288	0|4|0	4	1.33	0.00232517	3	0|0|0	0.33	1	0.33	1	0.33	-0.91	13.33	0.22	0|2|0	2	0.67	572	EFC12_HUMAN
MOB3CwCL	XP_011537385.1	CFAP54	144535	0|3|0	3	1	0.000357398	3	0|0|0	0.33	1	0.33	1	0.33	-0.91	10	0.27	0|2|0	2	0.67	2798	CFA54_HUMAN
MOB3CwCL	NP_001291288.1	MUC5AC	4586	0|3|0	3	1	0.000176866	3	0|0|0	0.33	1	0.33	1	0.33	-0.91	10	0.27	0|2|0	2	0.67	5654	MUC5A_HUMAN
MOB3CwCL	NP_000531.2	RYR1	6261	0|6|0	6	2	0.000396983	3	0|0|0	0.33	1	0.33	1	0.33	-0.91	20	0.19	0|2|0	2	0.67	5038	RYR1_HUMAN
MOB3CwCL	NP_001661.1	ARVCF	421	0|4|0	4	1.33	0.00138254	3	0|0|0	0.33	1	0.33	1	0.33	-0.91	13.33	0.22	0|2|0	2	0.67	962	ARVC_HUMAN
MOB3CwCL	NP_001008225.1	UACA	55075	0|3|0	3	1	0.000712758	3	0|0|0	0.33	1	0.33	1	0.33	-0.91	10	0.27	0|2|0	2	0.67	1403	UACA_HUMAN
MOB3CwCL	NP_054888.2	CHMP4A	29082	0|3|0	3	1	0.00377358	3	0|0|0	0.33	1	0.33	1	0.33	-0.91	10	0.27	0|2|0	2	0.67	265	CHM4A_HUMAN
MOB3CwCL	NP_001291394.1	SLC29A1	2030	0|3|0	3	1	0.00207469	3	0|0|0	0.33	1	0.33	1	0.33	-0.91	10	0.27	0|2|0	2	0.67	482	S29A1_HUMAN
MOB3CwCL	NP_055529.2	IFT140	9742	0|3|0	3	1	0.000683995	3	0|0|0	0.33	1	0.33	1	0.33	-0.91	10	0.27	0|2|0	2	0.67	1462	IF140_HUMAN
MOB3CwCL	NP_000177.2	CFH	3075	0|3|0	3	1	0.000812348	3	0|0|0	0.33	1	0.33	1	0.33	-0.91	10	0.27	0|2|0	2	0.67	1231	CFAH_HUMAN
MOB3CwCL	NP_001028260.2	NGRN	51335	0|3|0	3	1	0.00343643	3	0|0|0	0.33	1	0.33	1	0.33	-0.91	10	0.27	0|2|0	2	0.67	291	NGRN_HUMAN
MOB3CwCL	NP_057336.3	BIRC6	57448	0|3|0	3	1	0.000205888	3	0|0|0	0.33	1	0.33	1	0.33	-0.91	10	0.27	0|2|0	2	0.67	4857	BIRC6_HUMAN
MOB3CwCL	NP_001002811.2	PDE4DIP	9659	0|3|0	3	1	0.000883392	3	0|0|0	0.33	1	0.33	1	0.33	-0.91	10	0.27	0|2|0	2	0.67	1132	MYOME_HUMAN
MOB3CwCL	NP_001281264.1	ADGRB2	576	0|3|0	3	1	0.000631313	3	0|0|0	0.33	1	0.33	1	0.33	-0.91	10	0.27	0|2|0	2	0.67	1584	AGRB2_HUMAN
MOB3CwCL	NP_001264198.1	OTOG	340990	0|4|0	4	1.33	0.000454701	3	0|0|0	0.33	1	0.33	1	0.33	-0.91	13.33	0.22	0|2|0	2	0.67	2925	OTOG_HUMAN
MOB3CwCL	NP_001157915.1	ANKRD31	256006	0|3|0	3	1	0.000533903	3	0|0|0	0.33	1	0.33	1	0.33	-0.91	10	0.27	0|2|0	2	0.67	1873	ANR31_HUMAN
MOB3CwCL	NP_001002029.3	C4B	721	0|0|8	8	2.67	0.00153096	3	0|0|0	0.33	1	0.33	1	0.33	-0.91	26.67	0.18	0|0|2	2	0.67	1744	CO4B_HUMAN
MOB3CwCL	NP_001015509.1	PTRH2	51651	0|0|5	5	1.67	0.00927778	3	0|0|0	0.33	1	0.33	1	0.33	-0.91	16.67	0.2	0|0|3	3	1	180	PTH2_HUMAN
MOB3CwCL	NP_001020278.1	ADAR	103	0|0|4	4	1.33	0.00142857	3	0|0|0	0.33	1	0.33	1	0.33	-0.91	13.33	0.22	0|0|2	2	0.67	931	DSRAD_HUMAN
MOB3CwCL	NP_001265541.1	EIF1AY	9086	0|0|6	6	2	0.015748	3	0|0|0	0.33	1	0.33	1	0.33	-0.91	20	0.19	0|0|2	2	0.67	127	IF1AY_HUMAN
MOB3CwCL	NP_004542.1	NDUFS3	4722	0|0|3	3	1	0.00378788	3	0|0|0	0.33	1	0.33	1	0.33	-0.91	10	0.27	0|0|2	2	0.67	264	NDUS3_HUMAN
MOB3CwCL	NP_057381.3	PCYOX1	51449	0|0|5	5	1.67	0.00330693	3	0|0|0	0.33	1	0.33	1	0.33	-0.91	16.67	0.2	0|0|3	3	1	505	PCYOX_HUMAN
MOB3CwCL	NP_060366.1	GID8	54994	0|0|4	4	1.33	0.00583333	3	0|0|0	0.33	1	0.33	1	0.33	-0.91	13.33	0.22	0|0|2	2	0.67	228	GID8_HUMAN
MOB3CwCL	NP_060542.4	HEATR1	55127	0|0|3	3	1	0.000466418	3	0|0|0	0.33	1	0.33	1	0.33	-0.91	10	0.27	0|0|2	2	0.67	2144	HEAT1_HUMAN
MOB3CwCL	NP_000068.1	CDKN2A	1029	0|0|3	3	1	0.00641026	3	0|0|0	0.33	1	0.33	1	0.33	-0.91	10	0.27	0|0|2	2	0.67	156	CDN2A_HUMAN
MOB3CwCL	NP_004645.2	USP9Y	8287	0|0|7	7	2.33	0.000911937	3	0|0|0	0.33	1	0.33	1	0.33	-0.91	23.33	0.18	0|0|3	3	1	2555	USP9Y_HUMAN
MOB3CwCL	NP_001027565.1	HNRNPH2	3188	0|0|13	13	4.33	0.00964365	3	0|0|0	0.33	1	0.33	1	0.33	-0.91	43.33	0.18	0|0|4	4	1.33	449	HNRH2_HUMAN
MOB3CwCL	NP_001247421.1	RDX	5962	0|0|5	5	1.67	0.0027649	3	0|0|0	0.33	1	0.33	1	0.33	-0.91	16.67	0.2	0|0|2	2	0.67	604	RADI_HUMAN
MOB3CwCL	NP_001273013.1	TRMT112	51504	0|0|3	3	1	0.00943396	3	0|0|0	0.33	1	0.33	1	0.33	-0.91	10	0.27	0|0|2	2	0.67	106	F5GX77_HUMAN
MOB3CwCL	NP_001304310.1	HSPA4L	22824	0|0|3	3	1	0.00114943	3	0|0|0	0.33	1	0.33	1	0.33	-0.91	10	0.27	0|0|2	2	0.67	870	HS74L_HUMAN
MOB3CwCL	NP_001273700.1	ANKRD17	26057	0|0|5	5	1.67	0.000670683	3	0|0|0	0.33	1	0.33	1	0.33	-0.91	16.67	0.2	0|0|3	3	1	2490	ANR17_HUMAN
MOB3CwCL	NP_001284519.1	CD3EAP	10849	0|0|4	4	1.33	0.00259766	3	0|0|0	0.33	1	0.33	1	0.33	-0.91	13.33	0.22	0|0|2	2	0.67	512	RPA34_HUMAN
MOB3CwCL	NP_001104567.1	LYN	4067	0|0|3	3	1	0.00203666	3	0|0|0	0.33	1	0.33	1	0.33	-0.91	10	0.27	0|0|2	2	0.67	491	LYN_HUMAN
MOB3CwCL	NP_001123892.1	SMARCC2	6601	0|0|4	4	1.33	0.00115451	3	0|0|0	0.33	1	0.33	1	0.33	-0.91	13.33	0.22	0|0|2	2	0.67	1152	SMRC2_HUMAN
MOB3CwCL	NP_056932.2	KRT76	51350	0|0|11	11	3.67	0.00575235	3	0|0|0	0.33	1	0.33	1	0.33	-0.91	36.67	0.18	0|0|5	5	1.67	638	K22O_HUMAN
MOB3CwCL	NP_003925.1	FUBP3	8939	0|0|3	3	1	0.00174825	3	0|0|0	0.33	1	0.33	1	0.33	-0.91	10	0.27	0|0|2	2	0.67	572	FUBP3_HUMAN
MOB3CwCL	NP_004975.2	KIF5A	3798	0|0|10	10	3.33	0.00322674	3	0|2|0	0.33	1	0.33	1	0.33	-3.08	5	0.27	0|0|6	6	2	1032	KIF5A_HUMAN
MOB3CwCL	NP_005518.3	HSPA1L	3305	0|0|47	47	15.67	0.0244462	3	0|0|0	0.33	1	0.33	1	0.33	-0.91	156.67	0.17	0|0|14	14	4.67	641	HS71L_HUMAN
MOB3CwCL	NP_068814.2	HSPA2	3306	0|0|70	70	23.33	0.0365102	3	0|0|0	0.33	1	0.33	1	0.33	-0.91	233.33	0.17	0|0|15	15	5	639	HSP72_HUMAN
MOB3CwCL	NP_001269373.1	EHD1	10938	0|0|3	3	1	0.00187266	3	0|0|0	0.33	1	0.33	1	0.33	-0.91	10	0.27	0|0|2	2	0.67	534	EHD1_HUMAN
MOB3CwCL	NP_078805.3	CDC73	79577	0|0|6	6	2	0.00376648	3	0|0|0	0.33	1	0.33	1	0.33	-0.91	20	0.19	0|0|3	3	1	531	CDC73_HUMAN
MOB3CwCL	NP_004539.1	NDUFB10	4716	0|0|3	3	1	0.00581395	3	0|0|0	0.33	1	0.33	1	0.33	-0.91	10	0.27	0|0|2	2	0.67	172	NDUBA_HUMAN
MOB3CwCL	NP_004459.2	FHL3	2275	0|0|3	3	1	0.00357143	3	0|0|0	0.33	1	0.33	1	0.33	-0.91	10	0.27	0|0|2	2	0.67	280	FHL3_HUMAN
MOB3CwCL	NP_067642.1	GNB4	59345	0|0|4	4	1.33	0.00391176	3	0|0|0	0.33	1	0.33	1	0.33	-0.91	13.33	0.22	0|0|3	3	1	340	GBB4_HUMAN
MOB3CwCL	NP_001035754.1	PPAN-P2RY11	692312	0|0|3	3	1	0.00125945	3	0|0|0	0.33	1	0.33	1	0.33	-0.91	10	0.27	0|0|2	2	0.67	794	SSF1_HUMAN
MOB3CwCL	NP_001091981.1	KIF2A	3796	0|0|3	3	1	0.00134409	3	0|0|0	0.33	1	0.33	1	0.33	-0.91	10	0.27	0|0|2	2	0.67	744	KIF2A_HUMAN
MOB3CwCL	NP_001099000.1	CAP1	10487	0|0|3	3	1	0.00210526	3	0|0|0	0.33	1	0.33	1	0.33	-0.91	10	0.27	0|0|2	2	0.67	475	CAP1_HUMAN
MOB3CwCL	NP_001161093.1	ATXN10	25814	0|0|3	3	1	0.00243309	3	0|0|0	0.33	1	0.33	1	0.33	-0.91	10	0.27	0|0|2	2	0.67	411	ATX10_HUMAN
MOB3CwCL	NP_001308122.1	TBL1XR1	79718	0|0|3	3	1	0.00194553	3	0|0|0	0.33	1	0.33	1	0.33	-0.91	10	0.27	0|0|2	2	0.67	514	TBL1R_HUMAN
MOB3CwCL	NP_057724.2	MRPS30	10884	0|0|4	4	1.33	0.00302961	3	0|0|0	0.33	1	0.33	1	0.33	-0.91	13.33	0.22	0|0|2	2	0.67	439	RT30_HUMAN
MOB3CwCL	NP_597709.2	RAVER1	125950	0|0|3	3	1	0.00132275	3	0|0|0	0.33	1	0.33	1	0.33	-0.91	10	0.27	0|0|3	3	1	756	RAVR1_HUMAN
MOB3CwCL	NP_001093592.1	SBNO2	22904	0|0|3	3	1	0.000763942	3	0|0|0	0.33	1	0.33	1	0.33	-0.91	10	0.27	0|0|2	2	0.67	1309	SBNO2_HUMAN
MOB3CwCL	NP_001278805.1	TACC2	10579	0|0|3	3	1	0.000353857	3	0|0|0	0.33	1	0.33	1	0.33	-0.91	10	0.27	0|0|2	2	0.67	2826	B2RWP4_HUMAN
MOB3CwCL	NP_001013455.1	SEH1L	81929	0|0|4	4	1.33	0.00315914	3	0|0|0	0.33	1	0.33	1	0.33	-0.91	13.33	0.22	0|0|2	2	0.67	421	SEH1_HUMAN
MOB3CwCL	NP_001273206.1	TUBGCP3	10426	0|0|3	3	1	0.00111483	3	0|0|0	0.33	1	0.33	1	0.33	-0.91	10	0.27	0|0|2	2	0.67	897	GCP3_HUMAN
MOB3CwCL	NP_036425.1	PXDN	7837	0|0|4	4	1.33	0.000899256	3	0|0|0	0.33	1	0.33	1	0.33	-0.91	13.33	0.22	0|0|4	4	1.33	1479	PXDN_HUMAN
MOB3CwCL	NP_002614.2	PFDN4	5203	0|0|3	3	1	0.00746269	3	0|0|0	0.33	1	0.33	1	0.33	-0.91	10	0.27	0|0|2	2	0.67	134	PFD4_HUMAN
MOB3CwCL	NP_001238754.1	SP1	6667	0|0|4	4	1.33	0.00180461	3	0|0|0	0.33	1	0.33	1	0.33	-0.91	13.33	0.22	0|0|2	2	0.67	737	SP1_HUMAN
MOB3CwCL	NP_997239.2	C1orf174	339448	0|0|3	3	1	0.00411523	3	0|0|0	0.33	1	0.33	1	0.33	-0.91	10	0.27	0|0|2	2	0.67	243	CA174_HUMAN
MOB3CwCL	NP_001243607.1	PRORP	9692	0|0|3	3	1	0.00176367	3	0|0|0	0.33	1	0.33	1	0.33	-0.91	10	0.27	0|0|2	2	0.67	567	MRPP3_HUMAN
MOB3CwCL	NP_001019397.1	ARF1	375	0|0|5	5	1.67	0.00922652	3	0|0|0	0.33	1	0.33	1	0.33	-0.91	16.67	0.2	0|0|2	2	0.67	181	ARF1_HUMAN
MOB3CwCL	NP_073153.1	ANAPC1	64682	0|0|3	3	1	0.000514403	3	0|0|0	0.33	1	0.33	1	0.33	-0.91	10	0.27	0|0|2	2	0.67	1944	APC1_HUMAN
MOB3CwCL	NP_004715.1	ZW10	9183	0|0|4	4	1.33	0.00170732	3	0|0|0	0.33	1	0.33	1	0.33	-0.91	13.33	0.22	0|0|2	2	0.67	779	ZW10_HUMAN
MOB3CwCL	NP_001108628.1	GDI2	2665	0|0|3	3	1	0.0025	3	0|0|0	0.33	1	0.33	1	0.33	-0.91	10	0.27	0|0|2	2	0.67	400	GDIB_HUMAN
MOB3CwCL	NP_001153239.1	BZW2	28969	0|0|3	3	1	0.00238663	3	0|0|0	0.33	1	0.33	1	0.33	-0.91	10	0.27	0|0|2	2	0.67	419	BZW2_HUMAN
MOB3CwCL	NP_060311.1	SDHAF2	54949	0|0|3	3	1	0.0060241	3	0|0|0	0.33	1	0.33	1	0.33	-0.91	10	0.27	0|0|2	2	0.67	166	SDHF2_HUMAN
MOB3CwCL	NP_001268366.1	ADRM1	11047	0|0|3	3	1	0.00271739	3	0|0|0	0.33	1	0.33	1	0.33	-0.91	10	0.27	0|0|2	2	0.67	368	ADRM1_HUMAN
MOB3CwCL	NP_001096616.1	GIGYF2	26058	0|0|4	4	1.33	0.00102386	3	0|0|0	0.33	1	0.33	1	0.33	-0.91	13.33	0.22	0|0|2	2	0.67	1299	GGYF2_HUMAN
MOB3CwCL	NP_001316681.1	FAM136A	84908	0|0|3	3	1	0.00408163	3	0|0|0	0.33	1	0.33	1	0.33	-0.91	10	0.27	0|0|2	2	0.67	245	E7EQY1_HUMAN
MOB3CwCL	NP_055506.1	AQR	9716	0|0|4	4	1.33	0.000895623	3	0|0|0	0.33	1	0.33	1	0.33	-0.91	13.33	0.22	0|0|3	3	1	1485	AQR_HUMAN
MOB3CwCL	NP_775813.2	PLBD2	196463	0|0|5	5	1.67	0.00283531	3	0|0|0	0.33	1	0.33	1	0.33	-0.91	16.67	0.2	0|0|2	2	0.67	589	PLBL2_HUMAN
MOB3CwCL	NP_001333826.1	EGFR	1956	0|0|5	5	1.67	0.00153071	3	0|0|0	0.33	1	0.33	1	0.33	-0.91	16.67	0.2	0|0|2	2	0.67	1091	Q504U8_HUMAN
MOB3CwCL	NP_001273677.1	MRPS27	23107	0|0|4	4	1.33	0.00310748	3	0|0|0	0.33	1	0.33	1	0.33	-0.91	13.33	0.22	0|0|2	2	0.67	428	RT27_HUMAN
MOB3CwCL	NP_071327.2	SDF2L1	23753	0|0|3	3	1	0.00452489	3	0|0|0	0.33	1	0.33	1	0.33	-0.91	10	0.27	0|0|2	2	0.67	221	SDF2L_HUMAN
MOB3CwCL	NP_002887.2	RBM4	5936	0|0|3	3	1	0.00274725	3	0|0|0	0.33	1	0.33	1	0.33	-0.91	10	0.27	0|0|2	2	0.67	364	RBM4_HUMAN
MOB3CwCL	NP_001245321.1	CLPB	81570	0|0|4	4	1.33	0.00196455	3	0|0|0	0.33	1	0.33	1	0.33	-0.91	13.33	0.22	0|0|2	2	0.67	677	CLPB_HUMAN
MOB3CwCL	NP_002803.2	PSMD8	5714	0|0|3	3	1	0.00285714	3	0|0|0	0.33	1	0.33	1	0.33	-0.91	10	0.27	0|0|2	2	0.67	350	PSMD8_HUMAN
MOB3CwCL	NP_002898.2	RECQL	5965	0|0|3	3	1	0.00154083	3	0|0|0	0.33	1	0.33	1	0.33	-0.91	10	0.27	0|0|2	2	0.67	649	RECQ1_HUMAN
MOB3CwCL	NP_945352.3	CYSRT1	375791	0|0|3	3	1	0.000967118	3	0|0|0	0.33	1	0.33	1	0.33	-0.91	10	0.27	0|0|2	2	0.67	1034	CRTP1_HUMAN
MOB3CwCL	NP_001230865.1	PRPSAP2	5636	0|0|3	3	1	0.00303951	3	0|0|0	0.33	1	0.33	1	0.33	-0.91	10	0.27	0|0|2	2	0.67	329	KPRB_HUMAN
MOB3CwCL	NP_055634.3	PJA2	9867	0|0|3	3	1	0.00141243	3	0|0|0	0.33	1	0.33	1	0.33	-0.91	10	0.27	0|0|2	2	0.67	708	PJA2_HUMAN
MOB3CwCL	NP_006362.1	CRTAP	10491	0|0|3	3	1	0.00249377	3	0|0|0	0.33	1	0.33	1	0.33	-0.91	10	0.27	0|0|2	2	0.67	401	CRTAP_HUMAN
MOB3CwCL	NP_001034842.2	EML6	400954	0|0|3	3	1	0.000510725	3	0|0|0	0.33	1	0.33	1	0.33	-0.91	10	0.27	0|0|2	2	0.67	1958	EMAL6_HUMAN
MOB3CwCL	NP_001070674.1	SEC31A	22872	0|0|3	3	1	0.000904159	3	0|0|0	0.33	1	0.33	1	0.33	-0.91	10	0.27	0|0|2	2	0.67	1106	SC31A_HUMAN
MOB3CwCL	NP_079146.2	PREX2	80243	0|0|3	3	1	0.000622665	3	0|0|0	0.33	1	0.33	1	0.33	-0.91	10	0.27	0|0|2	2	0.67	1606	PREX2_HUMAN
MOB3CwCL	NP_001257356.1	PSMD5	5711	0|0|3	3	1	0.0021692	3	0|0|0	0.33	1	0.33	1	0.33	-0.91	10	0.27	0|0|2	2	0.67	461	PSMD5_HUMAN
MOB3CwCL	NP_004729.1	VAPB	9217	0|0|4	4	1.33	0.00547325	3	0|0|0	0.33	1	0.33	1	0.33	-0.91	13.33	0.22	0|0|2	2	0.67	243	VAPB_HUMAN
MOB3CwCL	NP_001104262.1	MECP2	4204	0|0|3	3	1	0.00200803	3	0|0|0	0.33	1	0.33	1	0.33	-0.91	10	0.27	0|0|2	2	0.67	498	MECP2_HUMAN
MOB3CwCL	NP_002588.3	PDC	5132	0|0|3	3	1	0.00406504	3	0|0|0	0.33	1	0.33	1	0.33	-0.91	10	0.27	0|0|2	2	0.67	246	PHOS_HUMAN
MOB3CwCL	NP_001035095.1	TCERG1	10915	0|0|3	3	1	0.000928505	3	0|0|0	0.33	1	0.33	1	0.33	-0.91	10	0.27	0|0|2	2	0.67	1077	TCRG1_HUMAN
MOB3CwCL	XP_011538646.1	DLG5	9231	0|0|3	3	1	0.000553403	3	0|0|0	0.33	1	0.33	1	0.33	-0.91	10	0.27	0|0|3	3	1	1807	DLG5_HUMAN
MOB3CwCL	NP_115766.3	NIFK	84365	0|0|3	3	1	0.00341297	3	0|0|0	0.33	1	0.33	1	0.33	-0.91	10	0.27	0|0|3	3	1	293	MK67I_HUMAN
MOB3CwCL	NP_071751.3	P3H1	64175	0|0|3	3	1	0.0013587	3	0|0|0	0.33	1	0.33	1	0.33	-0.91	10	0.27	0|0|2	2	0.67	736	P3H1_HUMAN
MOB3CwCL	NP_065819.1	KCTD16	57528	0|0|5	5	1.67	0.00390187	3	0|0|0	0.33	1	0.33	1	0.33	-0.91	16.67	0.2	0|0|2	2	0.67	428	KCD16_HUMAN
MOB3CwCL	NP_006333.1	TACC3	10460	0|0|3	3	1	0.00119332	3	0|0|0	0.33	1	0.33	1	0.33	-0.91	10	0.27	0|0|2	2	0.67	838	TACC3_HUMAN
MOB3CwCL	NP_055865.1	CMTR1	23070	0|0|4	4	1.33	0.00159281	3	0|0|0	0.33	1	0.33	1	0.33	-0.91	13.33	0.22	0|0|2	2	0.67	835	CMTR1_HUMAN
MOB3CwCL	XP_005249367.1	DST	667	0|0|5	5	1.67	0.00021361	3	0|0|0	0.33	1	0.33	1	0.33	-0.91	16.67	0.2	0|0|4	4	1.33	7818	DYST_HUMAN
MOB3CwCL	NP_001098684.1	ASH2L	9070	0|0|7	7	2.33	0.0043633	3	0|0|0	0.33	1	0.33	1	0.33	-0.91	23.33	0.18	0|0|2	2	0.67	534	ASH2L_HUMAN
MOB3CwCL	NP_001166184.1	GOLGA4	2803	0|0|3	3	1	0.000445831	3	0|0|0	0.33	1	0.33	1	0.33	-0.91	10	0.27	0|0|2	2	0.67	2243	GOGA4_HUMAN
MOB3CwCL	NP_001304941.1	XRCC4	7518	0|0|4	4	1.33	0.00395833	3	0|0|0	0.33	1	0.33	1	0.33	-0.91	13.33	0.22	0|0|2	2	0.67	336	XRCC4_HUMAN
MOB3CwCL	NP_003293.2	TRIP6	7205	0|0|3	3	1	0.00210084	3	0|0|0	0.33	1	0.33	1	0.33	-0.91	10	0.27	0|0|2	2	0.67	476	TRIP6_HUMAN
MOB3CwCL	NP_006026.3	CDC42BPB	9578	0|0|3	3	1	0.000584454	3	0|0|0	0.33	1	0.33	1	0.33	-0.91	10	0.27	0|0|2	2	0.67	1711	MRCKB_HUMAN
MOB3CwCL	NP_787048.1	TXLNA	200081	0|0|7	7	2.33	0.0042674	3	0|0|0	0.33	1	0.33	1	0.33	-0.91	23.33	0.18	0|0|2	2	0.67	546	TXLNA_HUMAN
MOB3CwCL	NP_620686.1	ADAMTS15	170689	0|0|3	3	1	0.00105263	3	0|0|0	0.33	1	0.33	1	0.33	-0.91	10	0.27	0|0|2	2	0.67	950	ATS15_HUMAN
MOB3CwCL	NP_001153173.1	FHL1	2273	0|0|17	17	5.67	0.0183495	3	0|0|0	0.33	1	0.33	1	0.33	-0.91	56.67	0.17	0|0|2	2	0.67	309	FHL1_HUMAN
MOB3CwCL	NP_004516.2	LRP2	4036	0|0|4	4	1.33	0.000285714	3	0|0|0	0.33	1	0.33	1	0.33	-0.91	13.33	0.22	0|0|3	3	1	4655	LRP2_HUMAN
MOB3CwCL	NP_001028725.1	SPECC1	92521	0|0|4	4	1.33	0.00124532	3	0|0|0	0.33	1	0.33	1	0.33	-0.91	13.33	0.22	0|0|3	3	1	1068	CYTSB_HUMAN
MOB3CwCL	NP_001007246.1	IFRD1	3475	0|0|3	3	1	0.00221729	3	0|0|0	0.33	1	0.33	1	0.33	-0.91	10	0.27	0|0|2	2	0.67	451	IFRD1_HUMAN
MOB3CwCL	XP_016867084.1	LOC107986531	107986531	0|0|3	3	1	0.00377358	3	0|0|0	0.33	1	0.33	1	0.33	-0.91	10	0.27	0|0|2	2	0.67	265
MOB3CwCL	NP_004822.2	MED26	9441	0|0|3	3	1	0.00166667	3	0|0|0	0.33	1	0.33	1	0.33	-0.91	10	0.27	0|0|2	2	0.67	600	MED26_HUMAN
MOB3CwCL	NP_001116698.1	MTO1	25821	0|0|4	4	1.33	0.00181694	3	0|0|0	0.33	1	0.33	1	0.33	-0.91	13.33	0.22	0|0|2	2	0.67	732	MTO1_HUMAN
MOB3CwCL	NP_116254.4	TNS4	84951	0|0|3	3	1	0.0013986	3	0|0|0	0.33	1	0.33	1	0.33	-0.91	10	0.27	0|0|3	3	1	715	TENS4_HUMAN
MOB3CwCL	NP_001269460.1	ADNP	23394	0|0|3	3	1	0.000907441	3	0|0|0	0.33	1	0.33	1	0.33	-0.91	10	0.27	0|0|2	2	0.67	1102	ADNP_HUMAN
MOB3CwCL	XP_016855187.1	LOC400499	400499	0|0|3	3	1	0.000428449	3	0|0|0	0.33	1	0.33	1	0.33	-0.91	10	0.27	0|0|3	3	1	2334	YP015_HUMAN
MOB3CwCL	NP_001308656.1	HTRA2	27429	0|0|3	3	1	0.00229358	3	0|0|0	0.33	1	0.33	1	0.33	-0.91	10	0.27	0|0|2	2	0.67	436	HTRA2_HUMAN
MOB3CwCL	NP_068579.3	EXOC4	60412	0|0|3	3	1	0.00102669	3	0|0|0	0.33	1	0.33	1	0.33	-0.91	10	0.27	0|0|2	2	0.67	974	EXOC4_HUMAN
MOB3CwCL	NP_066267.2	ANK3	288	0|0|3	3	1	0.000228467	3	0|0|0	0.33	1	0.33	1	0.33	-0.91	10	0.27	0|0|2	2	0.67	4377	ANK3_HUMAN
MOB3CwCL	XP_005259549.1	GIPC3	126326	0|0|4	4	1.33	0.000985915	3	0|0|0	0.33	1	0.33	1	0.33	-0.91	13.33	0.22	0|0|2	2	0.67	1349	A0A2R8Y651_HUMAN
MOB3CwCL	NP_001243224.1	ETS2	2114	0|0|3	3	1	0.00164204	3	0|0|0	0.33	1	0.33	1	0.33	-0.91	10	0.27	0|0|2	2	0.67	609	ETS2_HUMAN
MOB3CwCL	NP_981948.1	LURAP1L	286343	0|0|3	3	1	0.00438596	3	0|0|0	0.33	1	0.33	1	0.33	-0.91	10	0.27	0|0|2	2	0.67	228	LUR1L_HUMAN
MOB3CwCL	NP_036440.1	KDM2A	22992	0|0|3	3	1	0.000860585	3	0|0|0	0.33	1	0.33	1	0.33	-0.91	10	0.27	0|0|2	2	0.67	1162	KDM2A_HUMAN
MOB3CwCL	NP_003556.1	ULK1	8408	0|0|4	4	1.33	0.00126667	3	0|0|0	0.33	1	0.33	1	0.33	-0.91	13.33	0.22	0|0|2	2	0.67	1050	ULK1_HUMAN
MOB3CwCL	NP_006006.3	ARID1A	8289	0|0|5	5	1.67	0.000730853	3	0|0|0	0.33	1	0.33	1	0.33	-0.91	16.67	0.2	0|0|2	2	0.67	2285	ARI1A_HUMAN
MOB3CwCL	XP_011539510.1	MAGI3	260425	0|0|3	3	1	0.000798085	3	0|0|0	0.33	1	0.33	1	0.33	-0.91	10	0.27	0|0|2	2	0.67	1253	MAGI3_HUMAN
MOB3CwCL	NP_003311.2	TUB	7275	0|0|3	3	1	0.00178253	3	0|0|0	0.33	1	0.33	1	0.33	-0.91	10	0.27	0|0|2	2	0.67	561	TUB_HUMAN
MOB3CwCL	NP_001297050.1	ATXN2	6311	0|0|3	3	1	0.000931966	3	0|0|0	0.33	1	0.33	1	0.33	-0.91	10	0.27	0|0|2	2	0.67	1073	F8VQP2_HUMAN
MOB3CwCL	XP_005263275.2	CENPU	79682	0|0|3	3	1	0.00223214	3	0|0|0	0.33	1	0.33	1	0.33	-0.91	10	0.27	0|0|2	2	0.67	448	CENPU_HUMAN
MOB3CwCL	XP_016868308.1	DOCK4	9732	0|0|4	4	1.33	0.000663011	3	0|0|0	0.33	1	0.33	1	0.33	-0.91	13.33	0.22	0|0|2	2	0.67	2006	DOCK4_HUMAN
MOB3CwCL	NP_076996.2	FASTKD3	79072	0|0|3	3	1	0.00151057	3	0|0|0	0.33	1	0.33	1	0.33	-0.91	10	0.27	0|0|2	2	0.67	662	FAKD3_HUMAN
MOB3CwCL	NP_003949.1	RNF8	9025	0|0|3	3	1	0.00206186	3	0|0|0	0.33	1	0.33	1	0.33	-0.91	10	0.27	0|0|2	2	0.67	485	RNF8_HUMAN
MOB3CwCL	NP_001035940.1	CEP85L	387119	0|0|3	3	1	0.00124224	3	0|0|0	0.33	1	0.33	1	0.33	-0.91	10	0.27	0|0|2	2	0.67	805	CE85L_HUMAN
MOB3CwCL	NP_065810.2	STARD9	57519	0|0|5	5	1.67	0.000355319	3	0|0|0	0.33	1	0.33	1	0.33	-0.91	16.67	0.2	0|0|2	2	0.67	4700	STAR9_HUMAN
MOB3CwCL	NP_008949.4	CNTRL	11064	0|0|3	3	1	0.000430108	3	0|0|0	0.33	1	0.33	1	0.33	-0.91	10	0.27	0|0|2	2	0.67	2325	CNTRL_HUMAN
MOB3CwCL	NP_001186978.2	CFAP46	54777	0|0|6	6	2	0.000736648	3	0|0|0	0.33	1	0.33	1	0.33	-0.91	20	0.19	0|0|2	2	0.67	2715	CFA46_HUMAN
MOB3CwCL	NP_001308392.1	NCLN	56926	2|0|0	2	0.67	0.00119217	3	0|0|0	0.32	0.97	0.32	0.97	0.32	-0.91	6.67	0.36	2|0|0	2	0.67	562	NCLN_HUMAN
MOB3CwCL	NP_071344.1	MRPL17	63875	7|9|12	28	9.33	0.0533143	3	0|6|5	0.32	0.72	0.32	0.72	0.32	-3.31	2.55	0.41	4|5|7	16	5.33	175	RM17_HUMAN
MOB3CwCL	Q6IFX2	Krt42	68239	12|0|0	12	4	0.00884956	3	5|0|0	0.32	0.95	0.32	0.95	0.32	-6.45	2.4	0.41	7|0|0	7	2.33	452
MOB3CwCL	NP_006077.2	TUBB3	10381	50|0|0	50	16.67	0.0370444	3	0|25|0	0.32	0.97	0.32	0.97	0.32	-34.5	2	0.41	13|0|0	13	4.33	450	TBB3_HUMAN
MOB3CwCL	NP_112593.2	KATNAL2	83473	2|0|0	2	0.67	0.00143777	3	0|0|0	0.32	0.97	0.32	0.97	0.32	-0.91	6.67	0.36	2|0|0	2	0.67	466	KATL2_HUMAN
MOB3CwCL	NP_001290386.1	TTI1	9675	2|0|0	2	0.67	0.000615243	3	0|0|0	0.32	0.97	0.32	0.97	0.32	-0.91	6.67	0.36	2|0|0	2	0.67	1089	TTI1_HUMAN
MOB3CwCL	NP_071741.2	NCAPG	64151	2|0|0	2	0.67	0.000660099	3	0|0|0	0.32	0.97	0.32	0.97	0.32	-0.91	6.67	0.36	2|0|0	2	0.67	1015	CND3_HUMAN
MOB3CwCL	NP_006582.1	POLD3	10714	2|0|0	2	0.67	0.00143777	3	0|0|0	0.32	0.97	0.32	0.97	0.32	-0.91	6.67	0.36	2|0|0	2	0.67	466	DPOD3_HUMAN
MOB3CwCL	NP_001229573.1	RAB2A	5862	2|0|0	2	0.67	0.00356383	3	0|0|0	0.32	0.97	0.32	0.97	0.32	-0.91	6.67	0.36	2|0|0	2	0.67	188	RAB2A_HUMAN
MOB3CwCL	NP_075384.3	KRI1	65095	2|0|0	2	0.67	0.000944993	3	0|0|0	0.32	0.97	0.32	0.97	0.32	-0.91	6.67	0.36	2|0|0	2	0.67	709	KRI1_HUMAN
MOB3CwCL	NP_073572.2	ACBD3	64746	2|0|0	2	0.67	0.00126894	3	0|0|0	0.32	0.97	0.32	0.97	0.32	-0.91	6.67	0.36	2|0|0	2	0.67	528	GCP60_HUMAN
MOB3CwCL	NP_001002814.2	RAB11FIP1	80223	3|0|6	9	3	0.00233827	3	3|2|0	0.32	0.83	0.32	0.83	0.32	-6.83	1.8	0.41	2|0|4	6	2	1283	RFIP1_HUMAN
MOB3CwCL	NP_057712.2	WAC	51322	2|0|0	2	0.67	0.00103555	3	0|0|0	0.32	0.97	0.32	0.97	0.32	-0.91	6.67	0.36	2|0|0	2	0.67	647	WAC_HUMAN
MOB3CwCL	NP_065897.1	SLAIN2	57606	5|2|6	13	4.33	0.00745267	3	0|2|4	0.32	0.6	0.32	0.6	0.32	-4.37	2.17	0.41	3|2|3	8	2.67	581	SLAI2_HUMAN
MOB3CwCL	XP_011517414.1	NTNG2	84628	2|0|0	2	0.67	0.00219672	3	0|0|0	0.32	0.97	0.32	0.97	0.32	-0.91	6.67	0.36	2|0|0	2	0.67	305	NTNG2_HUMAN
MOB3CwCL	NP_001273086.1	DYNC1LI2	1783	2|0|0	2	0.67	0.00161446	3	0|0|0	0.32	0.97	0.32	0.97	0.32	-0.91	6.67	0.36	2|0|0	2	0.67	415	DC1L2_HUMAN
MOB3CwCL	NP_002615.2	PFDN5	5204	2|0|0	2	0.67	0.00435065	3	0|0|0	0.32	0.97	0.32	0.97	0.32	-0.91	6.67	0.36	2|0|0	2	0.67	154	PFD5_HUMAN
MOB3CwCL	NP_001164185.1	BCAR1	9564	2|0|0	2	0.67	0.000731441	3	0|0|0	0.32	0.97	0.32	0.97	0.32	-0.91	6.67	0.36	2|0|0	2	0.67	916	BCAR1_HUMAN
MOB3CwCL	NP_006083.1	NOD1	10392	2|0|0	2	0.67	0.000703043	3	0|0|0	0.32	0.97	0.32	0.97	0.32	-0.91	6.67	0.36	2|0|0	2	0.67	953	NOD1_HUMAN
MOB3CwCL	XP_011523371.1	USP36	57602	2|0|0	2	0.67	0.000724324	3	0|0|0	0.32	0.97	0.32	0.97	0.32	-0.91	6.67	0.36	2|0|0	2	0.67	925	UBP36_HUMAN
MOB3CwCL	NP_003093.2	SOD3	6649	2|0|0	2	0.67	0.00279167	3	0|0|0	0.32	0.97	0.32	0.97	0.32	-0.91	6.67	0.36	2|0|0	2	0.67	240	SODE_HUMAN
MOB3CwCL	NP_002195.1	ITGA3	3675	2|0|0	2	0.67	0.000637488	3	0|0|0	0.32	0.97	0.32	0.97	0.32	-0.91	6.67	0.36	2|0|0	2	0.67	1051	ITA3_HUMAN
MOB3CwCL	XP_016864379.1	LOC107986255	107986255	2|0|0	2	0.67	0.0034715	3	0|0|0	0.32	0.97	0.32	0.97	0.32	-0.91	6.67	0.36	2|0|0	2	0.67	193
MOB3CwCL	NP_001310271.1	AHCTF1	25909	2|0|0	2	0.67	0.000295675	3	0|0|0	0.32	0.97	0.32	0.97	0.32	-0.91	6.67	0.36	2|0|0	2	0.67	2266	ELYS_HUMAN
MOB3CwCL	NP_055138.2	PATZ1	23598	2|0|0	2	0.67	0.000975255	3	0|0|0	0.32	0.97	0.32	0.97	0.32	-0.91	6.67	0.36	2|0|0	2	0.67	687	PATZ1_HUMAN
MOB3CwCL	NP_000204.3	ITGB4	3691	2|0|0	2	0.67	0.000367728	3	0|0|0	0.32	0.97	0.32	0.97	0.32	-0.91	6.67	0.36	2|0|0	2	0.67	1822	ITB4_HUMAN
MOB3CwCL	NP_001207694.1	IKZF1	10320	2|0|0	2	0.67	0.00140461	3	0|0|0	0.32	0.97	0.32	0.97	0.32	-0.91	6.67	0.36	2|0|0	2	0.67	477	IKZF1_HUMAN
MOB3CwCL	XP_005265813.1	KIAA1211	57482	2|0|0	2	0.67	0.000586177	3	0|0|0	0.32	0.97	0.32	0.97	0.32	-0.91	6.67	0.36	2|0|0	2	0.67	1143	K1211_HUMAN
MOB3CwCL	XP_011539024.1	COL16A1	1307	2|0|0	2	0.67	0.000421649	3	0|0|0	0.32	0.97	0.32	0.97	0.32	-0.91	6.67	0.36	2|0|0	2	0.67	1589	COGA1_HUMAN
MOB3CwCL	NP_001269314.1	CSNK2B	1460	2|0|0	2	0.67	0.00316038	3	0|0|0	0.32	0.97	0.32	0.97	0.32	-0.91	6.67	0.36	2|0|0	2	0.67	212	CSK2B_HUMAN
MOB3CwCL	NP_443725.3	CMTM1	113540	2|0|0	2	0.67	0.00234266	3	0|0|0	0.32	0.97	0.32	0.97	0.32	-0.91	6.67	0.36	2|0|0	2	0.67	286	CKLF1_HUMAN
MOB3CwCL	NP_004477.3	GOLGA2	2801	2|0|0	2	0.67	0.000668663	3	0|0|0	0.32	0.97	0.32	0.97	0.32	-0.91	6.67	0.36	2|0|0	2	0.67	1002	GOGA2_HUMAN
MOB3CwCL	NP_775814.2	DZIP1L	199221	2|0|0	2	0.67	0.000873533	3	0|0|0	0.32	0.97	0.32	0.97	0.32	-0.91	6.67	0.36	2|0|0	2	0.67	767	DZI1L_HUMAN
MOB3CwCL	NP_001106985.1	ARHGEF7	8874	2|0|0	2	0.67	0.00103715	3	0|0|0	0.32	0.97	0.32	0.97	0.32	-0.91	6.67	0.36	2|0|0	2	0.67	646	ARHG7_HUMAN
MOB3CwCL	NP_001123532.1	ATF7	11016	2|0|0	2	0.67	0.00145022	3	0|0|0	0.32	0.97	0.32	0.97	0.32	-0.91	6.67	0.36	2|0|0	2	0.67	462	ATF7_HUMAN
MOB3CwCL	NP_001193775.1	ASPM	259266	2|0|0	2	0.67	0.000354123	3	0|0|0	0.32	0.97	0.32	0.97	0.32	-0.91	6.67	0.36	2|0|0	2	0.67	1892	ASPM_HUMAN
MOB3CwCL	NP_056056.2	MICAL3	57553	2|0|0	2	0.67	0.000334665	3	0|0|0	0.32	0.97	0.32	0.97	0.32	-0.91	6.67	0.36	2|0|0	2	0.67	2002	MICA3_HUMAN
MOB3CwCL	NP_001096637.1	ZGLP1	100125288	2|0|0	2	0.67	0.00247232	3	0|0|0	0.32	0.97	0.32	0.97	0.32	-0.91	6.67	0.36	2|0|0	2	0.67	271	ZGLP1_HUMAN
MOB3CwCL	NP_003631.2	ELP1	8518	2|0|0	2	0.67	0.000503003	3	0|0|0	0.32	0.97	0.32	0.97	0.32	-0.91	6.67	0.36	2|0|0	2	0.67	1332	ELP1_HUMAN
MOB3CwCL	NP_060780.2	BRF2	55290	2|0|0	2	0.67	0.00159905	3	0|0|0	0.32	0.97	0.32	0.97	0.32	-0.91	6.67	0.36	2|0|0	2	0.67	419	BRF2_HUMAN
MOB3CwCL	NP_001267468.1	RNF19A	25897	2|0|0	2	0.67	0.000799523	3	0|0|0	0.32	0.97	0.32	0.97	0.32	-0.91	6.67	0.36	2|0|0	2	0.67	838	RN19A_HUMAN
MOB3CwCL	NP_001274679.1	FDFT1	2222	2|0|0	2	0.67	0.00140756	3	0|0|0	0.32	0.97	0.32	0.97	0.32	-0.91	6.67	0.36	2|0|0	2	0.67	476	FDFT_HUMAN
MOB3CwCL	NP_001004023.1	DYRK3	8444	2|0|0	2	0.67	0.00117958	3	0|0|0	0.32	0.97	0.32	0.97	0.32	-0.91	6.67	0.36	2|0|0	2	0.67	568	DYRK3_HUMAN
MOB3CwCL	NP_079021.3	SHCBP1	79801	2|0|0	2	0.67	0.000997024	3	0|0|0	0.32	0.97	0.32	0.97	0.32	-0.91	6.67	0.36	2|0|0	2	0.67	672	SHCBP_HUMAN
MOB3CwCL	NP_001092903.1	JAKMIP1	152789	2|0|0	2	0.67	0.000806258	3	0|0|0	0.32	0.97	0.32	0.97	0.32	-0.91	6.67	0.36	2|0|0	2	0.67	831	JKIP1_HUMAN
MOB3CwCL	XP_006718552.1	EML3	256364	2|0|0	2	0.67	0.000692149	3	0|0|0	0.32	0.97	0.32	0.97	0.32	-0.91	6.67	0.36	2|0|0	2	0.67	968	B7WPE2_HUMAN
MOB3CwCL	NP_064715.1	ANKMY2	57037	2|0|0	2	0.67	0.00151927	3	0|0|0	0.32	0.97	0.32	0.97	0.32	-0.91	6.67	0.36	2|0|0	2	0.67	441	ANKY2_HUMAN
MOB3CwCL	XP_016858099.1	PPFIA4	8497	2|0|0	2	0.67	0.000926694	3	0|0|0	0.32	0.97	0.32	0.97	0.32	-0.91	6.67	0.36	2|0|0	2	0.67	723	LIPA4_HUMAN
MOB3CwCL	NP_001164040.1	CXorf56	63932	2|0|0	2	0.67	0.00387283	3	0|0|0	0.32	0.97	0.32	0.97	0.32	-0.91	6.67	0.36	2|0|0	2	0.67	173	CX056_HUMAN
MOB3CwCL	NP_001008392.2	CCDC73	493860	2|0|0	2	0.67	0.000620945	3	0|0|0	0.32	0.97	0.32	0.97	0.32	-0.91	6.67	0.36	2|0|0	2	0.67	1079	CCD73_HUMAN
MOB3CwCL	NP_001032412.2	HELZ2	85441	2|0|0	2	0.67	0.000252926	3	0|0|0	0.32	0.97	0.32	0.97	0.32	-0.91	6.67	0.36	2|0|0	2	0.67	2649	HELZ2_HUMAN
MOB3CwCL	NP_055061.1	CELSR1	9620	2|0|0	2	0.67	0.000222296	3	0|0|0	0.32	0.97	0.32	0.97	0.32	-0.91	6.67	0.36	2|0|0	2	0.67	3014	CELR1_HUMAN
MOB3CwCL	XP_006722217.1	KSR1	8844	2|0|0	2	0.67	0.000755355	3	0|0|0	0.32	0.97	0.32	0.97	0.32	-0.91	6.67	0.36	2|0|0	2	0.67	887	KSR1_HUMAN
MOB3CwCL	NP_003734.3	NCOA1	8648	2|0|0	2	0.67	0.000464955	3	0|0|0	0.32	0.97	0.32	0.97	0.32	-0.91	6.67	0.36	2|0|0	2	0.67	1441	NCOA1_HUMAN
MOB3CwCL	NP_001336053.1	NKTR	4820	2|0|0	2	0.67	0.000457963	3	0|0|0	0.32	0.97	0.32	0.97	0.32	-0.91	6.67	0.36	2|0|0	2	0.67	1463	NKTR_HUMAN
MOB3CwCL	NP_001129337.1	NPIPB5	100132247	2|0|0	2	0.67	0.00059135	3	0|0|0	0.32	0.97	0.32	0.97	0.32	-0.91	6.67	0.36	2|0|0	2	0.67	1133	NPIB5_HUMAN
MOB3CwCL	NP_071918.1	ZNF106	64397	2|0|0	2	0.67	0.000355815	3	0|0|0	0.32	0.97	0.32	0.97	0.32	-0.91	6.67	0.36	2|0|0	2	0.67	1883	ZN106_HUMAN
MOB3CwCL	NP_079033.4	EHMT1	79813	2|0|0	2	0.67	0.000516179	3	0|0|0	0.32	0.97	0.32	0.97	0.32	-0.91	6.67	0.36	2|0|0	2	0.67	1298	EHMT1_HUMAN
MOB3CwCL	NP_001248392.1	NRAP	4892	2|0|0	2	0.67	0.00038706	3	0|0|0	0.32	0.97	0.32	0.97	0.32	-0.91	6.67	0.36	2|0|0	2	0.67	1731	NRAP_HUMAN
MOB3CwCL	XP_011510673.1	FILIP1L	11259	2|0|0	2	0.67	0.000708995	3	0|0|0	0.32	0.97	0.32	0.97	0.32	-0.91	6.67	0.36	2|0|0	2	0.67	945	FIL1L_HUMAN
MOB3CwCL	XP_011517112.1	EXD3	54932	2|0|0	2	0.67	0.000649855	3	0|0|0	0.32	0.97	0.32	0.97	0.32	-0.91	6.67	0.36	2|0|0	2	0.67	1031	MUT7_HUMAN
MOB3CwCL	NP_001018081.3	FRMPD2	143162	2|0|0	2	0.67	0.000511841	3	0|0|0	0.32	0.97	0.32	0.97	0.32	-0.91	6.67	0.36	2|0|0	2	0.67	1309	FRPD2_HUMAN
MOB3CwCL	NP_001073925.2	ZSCAN5B	342933	2|0|0	2	0.67	0.00135354	3	0|0|0	0.32	0.97	0.32	0.97	0.32	-0.91	6.67	0.36	2|0|0	2	0.67	495	ZSA5B_HUMAN
MOB3CwCL	XP_011523112.1	LPO	4025	2|0|0	2	0.67	0.00145969	3	0|0|0	0.32	0.97	0.32	0.97	0.32	-0.91	6.67	0.36	2|0|0	2	0.67	459	PERL_HUMAN
MOB3CwCL	XP_011547501.1	LOC100129098	100129098	2|0|0	2	0.67	0.00166667	3	0|0|0	0.32	0.97	0.32	0.97	0.32	-0.91	6.67	0.36	2|0|0	2	0.67	402
MOB3CwCL	NP_001077362.1	STRN3	29966	2|0|0	2	0.67	0.000840652	3	0|0|0	0.32	0.97	0.32	0.97	0.32	-0.91	6.67	0.36	2|0|0	2	0.67	797	STRN3_HUMAN
MOB3CwCL	XP_011507904.1	CDK18	5129	0|2|0	2	0.67	0.00123616	3	0|0|0	0.32	0.97	0.32	0.97	0.32	-0.91	6.67	0.36	0|2|0	2	0.67	542	CDK18_HUMAN
MOB3CwCL	NP_002118.1	HLA-G	3135	0|2|0	2	0.67	0.00198225	3	0|0|0	0.32	0.97	0.32	0.97	0.32	-0.91	6.67	0.36	0|2|0	2	0.67	338	HLAG_HUMAN
MOB3CwCL	NP_005505.2	HLA-B	3106	0|2|0	2	0.67	0.00185083	3	0|0|0	0.32	0.97	0.32	0.97	0.32	-0.91	6.67	0.36	0|2|0	2	0.67	362	1B07_HUMAN
MOB3CwCL	NP_001006936.1	TCEAL4	79921	0|2|0	2	0.67	0.00311628	3	0|0|0	0.32	0.97	0.32	0.97	0.32	-0.91	6.67	0.36	0|2|0	2	0.67	215	TCAL4_HUMAN
MOB3CwCL	NP_077003.1	CCDC86	79080	0|2|0	2	0.67	0.00186111	3	0|0|0	0.32	0.97	0.32	0.97	0.32	-0.91	6.67	0.36	0|2|0	2	0.67	360	CCD86_HUMAN
MOB3CwCL	NP_001023.1	RPS29	6235	0|9|0	9	3	0.0535714	3	0|0|3	0.32	0.97	0.32	0.97	0.32	-3.5	3	0.41	0|2|0	2	0.67	56	RS29_HUMAN
MOB3CwCL	NP_059988.3	HAUS7	55559	0|2|0	2	0.67	0.00182065	3	0|0|0	0.32	0.97	0.32	0.97	0.32	-0.91	6.67	0.36	0|2|0	2	0.67	368	HAUS7_HUMAN
MOB3CwCL	NP_001266283.1	VPS45	11311	0|2|0	2	0.67	0.00125468	3	0|0|0	0.32	0.97	0.32	0.97	0.32	-0.91	6.67	0.36	0|2|0	2	0.67	534	VPS45_HUMAN
MOB3CwCL	NP_001287964.1	ERF	2077	0|2|0	2	0.67	0.00141649	3	0|0|0	0.32	0.97	0.32	0.97	0.32	-0.91	6.67	0.36	0|2|0	2	0.67	473	ERF_HUMAN
MOB3CwCL	NP_001072988.1	DACT1	51339	0|2|0	2	0.67	0.000838548	3	0|0|0	0.32	0.97	0.32	0.97	0.32	-0.91	6.67	0.36	0|2|0	2	0.67	799	DACT1_HUMAN
MOB3CwCL	NP_001287954.1	TJP1	7082	0|2|0	2	0.67	0.000365123	3	0|0|0	0.32	0.97	0.32	0.97	0.32	-0.91	6.67	0.36	0|2|0	2	0.67	1835	G3V1L9_HUMAN
MOB3CwCL	NP_705833.3	CRYBG3	131544	0|2|0	2	0.67	0.000225589	3	0|0|0	0.32	0.97	0.32	0.97	0.32	-0.91	6.67	0.36	0|2|0	2	0.67	2970	CRBG3_HUMAN
MOB3CwCL	NP_001254485.1	PDCD6	10016	0|2|0	2	0.67	0.00354497	3	0|0|0	0.32	0.97	0.32	0.97	0.32	-0.91	6.67	0.36	0|2|0	2	0.67	189	PDCD6_HUMAN
MOB3CwCL	NP_001317580.1	ARHGAP36	158763	0|2|0	2	0.67	0.00163017	3	0|0|0	0.32	0.97	0.32	0.97	0.32	-0.91	6.67	0.36	0|2|0	2	0.67	411	RHG36_HUMAN
MOB3CwCL	NP_037468.1	SEC61A1	29927	0|2|0	2	0.67	0.00140756	3	0|0|0	0.32	0.97	0.32	0.97	0.32	-0.91	6.67	0.36	0|2|0	2	0.67	476	S61A1_HUMAN
MOB3CwCL	NP_003831.2	TNFRSF10D	8793	0|2|0	2	0.67	0.00173575	3	0|0|0	0.32	0.97	0.32	0.97	0.32	-0.91	6.67	0.36	0|2|0	2	0.67	386	TR10D_HUMAN
MOB3CwCL	NP_001094385.1	KCTD19	146212	0|2|0	2	0.67	0.000723542	3	0|0|0	0.32	0.97	0.32	0.97	0.32	-0.91	6.67	0.36	0|2|0	2	0.67	926	KCD19_HUMAN
MOB3CwCL	XP_011532399.1	CACNA1D	776	0|2|0	2	0.67	0.000324141	3	0|0|0	0.32	0.97	0.32	0.97	0.32	-0.91	6.67	0.36	0|2|0	2	0.67	2067	CAC1D_HUMAN
MOB3CwCL	NP_060619.4	SMG8	55181	0|2|0	2	0.67	0.000676085	3	0|0|0	0.32	0.97	0.32	0.97	0.32	-0.91	6.67	0.36	0|2|0	2	0.67	991	SMG8_HUMAN
MOB3CwCL	NP_001273053.1	MARK1	4139	0|2|0	2	0.67	0.000841709	3	0|0|0	0.32	0.97	0.32	0.97	0.32	-0.91	6.67	0.36	0|2|0	2	0.67	796	A0A087X0I6_HUMAN
MOB3CwCL	NP_002891.1	RBP3	5949	0|2|0	2	0.67	0.000537289	3	0|0|0	0.32	0.97	0.32	0.97	0.32	-0.91	6.67	0.36	0|2|0	2	0.67	1247	RET3_HUMAN
MOB3CwCL	NP_001027020.1	PSG6	5675	0|2|0	2	0.67	0.00158019	3	0|0|0	0.32	0.97	0.32	0.97	0.32	-0.91	6.67	0.36	0|2|0	2	0.67	424	PSG6_HUMAN
MOB3CwCL	NP_001123486.1	PSG5	5673	0|2|0	2	0.67	0.002	3	0|0|0	0.32	0.97	0.32	0.97	0.32	-0.91	6.67	0.36	0|2|0	2	0.67	335	PSG5_HUMAN
MOB3CwCL	NP_443187.1	TGM7	116179	0|2|0	2	0.67	0.000943662	3	0|0|0	0.32	0.97	0.32	0.97	0.32	-0.91	6.67	0.36	0|2|0	2	0.67	710	TGM7_HUMAN
MOB3CwCL	NP_116145.1	HPDL	84842	0|2|0	2	0.67	0.00180593	3	0|0|0	0.32	0.97	0.32	0.97	0.32	-0.91	6.67	0.36	0|2|0	2	0.67	371	HPDL_HUMAN
MOB3CwCL	NP_001005369.1	MTIF2	4528	0|2|0	2	0.67	0.000921596	3	0|0|0	0.32	0.97	0.32	0.97	0.32	-0.91	6.67	0.36	0|2|0	2	0.67	727	IF2M_HUMAN
MOB3CwCL	NP_001307265.1	ADAMTS4	9507	0|2|0	2	0.67	0.000791962	3	0|0|0	0.32	0.97	0.32	0.97	0.32	-0.91	6.67	0.36	0|2|0	2	0.67	846	ATS4_HUMAN
MOB3CwCL	NP_056240.2	POLR1A	25885	0|2|0	2	0.67	0.000389535	3	0|0|0	0.32	0.97	0.32	0.97	0.32	-0.91	6.67	0.36	0|2|0	2	0.67	1720	RPA1_HUMAN
MOB3CwCL	NP_001128635.1	SIGLEC11	114132	0|2|0	2	0.67	0.00111296	3	0|0|0	0.32	0.97	0.32	0.97	0.32	-0.91	6.67	0.36	0|2|0	2	0.67	602	SIG11_HUMAN
MOB3CwCL	NP_001317420.1	BNIP3L	665	0|2|0	2	0.67	0.00374302	3	0|0|0	0.32	0.97	0.32	0.97	0.32	-0.91	6.67	0.36	0|2|0	2	0.67	179	BNI3L_HUMAN
MOB3CwCL	NP_001276982.1	LINC02801	101927844	0|2|0	2	0.67	0.00582609	3	0|0|0	0.32	0.97	0.32	0.97	0.32	-0.91	6.67	0.36	0|2|0	2	0.67	115
MOB3CwCL	XP_016876325.1	N4BP2L1	90634	0|2|0	2	0.67	0.00197059	3	0|0|0	0.32	0.97	0.32	0.97	0.32	-0.91	6.67	0.36	0|2|0	2	0.67	340	N42L1_HUMAN
MOB3CwCL	NP_001265552.1	NFXL1	152518	0|2|0	2	0.67	0.000735456	3	0|0|0	0.32	0.97	0.32	0.97	0.32	-0.91	6.67	0.36	0|2|0	2	0.67	911	NFXL1_HUMAN
MOB3CwCL	XP_011544153.1	ITGAM	3684	0|2|0	2	0.67	0.00107717	3	0|0|0	0.32	0.97	0.32	0.97	0.32	-0.91	6.67	0.36	0|2|0	2	0.67	622	ITAM_HUMAN
MOB3CwCL	NP_997254.3	SKIDA1	387640	0|2|0	2	0.67	0.000737885	3	0|0|0	0.32	0.97	0.32	0.97	0.32	-0.91	6.67	0.36	0|2|0	2	0.67	908	SKDA1_HUMAN
MOB3CwCL	NP_001091999.1	TXNDC2	84203	0|2|0	2	0.67	0.00121157	3	0|0|0	0.32	0.97	0.32	0.97	0.32	-0.91	6.67	0.36	0|2|0	2	0.67	553	TXND2_HUMAN
MOB3CwCL	NP_055180.1	HSPB8	26353	0|2|0	2	0.67	0.00341837	3	0|0|0	0.32	0.97	0.32	0.97	0.32	-0.91	6.67	0.36	0|2|0	2	0.67	196	HSPB8_HUMAN
MOB3CwCL	NP_060899.2	BDP1	55814	0|2|0	2	0.67	0.000255335	3	0|0|0	0.32	0.97	0.32	0.97	0.32	-0.91	6.67	0.36	0|2|0	2	0.67	2624	BDP1_HUMAN
MOB3CwCL	NP_065865.1	MARCH4	57574	0|2|0	2	0.67	0.00163415	3	0|0|0	0.32	0.97	0.32	0.97	0.32	-0.91	6.67	0.36	0|2|0	2	0.67	410	MARH4_HUMAN
MOB3CwCL	NP_001018060.1	POLR3H	171568	0|2|0	2	0.67	0.00328431	3	0|0|0	0.32	0.97	0.32	0.97	0.32	-0.91	6.67	0.36	0|2|0	2	0.67	204	RPC8_HUMAN
MOB3CwCL	NP_004126.1	IDH3G	3421	0|2|0	2	0.67	0.00170483	3	0|0|0	0.32	0.97	0.32	0.97	0.32	-0.91	6.67	0.36	0|2|0	2	0.67	393	IDH3G_HUMAN
MOB3CwCL	NP_001087224.1	TRAPPC13	80006	0|2|0	2	0.67	0.00160287	3	0|0|0	0.32	0.97	0.32	0.97	0.32	-0.91	6.67	0.36	0|2|0	2	0.67	418	TPC13_HUMAN
MOB3CwCL	XP_016857485.1	LGR6	59352	0|2|0	2	0.67	0.00076484	3	0|0|0	0.32	0.97	0.32	0.97	0.32	-0.91	6.67	0.36	0|2|0	2	0.67	876	LGR6_HUMAN
MOB3CwCL	NP_001273148.1	TMEM132B	114795	0|2|0	2	0.67	0.00113559	3	0|0|0	0.32	0.97	0.32	0.97	0.32	-0.91	6.67	0.36	0|2|0	2	0.67	590	T132B_HUMAN
MOB3CwCL	XP_005248730.1	C6orf163	206412	0|2|0	2	0.67	0.00330049	3	0|0|0	0.32	0.97	0.32	0.97	0.32	-0.91	6.67	0.36	0|2|0	2	0.67	203	E1P506_HUMAN
MOB3CwCL	NP_001257450.1	MED23	9439	0|2|0	2	0.67	0.00049301	3	0|0|0	0.32	0.97	0.32	0.97	0.32	-0.91	6.67	0.36	0|2|0	2	0.67	1359	MED23_HUMAN
MOB3CwCL	NP_001271224.1	CHPF2	54480	0|2|0	2	0.67	0.000876963	3	0|0|0	0.32	0.97	0.32	0.97	0.32	-0.91	6.67	0.36	0|2|0	2	0.67	764	G5E9W2_HUMAN
MOB3CwCL	NP_872579.2	BPTF	2186	0|2|0	2	0.67	0.000229452	3	0|0|0	0.32	0.97	0.32	0.97	0.32	-0.91	6.67	0.36	0|2|0	2	0.67	2920	BPTF_HUMAN
MOB3CwCL	NP_060598.3	TSR1	55720	0|0|2	2	0.67	0.000833333	3	0|0|0	0.32	0.97	0.32	0.97	0.32	-0.91	6.67	0.36	0|0|2	2	0.67	804	TSR1_HUMAN
MOB3CwCL	Q3TTY5	Krt2	16681	0|0|9	9	3	0.00424328	3	3|0|0	0.32	0.97	0.32	0.97	0.32	-3.5	3	0.41	0|0|3	3	1	707
MOB3CwCL	NP_060684.4	LRRC1	55227	0|0|2	2	0.67	0.00127863	3	0|0|0	0.32	0.97	0.32	0.97	0.32	-0.91	6.67	0.36	0|0|2	2	0.67	524	LRRC1_HUMAN
MOB3CwCL	NP_001116827.1	PPP6C	5537	0|0|2	2	0.67	0.00195906	3	0|0|0	0.32	0.97	0.32	0.97	0.32	-0.91	6.67	0.36	0|0|2	2	0.67	342	PPP6_HUMAN
MOB3CwCL	NP_001307688.1	TOP3A	7156	0|0|2	2	0.67	0.000739514	3	0|0|0	0.32	0.97	0.32	0.97	0.32	-0.91	6.67	0.36	0|0|2	2	0.67	906	TOP3A_HUMAN
MOB3CwCL	NP_001238965.1	RAB5B	5869	0|0|2	2	0.67	0.00311628	3	0|0|0	0.32	0.97	0.32	0.97	0.32	-0.91	6.67	0.36	0|0|2	2	0.67	215	RAB5B_HUMAN
MOB3CwCL	NP_057581.2	MRPL51	51258	0|0|2	2	0.67	0.00523438	3	0|0|0	0.32	0.97	0.32	0.97	0.32	-0.91	6.67	0.36	0|0|2	2	0.67	128	RM51_HUMAN
MOB3CwCL	NP_001276839.1	IDH2	3418	0|0|2	2	0.67	0.001675	3	0|0|0	0.32	0.97	0.32	0.97	0.32	-0.91	6.67	0.36	0|0|2	2	0.67	400	IDHP_HUMAN
MOB3CwCL	NP_001231639.1	GFPT1	2673	0|0|2	2	0.67	0.000958512	3	0|0|0	0.32	0.97	0.32	0.97	0.32	-0.91	6.67	0.36	0|0|2	2	0.67	699	GFPT1_HUMAN
MOB3CwCL	NP_001335006.1	DIMT1	27292	0|0|2	2	0.67	0.0041875	3	0|0|0	0.32	0.97	0.32	0.97	0.32	-0.91	6.67	0.36	0|0|2	2	0.67	160	DIM1_HUMAN
MOB3CwCL	NP_036465.2	MYCBP	26292	0|0|2	2	0.67	0.00650485	3	0|0|0	0.32	0.97	0.32	0.97	0.32	-0.91	6.67	0.36	0|0|2	2	0.67	103	MYCBP_HUMAN
MOB3CwCL	NP_001317432.1	PRPSAP1	5635	0|0|2	2	0.67	0.00237589	3	0|0|0	0.32	0.97	0.32	0.97	0.32	-0.91	6.67	0.36	0|0|2	2	0.67	282	B4DP31_HUMAN
MOB3CwCL	NP_001159732.1	TRIP13	9319	0|0|2	2	0.67	0.00231834	3	0|0|0	0.32	0.97	0.32	0.97	0.32	-0.91	6.67	0.36	0|0|2	2	0.67	289	PCH2_HUMAN
MOB3CwCL	NP_001263240.1	NOL3	8996	0|0|2	2	0.67	0.00370166	3	0|0|0	0.32	0.97	0.32	0.97	0.32	-0.91	6.67	0.36	0|0|2	2	0.67	181	NOL3_HUMAN
MOB3CwCL	NP_001231118.1	KIAA0586	9786	0|0|2	2	0.67	0.000407543	3	0|0|0	0.32	0.97	0.32	0.97	0.32	-0.91	6.67	0.36	0|0|2	2	0.67	1644	TALD3_HUMAN
MOB3CwCL	NP_001003962.1	CAPNS1	826	0|0|2	2	0.67	0.0025	3	0|0|0	0.32	0.97	0.32	0.97	0.32	-0.91	6.67	0.36	0|0|2	2	0.67	268	CPNS1_HUMAN
MOB3CwCL	NP_150597.1	MRPS36	92259	0|0|2	2	0.67	0.00650485	3	0|0|0	0.32	0.97	0.32	0.97	0.32	-0.91	6.67	0.36	0|0|2	2	0.67	103	RT36_HUMAN
MOB3CwCL	NP_116317.1	TMEM141	85014	0|0|2	2	0.67	0.0062037	3	0|0|0	0.32	0.97	0.32	0.97	0.32	-0.91	6.67	0.36	0|0|2	2	0.67	108	TM141_HUMAN
MOB3CwCL	NP_001306976.1	C1orf112	55732	0|0|2	2	0.67	0.000785463	3	0|0|0	0.32	0.97	0.32	0.97	0.32	-0.91	6.67	0.36	0|0|2	2	0.67	853	CA112_HUMAN
MOB3CwCL	NP_000710.5	CACNA1C	775	0|0|2	2	0.67	0.000313377	3	0|0|0	0.32	0.97	0.32	0.97	0.32	-0.91	6.67	0.36	0|0|2	2	0.67	2138	CAC1C_HUMAN
MOB3CwCL	NP_001026859.1	PLAA	9373	0|0|2	2	0.67	0.000842767	3	0|0|0	0.32	0.97	0.32	0.97	0.32	-0.91	6.67	0.36	0|0|2	2	0.67	795	PLAP_HUMAN
MOB3CwCL	XP_016855247.1	LOC105373289	105373289	0|0|2	2	0.67	0.0014823	3	0|0|0	0.32	0.97	0.32	0.97	0.32	-0.91	6.67	0.36	0|0|2	2	0.67	452
MOB3CwCL	NP_055211.2	VPS41	27072	0|0|2	2	0.67	0.000784543	3	0|0|0	0.32	0.97	0.32	0.97	0.32	-0.91	6.67	0.36	0|0|2	2	0.67	854	VPS41_HUMAN
MOB3CwCL	NP_001269118.1	UBXN8	7993	0|0|2	2	0.67	0.00287554	3	0|0|0	0.32	0.97	0.32	0.97	0.32	-0.91	6.67	0.36	0|0|2	2	0.67	233	UBXN8_HUMAN
MOB3CwCL	NP_835260.2	PDZD2	23037	0|0|2	2	0.67	0.000235999	3	0|0|0	0.32	0.97	0.32	0.97	0.32	-0.91	6.67	0.36	0|0|2	2	0.67	2839	PDZD2_HUMAN
MOB3CwCL	NP_001304051.1	AGO1	26523	0|0|2	2	0.67	0.000751964	3	0|0|0	0.32	0.97	0.32	0.97	0.32	-0.91	6.67	0.36	0|0|2	2	0.67	891	AGO1_HUMAN
MOB3CwCL	NP_620164.1	CMBL	134147	0|0|2	2	0.67	0.00273469	3	0|0|0	0.32	0.97	0.32	0.97	0.32	-0.91	6.67	0.36	0|0|2	2	0.67	245	CMBL_HUMAN
MOB3CwCL	NP_054889.2	GTPBP8	29083	0|0|2	2	0.67	0.00235915	3	0|0|0	0.32	0.97	0.32	0.97	0.32	-0.91	6.67	0.36	0|0|2	2	0.67	284	GTPB8_HUMAN
MOB3CwCL	NP_001278017.1	WDR87	83889	0|0|2	2	0.67	0.000230082	3	0|0|0	0.32	0.97	0.32	0.97	0.32	-0.91	6.67	0.36	0|0|2	2	0.67	2912	B4DZG8_HUMAN
MOB3CwCL	NP_009106.1	ERLIN2	11160	0|0|2	2	0.67	0.0019764	3	0|0|0	0.32	0.97	0.32	0.97	0.32	-0.91	6.67	0.36	0|0|2	2	0.67	339	ERLN2_HUMAN
MOB3CwCL	XP_016860525.1	TSGA10	80705	0|0|2	2	0.67	0.000858974	3	0|0|0	0.32	0.97	0.32	0.97	0.32	-0.91	6.67	0.36	0|0|2	2	0.67	780	TSG10_HUMAN
MOB3CwCL	NP_001154970.1	PLEKHD1	400224	0|0|2	2	0.67	0.00132411	3	0|0|0	0.32	0.97	0.32	0.97	0.32	-0.91	6.67	0.36	0|0|2	2	0.67	506	PLHD1_HUMAN
MOB3CwCL	NP_055907.3	SMG1	23049	0|0|2	2	0.67	0.00018301	3	0|0|0	0.32	0.97	0.32	0.97	0.32	-0.91	6.67	0.36	0|0|2	2	0.67	3661	SMG1_HUMAN
MOB3CwCL	NP_078929.1	PRKRIP1	79706	0|0|2	2	0.67	0.0036413	3	0|0|0	0.32	0.97	0.32	0.97	0.32	-0.91	6.67	0.36	0|0|2	2	0.67	184	PKRI1_HUMAN
MOB3CwCL	NP_056140.1	ICE1	23379	0|0|2	2	0.67	0.000295675	3	0|0|0	0.32	0.97	0.32	0.97	0.32	-0.91	6.67	0.36	0|0|2	2	0.67	2266	ICE1_HUMAN
MOB3CwCL	NP_000709.1	CACNA1B	774	0|0|2	2	0.67	0.000286447	3	0|0|0	0.32	0.97	0.32	0.97	0.32	-0.91	6.67	0.36	0|0|2	2	0.67	2339	CAC1B_HUMAN
MOB3CwCL	NP_001035374.2	TENT4B	64282	0|0|2	2	0.67	0.000959885	3	0|0|0	0.32	0.97	0.32	0.97	0.32	-0.91	6.67	0.36	0|0|2	2	0.67	698	PAPD5_HUMAN
MOB3CwCL	NP_055764.2	KHDC4	22889	0|0|2	2	0.67	0.00109121	3	0|0|0	0.32	0.97	0.32	0.97	0.32	-0.91	6.67	0.36	0|0|2	2	0.67	614	KHDC4_HUMAN
MOB3CwCL	XP_016856808.1	MOV10	4343	0|0|2	2	0.67	0.000715812	3	0|0|0	0.32	0.97	0.32	0.97	0.32	-0.91	6.67	0.36	0|0|2	2	0.67	936	MOV10_HUMAN
MOB3CwCL	NP_060277.1	OSGEP	55644	0|0|2	2	0.67	0.002	3	0|0|0	0.32	0.97	0.32	0.97	0.32	-0.91	6.67	0.36	0|0|2	2	0.67	335	OSGEP_HUMAN
MOB3CwCL	NP_689976.2	AKNAD1	254268	0|0|2	2	0.67	0.000801435	3	0|0|0	0.32	0.97	0.32	0.97	0.32	-0.91	6.67	0.36	0|0|2	2	0.67	836	AKND1_HUMAN
MOB3CwCL	NP_852118.1	GCC2	9648	0|0|2	2	0.67	0.000397862	3	0|0|0	0.32	0.97	0.32	0.97	0.32	-0.91	6.67	0.36	0|0|2	2	0.67	1684	GCC2_HUMAN
MOB3CwCL	NP_055172.1	LCE2B	26239	0|0|2	2	0.67	0.00609091	3	0|0|0	0.32	0.97	0.32	0.97	0.32	-0.91	6.67	0.36	0|0|2	2	0.67	110	LCE2B_HUMAN
MOB3CwCL	NP_065681.1	RET	5979	0|0|2	2	0.67	0.000625	3	0|0|0	0.32	0.97	0.32	0.97	0.32	-0.91	6.67	0.36	0|0|2	2	0.67	1072	RET_HUMAN
MOB3CwCL	NP_001106271.1	SLC8A1	6546	0|0|2	2	0.67	0.000692149	3	0|0|0	0.32	0.97	0.32	0.97	0.32	-0.91	6.67	0.36	0|0|2	2	0.67	968	NAC1_HUMAN
MOB3CwCL	NP_660333.2	ADGRA3	166647	0|0|2	2	0.67	0.000507192	3	0|0|0	0.32	0.97	0.32	0.97	0.32	-0.91	6.67	0.36	0|0|2	2	0.67	1321	AGRA3_HUMAN
MOB3CwCL	NP_000258.1	NF1	4763	0|0|2	2	0.67	0.000237757	3	0|0|0	0.32	0.97	0.32	0.97	0.32	-0.91	6.67	0.36	0|0|2	2	0.67	2818	NF1_HUMAN
MOB3CwCL	NP_079285.2	CEP135	9662	0|0|2	2	0.67	0.000587719	3	0|0|0	0.32	0.97	0.32	0.97	0.32	-0.91	6.67	0.36	0|0|2	2	0.67	1140	CP135_HUMAN
MOB3CwCL	NP_000098.1	DDB2	1643	0|0|2	2	0.67	0.00156909	3	0|0|0	0.32	0.97	0.32	0.97	0.32	-0.91	6.67	0.36	0|0|2	2	0.67	427	DDB2_HUMAN
MOB3CwCL	NP_001164221.1	SRPX	8406	0|0|2	2	0.67	0.00150901	3	0|0|0	0.32	0.97	0.32	0.97	0.32	-0.91	6.67	0.36	0|0|2	2	0.67	444	SRPX_HUMAN
MOB3CwCL	NP_000415.2	KRT5	3852	36|0|0	36	12	0.020339	3	10|16|0	0.31	0.93	0.31	0.93	0.31	-36.61	1.38	0.41	15|0|0	15	5	590	K2C5_HUMAN
MOB3CwCL	P07744	Krt4	16682	12|0|0	12	4	0.00761905	3	0|6|0	0.31	0.93	0.31	0.93	0.31	-7.34	2	0.41	5|0|0	5	1.67	525
MOB3CwCL	NP_000417.2	LAMA2	3908	0|2|5	7	2.33	0.000746316	3	0|0|4	0.31	0.77	0.31	0.77	0.31	-4.97	1.75	0.41	0|2|4	6	2	3122	LAMA2_HUMAN
MOB3CwCL	NP_001070984.1	SLC39A7	7922	0|0|5	5	1.67	0.00356077	3	0|2|0	0.31	0.94	0.31	0.94	0.31	-3.08	2.5	0.41	0|0|2	2	0.67	469	S39A7_HUMAN
MOB3CwCL	NP_000413.1	KRT17	3872	18|0|9	27	9	0.0208333	3	7|2|8	0.29	0.87	0.29	0.87	0.29	-24.01	1.59	0.41	10|0|6	16	5.33	432	K1C17_HUMAN
MOB3CwCL	NP_006809.1	MLLT11	10962	0|0|4	4	1.33	0.0147778	3	2|0|0	0.29	0.87	0.29	0.87	0.29	-3.08	2	0.41	0|0|2	2	0.67	90	AF1Q_HUMAN
MOB3CwCL	NP_001306042.1	RBM42	79171	0|0|4	4	1.33	0.002949	3	0|0|2	0.29	0.87	0.29	0.87	0.29	-3.08	2	0.41	0|0|2	2	0.67	451	RBM42_HUMAN
MOB3CwCL	NP_001177638.1	COL11A1	1301	0|0|4	4	1.33	0.000752688	3	0|2|0	0.29	0.87	0.29	0.87	0.29	-3.08	2	0.41	0|0|3	3	1	1767	COBA1_HUMAN
MOB3CwCL	NP_001159607.1	RBM28	55131	6|0|0	6	2	0.00323625	3	4|0|0	0.28	0.84	0.28	0.84	0.28	-4.97	1.5	0.41	4|0|0	4	1.33	618	RBM28_HUMAN
MOB3CwCL	NP_001120959.1	FLNC	2318	9|0|11	20	6.67	0.00247771	3	0|0|11	0.28	0.57	0.28	0.57	0.28	-14.48	1.82	0.41	3|0|2	5	1.67	2692	FLNC_HUMAN
MOB3CwCL	NP_056525.2	NOP53	29997	8|0|0	8	2.67	0.00558577	3	6|0|0	0.28	0.83	0.28	0.83	0.28	-7.34	1.33	0.41	4|0|0	4	1.33	478	NOP53_HUMAN
MOB3CwCL	NP_001070151.1	UBTF	7343	5|0|0	5	1.67	0.00229711	3	3|0|0	0.28	0.84	0.28	0.84	0.28	-3.5	1.67	0.41	3|0|0	3	1	727	UBF1_HUMAN
MOB3CwCL	NP_001092093.2	OBSCN	84033	0|5|0	5	1.67	0.000209588	3	0|3|0	0.28	0.84	0.28	0.84	0.28	-3.5	1.67	0.41	0|3|0	3	1	7968	OBSCN_HUMAN
MOB3CwCL	NP_001129665.1	FASTKD2	22868	0|0|6	6	2	0.0028169	3	0|0|4	0.28	0.84	0.28	0.84	0.28	-4.97	1.5	0.41	0|0|4	4	1.33	710	FAKD2_HUMAN
MOB3CwCL	NP_001231695.1	MOB1B	92597	0|0|7	7	2.33	0.010543	3	0|0|5	0.28	0.84	0.28	0.84	0.28	-6.45	1.4	0.41	0|0|3	3	1	221	MOB1B_HUMAN
MOB3CwCL	NP_060616.1	MRM3	55178	0|0|7	7	2.33	0.00554762	3	0|0|5	0.28	0.84	0.28	0.84	0.28	-6.45	1.4	0.41	0|0|2	2	0.67	420	MRM3_HUMAN
MOB3CwCL	NP_001070654.1	MYH14	79784	10|0|0	10	3.33	0.00166251	3	0|8|0	0.27	0.81	0.27	0.81	0.27	-10.36	1.25	0.41	4|0|0	4	1.33	2003	MYH14_HUMAN
MOB3CwCL	NP_001243468.2	NOP16	51491	3|4|6	13	4.33	0.0186638	3	0|2|4	0.27	0.6	0.27	0.6	0.27	-2.9	2.17	0.41	2|2|3	7	2.33	232	NOP16_HUMAN
MOB3CwCL	NP_005546.2	KRT6B	3854	0|11|0	11	3.67	0.00650709	3	0|0|9	0.27	0.8	0.27	0.8	0.27	-11.45	1.22	0.41	0|6|0	6	2	564	K2C6B_HUMAN
MOB3CwCL	NP_004628.4	RAB7A	7879	5|0|0	5	1.67	0.00806763	3	0|4|0	0.26	0.77	0.26	0.77	0.26	-4.97	1.25	0.41	2|0|0	2	0.67	207	RAB7A_HUMAN
MOB3CwCL	NP_001307759.1	SF3A3	10946	20|18|19	57	19	0.0424107	3	4|7|11	0.26	0.45	0.26	0.45	0.26	-2.22	2.59	0.41	8|5|7	20	6.67	448	B4DW90_HUMAN
MOB3CwCL	NP_079034.3	AGMAT	79814	4|0|0	4	1.33	0.00377841	3	0|3|0	0.26	0.77	0.26	0.77	0.26	-3.5	1.33	0.42	2|0|0	2	0.67	352	SPEB_HUMAN
MOB3CwCL	NP_001120793.1	CBX5	23468	2|4|6	12	4	0.0209424	3	3|0|3	0.26	0.64	0.26	0.64	0.26	-4.51	2	0.41	2|2|3	7	2.33	191	CBX5_HUMAN
MOB3CwCL	NP_997191.2	NUP210L	91181	0|4|0	4	1.33	0.000704449	3	0|3|0	0.26	0.77	0.26	0.77	0.26	-3.5	1.33	0.42	0|4|0	4	1.33	1888	P210L_HUMAN
MOB3CwCL	NP_001269348.1	NDUFA5	4698	0|0|4	4	1.33	0.0131683	3	0|3|0	0.26	0.77	0.26	0.77	0.26	-3.5	1.33	0.42	0|0|2	2	0.67	101	NDUA5_HUMAN
MOB3CwCL	NP_001189472.1	CUX1	1523	0|0|4	4	1.33	0.000877309	3	3|0|0	0.26	0.77	0.26	0.77	0.26	-3.5	1.33	0.42	0|0|3	3	1	1516	CUX1_HUMAN
MOB3CwCL	NP_001153575.1	ZC3H14	79882	0|0|4	4	1.33	0.00180952	3	0|0|3	0.26	0.77	0.26	0.77	0.26	-3.5	1.33	0.42	0|0|2	2	0.67	735	ZC3HE_HUMAN
MOB3CwCL	NP_001034891.1	CDC42	998	3|0|0	3	1	0.0052356	3	0|2|0	0.25	0.76	0.25	0.76	0.25	-3.08	1.5	0.42	2|0|0	2	0.67	191	CDC42_HUMAN
MOB3CwCL	NP_002895.3	NELFE	7936	10|13|9	32	10.67	0.0280789	3	3|2|8	0.25	0.6	0.25	0.6	0.25	-3.21	2.46	0.42	5|4|4	13	4.33	380	NELFE_HUMAN
MOB3CwCL	NP_689557.1	LSM12	124801	6|0|0	6	2	0.0102564	3	0|5|0	0.25	0.76	0.25	0.76	0.25	-6.45	1.2	0.42	2|0|0	2	0.67	195	LSM12_HUMAN
MOB3CwCL	NP_001257513.1	IQCA1	79781	3|0|0	3	1	0.00128041	3	0|0|2	0.25	0.76	0.25	0.76	0.25	-3.08	1.5	0.42	2|0|0	2	0.67	781	DRC11_HUMAN
MOB3CwCL	NP_001020262.1	ABCF1	23	3|0|0	3	1	0.00118343	3	0|0|2	0.25	0.76	0.25	0.76	0.25	-3.08	1.5	0.42	2|0|0	2	0.67	845	ABCF1_HUMAN
MOB3CwCL	NP_004246.2	COX5A	9377	0|5|5	10	3.33	0.0222	3	0|3|3	0.25	0.37	0.25	0.37	0.25	-8.04	1.67	0.42	0|3|4	7	2.33	150	COX5A_HUMAN
MOB3CwCL	NP_001743.1	CAT	847	0|6|0	6	2	0.00379507	3	0|0|5	0.25	0.76	0.25	0.76	0.25	-6.45	1.2	0.42	0|2|0	2	0.67	527	CATA_HUMAN
MOB3CwCL	NP_001238978.1	PCMT1	5110	0|0|3	3	1	0.0034965	3	0|0|2	0.25	0.76	0.25	0.76	0.25	-3.08	1.5	0.42	0|0|2	2	0.67	286	PIMT_HUMAN
MOB3CwCL	NP_001273490.1	NUMA1	4926	32|24|30	86	28.67	0.0136459	3	18|0|11	0.24	0.47	0.24	0.47	0.24	-4.6	2.97	0.42	17|15|15	47	15.67	2101	NUMA1_HUMAN
MOB3CwCL	NP_001265481.1	TUBA4A	7277	76|71|77	224	74.67	0.172448	3	0|36|28	0.24	0.37	0.24	0.37	0.24	-2.64	3.5	0.42	17|16|18	51	17	433	TBA4A_HUMAN
MOB3CwCL	NP_004757.1	COPB2	9276	34|27|40	101	33.67	0.0371634	3	12|18|16	0.24	0.71	0.24	0.71	0.24	-15.94	2.2	0.42	15|14|18	47	15.67	906	COPB2_HUMAN
MOB3CwCL	NP_001132913.1	BCAP31	10134	6|5|9	20	6.67	0.0271138	3	0|6|3	0.23	0.57	0.23	0.57	0.23	-3.48	2.22	0.42	2|3|6	11	3.67	246	BAP31_HUMAN
MOB3CwCL	NP_775738.3	MCAT	27349	0|2|5	7	2.33	0.00597436	3	0|0|5	0.23	0.64	0.23	0.64	0.23	-6.45	1.4	0.42	0|2|3	5	1.67	390	FABD_HUMAN
MOB3CwCL	NP_001034180.1	PRPS2	5634	0|3|7	10	3.33	0.0103738	3	0|0|7	0.22	0.63	0.22	0.63	0.22	-8.86	1.43	0.42	0|2|3	5	1.67	321	PRPS2_HUMAN
MOB3CwCL	NP_006799.1	SEC61B	10952	4|0|0	4	1.33	0.0138542	3	4|0|0	0.21	0.63	0.21	0.63	0.21	-4.97	1	0.42	2|0|0	2	0.67	96	SC61B_HUMAN
MOB3CwCL	ADH1_YEAST	ADH1	854068	4|0|0	4	1.33	0.00382184	3	4|0|0	0.21	0.63	0.21	0.63	0.21	-4.97	1	0.42	2|0|0	2	0.67	348
MOB3CwCL	XP_016867690.1	LAMB1	3912	4|0|0	4	1.33	0.000734807	3	0|0|4	0.21	0.63	0.21	0.63	0.21	-4.97	1	0.42	2|0|0	2	0.67	1810	G3XAI2_HUMAN
MOB3CwCL	NP_060362.3	PRPF40A	55660	4|0|0	4	1.33	0.00143011	3	0|0|4	0.21	0.63	0.21	0.63	0.21	-4.97	1	0.42	2|0|0	2	0.67	930	PR40A_HUMAN
MOB3CwCL	NP_055995.4	SYNE2	23224	0|4|0	4	1.33	0.000193174	3	4|0|0	0.21	0.63	0.21	0.63	0.21	-4.97	1	0.42	0|2|0	2	0.67	6885	SYNE2_HUMAN
MOB3CwCL	NP_055816.2	SPEN	23013	0|4|0	4	1.33	0.000362991	3	0|4|0	0.21	0.63	0.21	0.63	0.21	-4.97	1	0.42	0|3|0	3	1	3664	MINT_HUMAN
MOB3CwCL	NP_444278.1	MRPL53	116540	0|0|5	5	1.67	0.0149107	3	0|5|0	0.21	0.64	0.21	0.64	0.21	-6.45	1	0.42	0|0|2	2	0.67	112	RM53_HUMAN
MOB3CwCL	NP_787028.1	KRT79	338785	0|0|8	8	2.67	0.00499065	3	0|8|0	0.21	0.62	0.21	0.62	0.21	-10.36	1	0.42	0|0|4	4	1.33	535	K2C79_HUMAN
MOB3CwCL	NP_112570.2	MRPS15	64960	0|0|5	5	1.67	0.00649805	3	0|2|3	0.21	0.62	0.21	0.62	0.21	-6.83	1	0.42	0|0|3	3	1	257	RT15_HUMAN
MOB3CwCL	NP_001304914.1	ERAL1	26284	0|0|4	4	1.33	0.00305046	3	0|4|0	0.21	0.63	0.21	0.63	0.21	-4.97	1	0.42	0|0|2	2	0.67	436	ERAL1_HUMAN
MOB3CwCL	NP_008854.2	SDF2	6388	0|0|4	4	1.33	0.00630332	3	0|0|4	0.21	0.63	0.21	0.63	0.21	-4.97	1	0.42	0|0|2	2	0.67	211	SDF2_HUMAN
MOB3CwCL	NP_001181875.1	EIF4G1	1981	24|36|33	93	31	0.0193026	3	5|13|17	0.2	0.49	0.2	0.49	0.2	-9.43	2.66	0.43	13|19|16	48	16	1606	B2RU06_HUMAN
MOB3CwCL	NP_060695.2	SMU1	55234	6|4|7	17	5.67	0.0110526	3	4|0|4	0.2	0.39	0.2	0.39	0.2	-3.84	2.13	0.43	3|2|3	8	2.67	513	SMU1_HUMAN
MOB3CwCL	NP_055706.1	PDAP1	11333	3|0|0	3	1	0.00552486	3	3|0|0	0.2	0.61	0.2	0.61	0.2	-3.5	1	0.43	3|0|0	3	1	181	HAP28_HUMAN
MOB3CwCL	NP_001035879.1	PSPC1	55269	3|0|0	3	1	0.00191205	3	0|0|3	0.2	0.61	0.2	0.61	0.2	-3.5	1	0.43	2|0|0	2	0.67	523	PSPC1_HUMAN
MOB3CwCL	NP_005397.1	ROCK1	6093	2|0|3	5	1.67	0.00123338	3	0|4|0	0.2	0.41	0.2	0.41	0.2	-4.97	1.25	0.43	2|0|2	4	1.33	1354	ROCK1_HUMAN
MOB3CwCL	NP_001001975.1	ATP5F1D	513	0|3|2	5	1.67	0.00994048	3	0|4|0	0.2	0.41	0.2	0.41	0.2	-4.97	1.25	0.43	0|2|2	4	1.33	168	ATPD_HUMAN
MOB3CwCL	NP_057026.3	MTERF3	51001	0|0|3	3	1	0.00239808	3	0|0|3	0.2	0.61	0.2	0.61	0.2	-3.5	1	0.43	0|0|2	2	0.67	417	MTEF3_HUMAN
MOB3CwCL	NP_005782.1	MPHOSPH10	10199	0|0|3	3	1	0.00146843	3	3|0|0	0.2	0.61	0.2	0.61	0.2	-3.5	1	0.43	0|0|3	3	1	681	MPP10_HUMAN
MOB3CwCL	NP_001106197.1	CEP170B	283638	0|0|3	3	1	0.000643501	3	0|0|3	0.2	0.61	0.2	0.61	0.2	-3.5	1	0.43	0|0|2	2	0.67	1554	C170B_HUMAN
MOB3CwCL	NP_001009881.1	TUT4	23318	0|0|3	3	1	0.000607903	3	0|3|0	0.2	0.61	0.2	0.61	0.2	-3.5	1	0.43	0|0|3	3	1	1645	TUT4_HUMAN
MOB3CwCL	NP_001230829.1	HDLBP	3069	28|37|28	93	31	0.0251012	3	3|15|16	0.19	0.55	0.18	0.55	0.19	-5.44	2.74	0.43	14|19|16	49	16.33	1235	VIGLN_HUMAN
MOB3CwCL	NP_004631.1	DDX39B	7919	6|6|6	18	6	0.0140187	3	0|3|5	0.19	0.19	0.19	0.19	0.19	-1.43	2.25	0.43	3|3|3	9	3	428	DX39B_HUMAN
MOB3CwCL	NP_001138416.1	MYL12B	103910	2|0|0	2	0.67	0.00389535	3	2|0|0	0.19	0.57	0.19	0.57	0.19	-3.08	1	0.43	2|0|0	2	0.67	172	ML12B_HUMAN
MOB3CwCL	NP_000085.1	COL7A1	1294	2|0|0	2	0.67	0.000227582	3	2|0|0	0.19	0.57	0.19	0.57	0.19	-3.08	1	0.43	2|0|0	2	0.67	2944	CO7A1_HUMAN
MOB3CwCL	NP_789791.1	NLRP10	338322	2|0|0	2	0.67	0.0010229	3	0|0|2	0.19	0.57	0.19	0.57	0.19	-3.08	1	0.43	2|0|0	2	0.67	655	NAL10_HUMAN
MOB3CwCL	NP_001230808.1	TRA2B	6434	6|0|5	11	3.67	0.0195213	3	0|3|4	0.19	0.38	0.19	0.38	0.19	-9.46	1.57	0.43	3|0|2	5	1.67	188	TRA2B_HUMAN
MOB3CwCL	XP_011526121.1	KDM4B	23030	0|2|0	2	0.67	0.0020303	3	0|2|0	0.19	0.57	0.19	0.57	0.19	-3.08	1	0.43	0|2|0	2	0.67	330	F5GX28_HUMAN
MOB3CwCL	NP_060376.2	PAK1IP1	55003	0|2|0	2	0.67	0.00170918	3	2|0|0	0.19	0.57	0.19	0.57	0.19	-3.08	1	0.43	0|2|0	2	0.67	392	PK1IP_HUMAN
MOB3CwCL	XP_011521216.1	ZFPM1	161882	0|0|2	2	0.67	0.000644851	3	0|0|2	0.19	0.57	0.19	0.57	0.19	-3.08	1	0.43	0|0|2	2	0.67	1039	FOG1_HUMAN
MOB3CwCL	XP_016878806.1	NECAB2	54550	0|0|2	2	0.67	0.00165842	3	2|0|0	0.19	0.57	0.19	0.57	0.19	-3.08	1	0.43	0|0|2	2	0.67	404	NECA2_HUMAN
MOB3CwCL	NP_001305972.1	EIF2A	83939	0|0|2	2	0.67	0.00119643	3	0|0|2	0.19	0.57	0.19	0.57	0.19	-3.08	1	0.43	0|0|2	2	0.67	560	EIF2A_HUMAN
MOB3CwCL	XP_016855060.1	GOLGA6L7	728310	3|3|2	8	2.67	0.0164815	3	5|0|0	0.17	0.22	0.17	0.22	0.17	-2.66	1.6	0.43	2|2|2	6	2	162	GG6L7_HUMAN
MOB3CwCL	NP_001254738.1	ILF2	3608	9|17|17	43	14.33	0.0407102	3	3|8|9	0.16	0.24	0.16	0.24	0.16	-10.86	2.15	0.43	6|6|6	18	6	352	ILF2_HUMAN
MOB3CwCL	NP_001094.1	ACTN2	88	0|5|0	5	1.67	0.00186801	3	6|0|0	0.15	0.46	0.15	0.46	0.15	-7.34	0.83	0.43	0|3|0	3	1	894	ACTN2_HUMAN
MOB3CwCL	NP_001184147.1	PDE4D	5144	0|4|0	4	1.33	0.00178523	3	0|5|0	0.15	0.44	0.15	0.44	0.15	-6.45	0.8	0.43	0|2|0	2	0.67	745	PDE4D_HUMAN
MOB3CwCL	NP_115866.1	MRPL41	64975	0|2|5	7	2.33	0.0170073	3	0|0|6	0.15	0.46	0.15	0.46	0.15	-7.34	1.17	0.43	0|2|3	5	1.67	137	RM41_HUMAN
MOB3CwCL	NP_006460.2	IVNS1ABP	10625	0|0|7	7	2.33	0.00362928	3	0|0|8	0.15	0.46	0.15	0.46	0.15	-10.36	0.88	0.43	0|0|5	5	1.67	642	NS1BP_HUMAN
MOB3CwCL	NP_001243000.2	RNF213	57674	0|0|5	5	1.67	0.000320722	3	6|0|0	0.15	0.46	0.15	0.46	0.15	-7.34	0.83	0.43	0|0|4	4	1.33	5207	RN213_HUMAN
MOB3CwCL	NP_000134.2	FH	2271	7|10|6	23	7.67	0.0150392	3	0|5|6	0.14	0.38	0.14	0.38	0.14	-4.46	2.09	0.44	3|5|4	12	4	510	FUMH_HUMAN
MOB3CwCL	NP_060422.4	PTCD3	55037	0|4|7	11	3.67	0.00532656	3	0|4|4	0.14	0.39	0.14	0.39	0.14	-10.92	1.38	0.44	0|3|5	8	2.67	689	PTCD3_HUMAN
MOB3CwCL	NP_001171671.1	ZBTB33	10009	0|3|0	3	1	0.0014881	3	0|0|4	0.14	0.41	0.14	0.41	0.14	-4.97	0.75	0.44	0|2|0	2	0.67	672	KAISO_HUMAN
MOB3CwCL	NP_001997.5	FGF2	2247	0|0|3	3	1	0.00347222	3	4|0|0	0.14	0.41	0.14	0.41	0.14	-4.97	0.75	0.44	0|0|2	2	0.67	288	FGF2_HUMAN
MOB3CwCL	NP_061027.2	LRP1B	53353	0|0|3	3	1	0.000217439	3	0|0|4	0.14	0.41	0.14	0.41	0.14	-4.97	0.75	0.44	0|0|2	2	0.67	4599	LRP1B_HUMAN
MOB3CwCL	NP_000918.2	ABCB1	5243	0|0|3	3	1	0.00078125	3	0|4|0	0.14	0.41	0.14	0.41	0.14	-4.97	0.75	0.44	0|0|2	2	0.67	1280	MDR1_HUMAN
MOB3CwCL	NP_001009186.1	CCT6A	908	59|59|64	182	60.67	0.124835	3	10|22|28	0.13	0.34	0.13	0.34	0.13	-3.49	3.03	0.44	23|21|24	68	22.67	486	TCPZ_HUMAN
MOB3CwCL	NP_001309363.1	HNRNPH3	3189	5|3|5	13	4.33	0.0125145	3	0|4|3	0.12	0.18	0.12	0.18	0.12	-4.1	1.86	0.44	2|2|2	6	2	346	HNRH3_HUMAN
MOB3CwCL	NP_002884.1	RBBP7	5931	24|28|22	74	24.67	0.0580471	3	0|14|13	0.12	0.32	0.12	0.32	0.12	-4.45	2.74	0.44	10|11|10	31	10.33	425	RBBP7_HUMAN
MOB3CwCL	NP_054886.2	CCDC59	29080	2|0|0	2	0.67	0.00278008	3	3|0|0	0.12	0.36	0.12	0.36	0.12	-3.5	0.67	0.44	2|0|0	2	0.67	241	TAP26_HUMAN
MOB3CwCL	NP_000032.1	APOE	348	2|0|0	2	0.67	0.00211356	3	0|0|3	0.12	0.36	0.12	0.36	0.12	-3.5	0.67	0.44	2|0|0	2	0.67	317	APOE_HUMAN
MOB3CwCL	NP_061836.2	BRWD1	54014	2|0|0	2	0.67	0.000288793	3	0|3|0	0.12	0.36	0.12	0.36	0.12	-3.5	0.67	0.44	2|0|0	2	0.67	2320	BRWD1_HUMAN
MOB3CwCL	NP_001164580.1	FAM133A	286499	2|0|0	2	0.67	0.00270161	3	3|0|0	0.12	0.36	0.12	0.36	0.12	-3.5	0.67	0.44	2|0|0	2	0.67	248	F133A_HUMAN
MOB3CwCL	NP_001032238.1	ACOT1	641371	2|0|0	2	0.67	0.00159145	3	0|3|0	0.12	0.36	0.12	0.36	0.12	-3.5	0.67	0.44	2|0|0	2	0.67	421	ACOT1_HUMAN
MOB3CwCL	NP_001789.2	CDK2	1017	0|2|0	2	0.67	0.00224832	3	0|3|0	0.12	0.36	0.12	0.36	0.12	-3.5	0.67	0.44	0|2|0	2	0.67	298	CDK2_HUMAN
MOB3CwCL	NP_078966.2	MUC16	94025	0|2|0	2	0.67	4.61846e-05	3	0|0|3	0.12	0.36	0.12	0.36	0.12	-3.5	0.67	0.44	0|2|0	2	0.67	14507	MUC16_HUMAN
MOB3CwCL	NP_060439.2	IWS1	55677	0|2|0	2	0.67	0.000818071	3	3|0|0	0.12	0.36	0.12	0.36	0.12	-3.5	0.67	0.44	0|2|0	2	0.67	819	IWS1_HUMAN
MOB3CwCL	NP_001305427.1	MRPL48	51642	0|0|5	5	1.67	0.00860825	3	0|3|3	0.12	0.37	0.12	0.37	0.12	-8.04	0.83	0.44	0|0|2	2	0.67	194	RM48_HUMAN
MOB3CwCL	XP_011510227.1	SPHKAP	80309	0|0|2	2	0.67	0.000390671	3	0|3|0	0.12	0.36	0.12	0.36	0.12	-3.5	0.67	0.44	0|0|2	2	0.67	1715	SPKAP_HUMAN
MOB3CwCL	NP_001157789.1	FLNB	2317	31|25|34	90	30	0.0113938	3	10|11|18	0.11	0.32	0.11	0.32	0.11	-11.23	2.31	0.44	11|15|15	41	13.67	2633	FLNB_HUMAN
MOB3CwCL	NP_001191676.1	RFC1	5981	4|6|9	19	6.33	0.00551394	3	3|3|5	0.11	0.32	0.11	0.32	0.11	-7.58	1.73	0.45	3|3|6	12	4	1148	RFC1_HUMAN
MOB3CwCL	NP_036611.2	YWHAG	7532	17|21|26	64	21.33	0.0863563	3	9|12|10	0.11	0.33	0.11	0.33	0.11	-12.5	2.06	0.44	9|10|10	29	9.67	247	1433G_HUMAN
MOB3CwCL	NP_006397.1	PRDX4	10549	12|9|15	36	12	0.0442804	3	0|6|10	0.11	0.3	0.11	0.3	0.11	-6.05	2.25	0.44	4|4|6	14	4.67	271	PRDX4_HUMAN
MOB3CwCL	NP_059830.1	WDR1	9948	9|6|5	20	6.67	0.0110066	3	3|4|4	0.11	0.32	0.11	0.32	0.11	-6.14	1.82	0.45	6|5|4	15	5	606	WDR1_HUMAN
MOB3CwCL	NP_958782.1	PLEC	5339	17|14|34	65	21.67	0.00462639	3	7|7|19	0.11	0.33	0.11	0.33	0.11	-18.45	1.97	0.44	10|2|19	31	10.33	4684	PLEC_HUMAN
MOB3CwCL	NP_001410.2	ELAVL1	1994	3|4|4	11	3.67	0.0112577	3	0|3|3	0.11	0.15	0.11	0.15	0.11	-3.06	1.83	0.44	2|3|3	8	2.67	326	ELAV1_HUMAN
MOB3CwCL	NP_848026.1	MRPL52	122704	3|0|4	7	2.33	0.0189431	3	0|0|6	0.11	0.25	0.11	0.25	0.11	-7.34	1.17	0.44	2|0|2	4	1.33	123	RM52_HUMAN
MOB3CwCL	NP_004896.1	PRDX6	9588	22|18|23	63	21	0.09375	3	7|10|11	0.1	0.22	0.1	0.22	0.1	-7.76	2.25	0.45	9|7|9	25	8.33	224	PRDX6_HUMAN
MOB3CwCL	NP_061862.1	RBM27	54439	6|4|7	17	5.67	0.00534906	3	5|0|4	0.1	0.2	0.1	0.2	0.1	-4.9	1.89	0.45	3|3|3	9	3	1060	RBM27_HUMAN
MOB3CwCL	NP_001137409.1	PSMA1	5682	9|12|11	32	10.67	0.0820769	3	3|7|5	0.1	0.22	0.1	0.22	0.1	-5.21	2.13	0.45	4|5|5	14	4.67	130	B4E0X6_HUMAN
MOB3CwCL	NP_001294853.1	NAP1L1	4673	7|8|5	20	6.67	0.0174151	3	0|5|5	0.1	0.21	0.1	0.21	0.1	-4.67	2	0.45	5|3|3	11	3.67	383	NP1L1_HUMAN
MOB3CwCL	NP_777573.1	NOP9	161424	6|0|7	13	4.33	0.00680818	3	3|0|6	0.1	0.2	0.1	0.2	0.1	-12	1.44	0.45	2|0|2	4	1.33	636	NOP9_HUMAN
MOB3CwCL	NP_000335.1	SMN1	6606	0|5|3	8	2.67	0.00908163	3	0|0|7	0.1	0.26	0.1	0.26	0.1	-8.86	1.14	0.45	0|3|2	5	1.67	294	SMN_HUMAN
MOB3CwCL	NP_031401.1	TARDBP	23435	4|7|5	16	5.33	0.0128744	3	3|3|3	0.09	0.24	0.09	0.24	0.09	-5.24	1.78	0.45	3|4|3	10	3.33	414	TADBP_HUMAN
MOB3CwCL	NP_056536.2	GEMIN4	50628	4|5|10	19	6.33	0.00598299	3	0|0|12	0.09	0.26	0.09	0.26	0.09	-7.62	1.58	0.45	3|3|7	13	4.33	1058	GEMI4_HUMAN
MOB3CwCL	NP_001273015.1	C11orf98	102288414	5|4|3	12	4	0.0325203	3	4|3|0	0.08	0.18	0.08	0.18	0.08	-4.1	1.71	0.45	3|3|2	8	2.67	123	CK098_HUMAN
MOB3CwCL	NP_001333742.1	ARID1B	57492	2|0|4	6	2	0.000873744	3	0|6|0	0.08	0.25	0.08	0.25	0.08	-7.34	1	0.45	2|0|2	4	1.33	2289	ARI1B_HUMAN
MOB3CwCL	NP_001135890.1	MORF4L2	9643	4|0|0	4	1.33	0.00461806	3	0|0|6	0.08	0.25	0.08	0.25	0.08	-7.34	0.67	0.45	3|0|0	3	1	288	MO4L2_HUMAN
MOB3CwCL	NP_075385.1	MARCKSL1	65108	0|5|4	9	3	0.0153846	3	0|3|4	0.08	0.18	0.08	0.18	0.08	-9.46	1.29	0.45	0|2|2	4	1.33	195	MRP_HUMAN
MOB3CwCL	NP_000989.1	RPL37A	6168	6|5|12	23	7.67	0.0833696	3	4|4|7	0.07	0.22	0.07	0.22	0.07	-10.83	1.53	0.45	2|3|3	8	2.67	92	RL37A_HUMAN
MOB3CwCL	NP_001017973.1	P4HA2	8974	3|0|10	13	4.33	0.00812383	3	0|8|4	0.07	0.2	0.07	0.2	0.07	-16.22	1.08	0.45	2|0|7	9	3	533	P4HA2_HUMAN
MOB3CwCL	NP_001244126.1	CUL3	8452	3|0|0	3	1	0.0014245	3	0|0|5	0.07	0.22	0.07	0.22	0.07	-6.45	0.6	0.45	2|0|0	2	0.67	702	CUL3_HUMAN
MOB3CwCL	NP_115867.2	MRPL38	64978	0|6|9	15	5	0.0131579	3	0|6|5	0.07	0.21	0.07	0.21	0.07	-15.08	1.36	0.45	0|4|5	9	3	380	RM38_HUMAN
MOB3CwCL	NP_000926.2	PLOD2	5352	0|0|3	3	1	0.00135685	3	0|0|5	0.07	0.22	0.07	0.22	0.07	-6.45	0.6	0.45	0|0|2	2	0.67	737	PLOD2_HUMAN
MOB3CwCL	NP_001171134.1	RIF1	55183	0|0|3	3	1	0.000408831	3	5|0|0	0.07	0.22	0.07	0.22	0.07	-6.45	0.6	0.45	0|0|2	2	0.67	2446	RIF1_HUMAN
MOB3CwCL	NP_055568.3	BMS1	9790	0|0|6	6	2	0.00156006	3	0|2|6	0.07	0.21	0.07	0.21	0.07	-10.71	0.75	0.45	0|0|3	3	1	1282	BMS1_HUMAN
MOB3CwCL	NP_001170950.1	HDX	139324	0|0|3	3	1	0.00144928	3	0|0|5	0.07	0.22	0.07	0.22	0.07	-6.45	0.6	0.45	0|0|2	2	0.67	690	HDX_HUMAN
MOB3CwCL	NP_001309334.1	PNISR	25957	0|0|3	3	1	0.00124224	3	0|0|5	0.07	0.22	0.07	0.22	0.07	-6.45	0.6	0.45	0|0|2	2	0.67	805	PNISR_HUMAN
MOB3CwCL	NP_001395.1	EEF1G	1937	37|36|33	106	35.33	0.0808467	3	12|19|14	0.06	0.14	0.06	0.14	0.06	-6.91	2.36	0.46	13|12|12	37	12.33	437	EF1G_HUMAN
MOB3CwCL	NP_056229.2	RPL36	25873	6|4|6	16	5.33	0.0507619	3	0|4|5	0.06	0.08	0.06	0.08	0.06	-4.9	1.78	0.46	3|2|4	9	3	105	RL36_HUMAN
MOB3CwCL	NP_001559.1	EIF3E	3646	24|14|20	58	19.33	0.0434382	3	3|10|13	0.06	0.16	0.06	0.16	0.06	-10.96	2.23	0.46	10|9|10	29	9.67	445	EIF3E_HUMAN
MOB3CwCL	NP_057104.2	TFB1M	51106	5|6|6	17	5.67	0.0163873	3	0|4|5	0.06	0.08	0.06	0.08	0.06	-3.6	1.89	0.45	3|2|4	9	3	346	TFB1M_HUMAN
MOB3CwCL	NP_001306122.1	FBF1	85302	2|0|0	2	0.67	0.000583624	3	0|4|0	0.06	0.17	0.06	0.17	0.06	-4.97	0.5	0.46	2|0|0	2	0.67	1148	FBF1_HUMAN
MOB3CwCL	NP_001131139.1	CASP8AP2	9994	2|0|0	2	0.67	0.000338042	3	4|0|0	0.06	0.17	0.06	0.17	0.06	-4.97	0.5	0.46	2|0|0	2	0.67	1982	C8AP2_HUMAN
MOB3CwCL	NP_004326.1	BST2	684	0|2|0	2	0.67	0.00372222	3	4|0|0	0.06	0.17	0.06	0.17	0.06	-4.97	0.5	0.46	0|2|0	2	0.67	180	BST2_HUMAN
MOB3CwCL	NP_001258856.1	KIF27	55582	0|0|2	2	0.67	0.000501873	3	0|0|4	0.06	0.17	0.06	0.17	0.06	-4.97	0.5	0.46	0|0|2	2	0.67	1335	KIF27_HUMAN
MOB3CwCL	NP_001307540.1	KPNA2	3838	20|19|22	61	20.33	0.038431	3	7|7|13	0.05	0.13	0.05	0.13	0.05	-5.56	2.26	0.46	8|9|10	27	9	529	IMA1_HUMAN
MOB3CwCL	NP_054765.1	MRPS18B	28973	3|5|0	8	2.67	0.0103488	3	0|0|8	0.05	0.13	0.05	0.13	0.05	-10.36	1	0.46	2|3|0	5	1.67	258	RT18B_HUMAN
MOB3CwCL	NP_061870.1	MRPS21	54460	0|0|4	4	1.33	0.0152874	3	3|0|3	0.05	0.15	0.05	0.15	0.05	-8.04	0.67	0.46	0|0|2	2	0.67	87	RT21_HUMAN
MOB3CwCL	NP_001136077.1	EFTUD2	9343	42|31|29	102	34	0.036286	3	19|14|18	0.04	0.13	0.04	0.13	0.04	-18.89	2	0.46	21|14|12	47	15.67	937	U5S1_HUMAN
MOB3CwCL	NP_004175.2	WARS	7453	8|3|6	17	5.67	0.0120382	3	3|3|5	0.04	0.11	0.04	0.11	0.04	-9.06	1.55	0.46	4|2|3	9	3	471	SYWC_HUMAN
MOB3CwCL	NP_006316.1	RAN	5901	10|10|14	34	11.33	0.0524537	3	6|6|6	0.04	0.12	0.04	0.12	0.04	-7.25	1.89	0.46	4|6|6	16	5.33	216	RAN_HUMAN
MOB3CwCL	NP_060530.3	IARS2	55699	0|2|4	6	2	0.00197628	3	0|7|0	0.04	0.11	0.04	0.11	0.04	-8.86	0.86	0.46	0|2|4	6	2	1012	SYIM_HUMAN
MOB3CwCL	NP_000108.1	EMD	2010	9|7|9	25	8.33	0.0327953	3	6|2|5	0.03	0.05	0.03	0.05	0.03	-5.66	1.92	0.46	5|3|5	13	4.33	254	EMD_HUMAN
MOB3CwCL	NP_001153408.1	EBNA1BP2	10969	11|8|10	29	9.67	0.0267867	3	2|6|7	0.03	0.06	0.03	0.06	0.03	-6.56	1.93	0.47	6|5|5	16	5.33	361	EBP2_HUMAN
MOB3CwCL	NP_001156752.1	HTATSF1	27336	11|8|11	30	10	0.013245	3	0|5|10	0.03	0.04	0.03	0.04	0.03	-6.11	2	0.47	5|4|6	15	5	755	HTSF1_HUMAN
MOB3CwCL	NP_005723.2	RAD50	10111	27|21|30	78	26	0.0198171	3	0|9|22	0.03	0.09	0.03	0.09	0.03	-8.53	2.52	0.46	13|14|16	43	14.33	1312	RAD50_HUMAN
MOB3CwCL	NP_056342.3	TBC1D10B	26000	7|4|0	11	3.67	0.00454208	3	4|3|3	0.03	0.09	0.03	0.09	0.03	-13.94	1.1	0.46	2|2|0	4	1.33	808	TB10B_HUMAN
MOB3CwCL	NP_057371.2	HP1BP3	50809	5|10|12	27	9	0.0162749	3	4|4|8	0.03	0.09	0.03	0.09	0.03	-12.01	1.69	0.47	3|6|7	16	5.33	553	HP1B3_HUMAN
MOB3CwCL	NP_110438.1	MRPS26	64949	6|3|12	21	7	0.0341463	3	0|5|10	0.03	0.09	0.03	0.09	0.03	-13.23	1.4	0.46	3|2|5	10	3.33	205	RT26_HUMAN
MOB3CwCL	NP_000215.1	KRT18	3875	5|4|7	16	5.33	0.0123953	3	5|0|5	0.03	0.09	0.03	0.09	0.03	-6.03	1.6	0.46	3|2|4	9	3	430	K1C18_HUMAN
MOB3CwCL	NP_001055.1	TKT	7086	35|39|42	116	38.67	0.0620706	3	6|16|21	0.03	0.09	0.03	0.09	0.03	-7.23	2.7	0.46	18|17|18	53	17.67	623	TKT_HUMAN
MOB3CwCL	NP_001128582.1	DNAJA3	9093	5|4|9	18	6	0.013245	3	0|6|6	0.03	0.1	0.03	0.1	0.03	-8.32	1.5	0.46	3|2|4	9	3	453	DNJA3_HUMAN
MOB3CwCL	NP_001290043.1	TUBA1C	84790	92|90|95	277	92.33	0.1779	3	0|45|37	0.03	0.07	0.03	0.07	0.03	-4.44	3.38	0.46	20|20|21	61	20.33	519	F5H5D3_HUMAN
MOB3CwCL	NP_003083.1	SNRPB2	6629	4|4|6	14	4.67	0.0207556	3	4|0|5	0.03	0.08	0.03	0.08	0.03	-4.9	1.56	0.46	2|2|3	7	2.33	225	RU2B_HUMAN
MOB3CwCL	NP_000985.1	RPL32	6161	5|6|12	23	7.67	0.0568148	3	0|7|8	0.03	0.09	0.03	0.09	0.03	-10.27	1.53	0.47	3|3|4	10	3.33	135	RL32_HUMAN
MOB3CwCL	NP_060605.1	MRPS18A	55168	3|3|5	11	3.67	0.0187245	3	4|4|0	0.03	0.07	0.03	0.07	0.03	-5.25	1.38	0.47	2|2|3	7	2.33	196	RT18A_HUMAN
MOB3CwCL	NP_775871.2	MUC19	283463	3|0|0	3	1	0.000119275	3	0|0|6	0.03	0.09	0.03	0.09	0.03	-7.34	0.5	0.47	2|0|0	2	0.67	8384	MUC19_HUMAN
MOB3CwCL	NP_001142.2	SLC25A4	291	5|2|0	7	2.33	0.00781879	3	3|5|0	0.02	0.07	0.02	0.07	0.02	-10.86	0.88	0.47	2|2|0	4	1.33	298	ADT1_HUMAN
MOB3CwCL	NP_005013.1	PFN1	5216	6|7|7	20	6.67	0.0476429	3	4|3|4	0.02	0.03	0.02	0.03	0.02	-4.75	1.82	0.47	3|3|4	10	3.33	140	PROF1_HUMAN
MOB3CwCL	NP_005800.3	PRDX2	7001	16|17|18	51	17	0.0858586	3	0|9|13	0.02	0.03	0.02	0.03	0.02	-4.97	2.32	0.47	7|6|6	19	6.33	198	PRDX2_HUMAN
MOB3CwCL	NP_054722.2	DHX38	9785	6|8|10	24	8	0.00651997	3	0|4|10	0.02	0.05	0.02	0.05	0.02	-7.46	1.71	0.47	3|4|7	14	4.67	1227	PRP16_HUMAN
MOB3CwCL	NP_000692.2	ATP1A1	476	6|8|5	19	6.33	0.00618768	3	8|4|0	0.02	0.04	0.02	0.04	0.02	-6.69	1.58	0.48	3|4|2	9	3	1023	AT1A1_HUMAN
MOB3CwCL	NP_001185545.1	MAP7	9053	6|8|7	21	7	0.00983146	3	4|0|8	0.02	0.04	0.02	0.04	0.02	-5.38	1.75	0.47	3|4|3	10	3.33	712	MAP7_HUMAN
MOB3CwCL	NP_001243654.1	USP39	10713	5|0|5	10	3.33	0.00589381	3	3|0|6	0.02	0.03	0.02	0.03	0.02	-12	1.11	0.47	4|0|2	6	2	565	SNUT2_HUMAN
MOB3CwCL	NP_001646.2	ARCN1	372	19|16|25	60	20	0.0391389	3	6|8|15	0.02	0.06	0.02	0.06	0.02	-11.82	2.07	0.47	10|10|13	33	11	511	COPD_HUMAN
MOB3CwCL	NP_006537.3	IGF2BP1	10642	11|11|11	33	11	0.0190641	3	0|4|12	0.02	0.02	0.02	0.02	0.02	-3.9	2.06	0.47	7|5|5	17	5.67	577	IF2B1_HUMAN
MOB3CwCL	NP_060941.2	ZC3H15	55854	6|11|10	27	9	0.0211268	3	0|7|8	0.02	0.04	0.02	0.04	0.02	-8.8	1.8	0.47	3|5|6	14	4.67	426	ZC3HF_HUMAN
MOB3CwCL	NP_001287662.1	MRPL9	65005	3|5|5	13	4.33	0.0185837	3	0|6|3	0.02	0.03	0.02	0.03	0.02	-6.24	1.44	0.47	2|3|4	9	3	233	RM09_HUMAN
MOB3CwCL	NP_001164006.1	ATAD3A	55210	2|0|0	2	0.67	0.00114334	3	5|0|0	0.02	0.07	0.02	0.07	0.02	-6.45	0.4	0.47	2|0|0	2	0.67	586	ATD3A_HUMAN
MOB3CwCL	NP_000084.3	COL5A1	1289	3|8|7	18	6	0.00326442	3	0|8|4	0.02	0.04	0.02	0.04	0.02	-9.61	1.5	0.47	2|4|3	9	3	1838	CO5A1_HUMAN
MOB3CwCL	NP_001307852.1	JAK1	3716	4|4|3	11	3.67	0.00318024	3	0|4|4	0.02	0.02	0.02	0.02	0.02	-5.25	1.38	0.47	2|2|2	6	2	1154	JAK1_HUMAN
MOB3CwCL	NP_115689.1	NOA1	84273	0|4|9	13	4.33	0.00620344	3	4|4|5	0.02	0.05	0.02	0.05	0.02	-18.31	1	0.47	0|2|5	7	2.33	698	NOA1_HUMAN
MOB3CwCL	NP_002096.1	H2AFX	3014	0|0|8	8	2.67	0.0186713	3	0|0|12	0.02	0.06	0.02	0.06	0.02	-15.67	0.67	0.47	0|0|3	3	1	143	H2AX_HUMAN
MOB3CwCL	NP_004199.1	AIFM1	9131	0|0|2	2	0.67	0.00109299	3	5|0|0	0.02	0.07	0.02	0.07	0.02	-6.45	0.4	0.47	0|0|2	2	0.67	613	AIFM1_HUMAN
MOB3CwCL	NP_001305080.1	MRPL40	64976	0|0|3	3	1	0.00617284	3	4|2|0	0.02	0.05	0.02	0.05	0.02	-7.89	0.5	0.47	0|0|2	2	0.67	162	RM40_HUMAN
MOB3CwCL	NP_001293009.1	LMO7	4008	3|4|6	13	4.33	0.00265481	3	3|4|3	0.01	0.03	0.01	0.03	0.01	-7.87	1.3	0.48	2|2|3	7	2.33	1631	LMO7_HUMAN
MOB3CwCL	NP_001531.1	HSPB1	3315	18|23|18	59	19.67	0.0959512	3	4|11|13	0.01	0.03	0.01	0.03	0.01	-8.55	2.11	0.48	7|7|9	23	7.67	205	HSPB1_HUMAN
MOB3CwCL	NP_006017.1	H1FX	8971	10|4|6	20	6.67	0.0313146	3	0|6|8	0.01	0.04	0.01	0.04	0.01	-10.66	1.43	0.48	4|2|2	8	2.67	213	H1X_HUMAN
MOB3CwCL	NP_057053.1	MRPS17	51373	6|4|5	15	5	0.0384615	3	3|3|4	0.01	0.03	0.01	0.03	0.01	-6.41	1.5	0.48	3|2|3	8	2.67	130	RT17_HUMAN
MOB3CwCL	NP_060791.3	BRIX1	55299	12|4|8	24	8	0.0226629	3	4|4|9	0.01	0.02	0.01	0.02	0.01	-14.68	1.41	0.48	6|2|6	14	4.67	353	BRX1_HUMAN
MOB3CwCL	NP_001157108.1	GTF2I	2969	30|26|30	86	28.67	0.029375	3	15|5|15	0.01	0.02	0.01	0.02	0.01	-7.45	2.46	0.48	14|13|16	43	14.33	976	GTF2I_HUMAN
MOB3CwCL	NP_001278274.1	CDK11B	984	5|4|5	14	4.67	0.00604922	3	5|5|0	0.01	0.01	0.01	0.01	0.01	-6.03	1.4	0.48	3|2|4	9	3	772	CD11B_HUMAN
MOB3CwCL	NP_055555.1	EIF4A3	9775	12|12|11	35	11.67	0.0283942	3	8|0|10	0.01	0.01	0.01	0.01	0.01	-5.95	1.94	0.48	5|7|7	19	6.33	411	IF4A3_HUMAN
MOB3CwCL	NP_003676.2	KHSRP	8570	7|7|8	22	7.33	0.0103094	3	0|3|10	0.01	0.02	0.01	0.02	0.01	-5.06	1.69	0.48	4|4|4	12	4	711	FUBP2_HUMAN
MOB3CwCL	NP_005004.1	NUCB2	4925	5|0|4	9	3	0.00714286	3	0|5|4	0.01	0.03	0.01	0.03	0.01	-12.13	1	0.48	3|0|2	5	1.67	420	NUCB2_HUMAN
MOB3CwCL	NP_065393.1	RTN4	57142	14|10|11	35	11.67	0.00979027	3	7|8|5	0.01	0.02	0.01	0.02	0.01	-9.54	1.75	0.48	5|3|4	12	4	1192	RTN4_HUMAN
MOB3CwCL	NP_001337899.1	C7orf50	84310	8|6|5	19	6.33	0.1055	3	5|3|4	0.01	0.04	0.01	0.04	0.01	-7.31	1.58	0.48	4|3|2	9	3	60	CG050_HUMAN
MOB3CwCL	NP_001290428.1	CNN2	1265	4|7|5	16	5.33	0.0178859	3	0|7|4	0.01	0.04	0.01	0.04	0.01	-7.06	1.45	0.48	2|5|3	10	3.33	298	CNN2_HUMAN
MOB3CwCL	NP_004956.5	HMGN1	3150	0|5|0	5	1.67	0.0167	3	0|10|0	0.01	0.02	0.01	0.02	0.01	-12.97	0.5	0.48	0|2|0	2	0.67	100	HMGN1_HUMAN
MOB3CwCL	NP_001010862.2	SPIN3	169981	0|9|10	19	6.33	0.0245349	3	0|0|15	0.01	0.03	0.01	0.03	0.01	-19.95	1.27	0.48	0|4|4	8	2.67	258	SPIN3_HUMAN
MOB3CwCL	NP_064621.3	MRPL1	65008	0|4|0	4	1.33	0.00409231	3	2|4|2	0.01	0.02	0.01	0.02	0.01	-11.08	0.5	0.48	0|2|0	2	0.67	325	RM01_HUMAN
MOB3CwCL	NP_001295093.1	GFM1	85476	0|3|0	3	1	0.0012987	3	0|3|4	0.01	0.02	0.01	0.02	0.01	-9.46	0.43	0.48	0|2|0	2	0.67	770	EFGM_HUMAN
MOB3CwCL	NP_002760.1	PRSS1	5644	0|3|0	3	1	0.00404858	3	3|0|3	0.01	0.04	0.01	0.04	0.01	-8.04	0.5	0.48	0|2|0	2	0.67	247	TRY1_HUMAN
MOB3CwCL	NP_001186910.1	NDUFS1	4719	0|0|4	4	1.33	0.00192475	3	0|3|5	0.01	0.02	0.01	0.02	0.01	-10.86	0.5	0.48	0|0|3	3	1	691	NDUS1_HUMAN
MOB3CwCL	NP_001835.3	COL2A1	1280	0|0|3	3	1	0.000672495	3	3|4|0	0.01	0.02	0.01	0.02	0.01	-9.46	0.43	0.48	0|0|2	2	0.67	1487	CO2A1_HUMAN
MOB3CwCL	NP_000117.1	ETFA	2108	9|7|5	21	7	0.021021	3	4|11|6	0	0	0	0	0	-17.81	1	0.53	4|4|4	12	4	333	ETFA_HUMAN
MOB3CwCL	NP_000275.1	PDHA1	5160	6|4|6	16	5.33	0.0136667	3	6|11|10	0	0	0	0	0	-27.66	0.59	0.6	4|3|3	10	3.33	390	ODPA_HUMAN
MOB3CwCL	NP_000652.2	RPL9	6133	16|10|8	34	11.33	0.0590104	3	13|12|16	0	0	0	0	0	-38.09	0.83	0.57	7|5|5	17	5.67	192	RL9_HUMAN
MOB3CwCL	NP_000908.2	P4HA1	5033	6|5|9	20	6.67	0.0124906	3	5|9|9	0	0	0	0	0	-20.55	0.87	0.54	4|3|6	13	4.33	534	P4HA1_HUMAN
MOB3CwCL	NP_000909.2	P4HB	5034	50|53|61	164	54.67	0.107618	3	44|62|56	0	0	0	0	0	-118.24	1.01	0.59	24|22|23	69	23	508	PDIA1_HUMAN
MOB3CwCL	NP_000916.2	PDHB	5162	10|7|13	30	10	0.0278552	3	5|13|8	0	0	0	0	0	-20.74	1.15	0.53	5|4|7	16	5.33	359	ODPB_HUMAN
MOB3CwCL	NP_000933.1	PPIB	5479	101|81|84	266	88.67	0.410509	3	127|107|107	0	0	0	0	0	-288.37	0.78	0.6	21|18|20	59	19.67	216	PPIB_HUMAN
MOB3CwCL	NP_000959.2	RPL4	6124	46|52|55	153	51	0.119438	3	15|32|43	0	0	0	0	0	-41.42	1.7	0.58	17|21|23	61	20.33	427	RL4_HUMAN
MOB3CwCL	NP_000960.2	RPL5	6125	24|22|31	77	25.67	0.086431	3	8|13|23	0	0	0	0	0	-20.63	1.75	0.53	7|7|10	24	8	297	RL5_HUMAN
MOB3CwCL	NP_000963.1	RPL7A	6130	37|41|38	116	38.67	0.145376	3	19|29|40	0	0	0	0	0	-50.18	1.32	0.58	11|11|11	33	11	266	RL7A_HUMAN
MOB3CwCL	NP_000967.1	RPL12	6136	20|17|19	56	18.67	0.113152	3	7|13|14	0	0	0	0	0	-15.94	1.65	0.53	5|5|5	15	5	165	RL12_HUMAN
MOB3CwCL	NP_000969.1	RPL23	9349	10|8|9	27	9	0.0642857	3	8|5|10	0	0	0	0	0	-15.88	1.17	0.54	6|4|5	15	5	140	RL23_HUMAN
MOB3CwCL	NP_000971.1	RPL18A	6142	8|12|12	32	10.67	0.060625	3	4|6|11	0	0	0	0	0	-13.32	1.52	0.5	4|5|7	16	5.33	176	RL18A_HUMAN
MOB3CwCL	NP_000972.1	RPL19	6143	19|25|26	70	23.33	0.119031	3	11|18|23	0	0	0	0	0	-33.74	1.35	0.57	7|9|9	25	8.33	196	RL19_HUMAN
MOB3CwCL	NP_000973.2	RPL21	6144	21|18|20	59	19.67	0.122938	3	5|12|16	0	0	0	0	0	-13.71	1.79	0.52	5|5|6	16	5.33	160	RL21_HUMAN
MOB3CwCL	NP_000974.1	RPL22	6146	20|20|17	57	19	0.148438	3	26|26|18	0	0	0	0	0	-58.78	0.81	0.6	5|6|5	16	5.33	128	RL22_HUMAN
MOB3CwCL	NP_000975.2	RPL23A	6147	35|34|38	107	35.67	0.228654	3	27|30|33	0	0	0	0	0	-56.92	1.19	0.59	11|11|12	34	11.33	156	RL23A_HUMAN
MOB3CwCL	NP_000977.1	RPL24	6152	11|18|22	51	17	0.10828	3	7|11|14	0	0	0	0	0	-22.13	1.59	0.5	4|6|8	18	6	157	RL24_HUMAN
MOB3CwCL	NP_000979.1	RPL27	6155	20|21|24	65	21.67	0.159338	3	10|13|16	0	0	0	0	0	-17.52	1.67	0.53	7|6|6	19	6.33	136	RL27_HUMAN
MOB3CwCL	NP_000980.1	RPL30	6156	10|10|16	36	12	0.104348	3	8|10|14	0	0	0	0	0	-23.56	1.12	0.55	4|4|5	13	4.33	115	RL30_HUMAN
MOB3CwCL	NP_000981.1	RPL27A	6157	16|10|14	40	13.33	0.0900676	3	7|8|13	0	0	0	0	0	-18.91	1.43	0.52	4|4|5	13	4.33	148	RL27A_HUMAN
MOB3CwCL	NP_000983.1	RPL29	6159	8|10|11	29	9.67	0.0608176	3	6|9|12	0	0	0	0	0	-20.57	1.07	0.55	4|4|4	12	4	159	RL29_HUMAN
MOB3CwCL	NP_000986.2	RPL34	6164	7|8|6	21	7	0.0598291	3	6|6|8	0	0	0	0	0	-15.27	1.05	0.53	3|4|3	10	3.33	117	RL34_HUMAN
MOB3CwCL	NP_000987.2	RPL35A	6165	18|20|23	61	20.33	0.184818	3	7|13|19	0	0	0	0	0	-20.18	1.56	0.54	5|8|8	21	7	110	RL35A_HUMAN
MOB3CwCL	NP_000990.1	RPL38	6169	56|64|59	179	59.67	0.852429	3	65|69|68	0	0	0	0	0	-157.4	0.89	0.6	8|8|8	24	8	70	RL38_HUMAN
MOB3CwCL	NP_000993.1	RPLP0	6175	17|23|19	59	19.67	0.0620505	3	9|17|14	0	0	0	0	0	-22.86	1.48	0.54	8|8|8	24	8	317	RLA0_HUMAN
MOB3CwCL	NP_000995.1	RPLP2	6181	30|30|40	100	33.33	0.289826	3	11|22|24	0	0	0	0	0	-25.03	1.75	0.54	7|8|10	25	8.33	115	RLA2_HUMAN
MOB3CwCL	NP_001000.2	RPS5	6193	25|24|27	76	25.33	0.124167	3	22|18|25	0	0	0	0	0	-42.03	1.17	0.58	8|8|7	23	7.67	204	RS5_HUMAN
MOB3CwCL	NP_001001.2	RPS6	6194	24|37|39	100	33.33	0.133855	3	18|24|32	0	0	0	0	0	-52.36	1.35	0.58	9|10|12	31	10.33	249	RS6_HUMAN
MOB3CwCL	NP_001001329.1	PRKCSH	5589	8|14|18	40	13.33	0.0253905	3	12|19|12	0	0	0	0	0	-40.72	0.93	0.57	4|8|7	19	6.33	525	GLU2B_HUMAN
MOB3CwCL	NP_001002.1	RPS7	6201	50|53|60	163	54.33	0.280052	3	51|56|56	0	0	0	0	0	-119.55	1	0.59	12|12|15	39	13	194	RS7_HUMAN
MOB3CwCL	NP_001003.1	RPS8	6202	26|26|40	92	30.67	0.147452	3	9|15|31	0	0	0	0	0	-27.47	1.67	0.54	10|9|12	31	10.33	208	RS8_HUMAN
MOB3CwCL	NP_001006.1	RPS11	6205	13|22|22	57	19	0.120253	3	13|15|21	0	0	0	0	0	-39.48	1.16	0.57	5|8|8	21	7	158	RS11_HUMAN
MOB3CwCL	NP_001008.1	RPS13	6207	21|19|29	69	23	0.152318	3	6|10|20	0	0	0	0	0	-15.64	1.92	0.49	9|9|11	29	9.67	151	RS13_HUMAN
MOB3CwCL	NP_001009.1	RPS15	6209	18|18|24	60	20	0.137931	3	6|12|15	0	0	0	0	0	-13.66	1.82	0.5	5|4|5	14	4.67	145	RS15_HUMAN
MOB3CwCL	NP_001010.2	RPS15A	6210	17|22|21	60	20	0.153846	3	12|16|19	0	0	0	0	0	-31.03	1.28	0.57	6|8|7	21	7	130	RS15A_HUMAN
MOB3CwCL	NP_001012.1	RPS17	6218	23|28|28	79	26.33	0.195037	3	18|21|26	0	0	0	0	0	-43.47	1.22	0.58	6|6|7	19	6.33	135	RS17_HUMAN
MOB3CwCL	NP_001014.1	RPS20	6224	10|12|12	34	11.33	0.0952101	3	14|11|10	0	0	0	0	0	-27.13	0.97	0.57	3|3|4	10	3.33	119	RS20_HUMAN
MOB3CwCL	NP_001014763.1	ETFB	2109	8|9|7	24	8	0.0231214	3	9|9|6	0	0	0	0	0	-18.5	1	0.55	5|5|4	14	4.67	346	ETFB_HUMAN
MOB3CwCL	NP_001015.1	RPS21	6227	12|19|14	45	15	0.180723	3	5|13|18	0	0	0	0	0	-24.82	1.25	0.55	4|5|5	14	4.67	83	RS21_HUMAN
MOB3CwCL	NP_001016.1	RPS23	6228	11|13|16	40	13.33	0.0932168	3	13|13|11	0	0	0	0	0	-28	1.08	0.56	5|6|6	17	5.67	143	RS23_HUMAN
MOB3CwCL	NP_001017.1	RPS24	6229	13|12|17	42	14	0.105263	3	9|11|16	0	0	0	0	0	-25.42	1.17	0.55	5|5|5	15	5	133	RS24_HUMAN
MOB3CwCL	NP_001018077.1	SERBP1	26135	29|27|34	90	30	0.0735294	3	15|29|33	0	0	0	0	0	-51.25	1.17	0.58	8|9|8	25	8.33	408	PAIRB_HUMAN
MOB3CwCL	NP_001018080.1	CORO1B	57175	8|7|5	20	6.67	0.0136401	3	7|8|12	0	0	0	0	0	-25.65	0.74	0.6	4|4|3	11	3.67	489	COR1B_HUMAN
MOB3CwCL	NP_001019.1	RPS25	6230	27|37|30	94	31.33	0.25064	3	36|38|31	0	0	0	0	0	-85.45	0.9	0.59	8|9|8	25	8.33	125	RS25_HUMAN
MOB3CwCL	NP_001019820.1	CANX	821	27|24|24	75	25	0.0422297	3	17|23|14	0	0	0	0	0	-29.22	1.39	0.57	11|10|12	33	11	592	CALX_HUMAN
MOB3CwCL	NP_001022.1	RPS28	6234	15|13|15	43	14.33	0.207681	3	6|12|15	0	0	0	0	0	-20.19	1.3	0.55	5|5|5	15	5	69	RS28_HUMAN
MOB3CwCL	NP_001029249.1	HIST2H4B	554313	17|11|14	42	14	0.135922	3	21|20|25	0	0	0	0	0	-64.92	0.64	0.6	5|4|6	15	5	103	H4_HUMAN
MOB3CwCL	NP_004484.1	HSD17B10	3028	23|25|24	72	24	0.091954	3	22|28|27	0	0	0	0	0	-57.64	0.94	0.6	7|8|7	22	7.33	261	HCD2_HUMAN
MOB3CwCL	NP_001035526.1	YARS2	51067	7|7|6	20	6.67	0.0139832	3	5|7|5	0	0	0	0	0	-11.73	1.18	0.52	2|3|4	9	3	477	SYYM_HUMAN
MOB3CwCL	NP_001074010.2	MGA	23269	15|6|18	39	13	0.00455182	3	3|6|22	0	0	0	0	0	-27.91	1.26	0.53	5|4|9	18	6	2856	MGAP_HUMAN
MOB3CwCL	NP_001089.1	ACO2	50	6|5|5	16	5.33	0.00683333	3	6|10|7	0	0	0	0	0	-20.55	0.7	0.6	3|3|2	8	2.67	780	ACON_HUMAN
MOB3CwCL	NP_001091868.1	COPA	1314	47|46|44	137	45.67	0.0370397	3	18|25|25	0	0	0	0	0	-17.91	2.01	0.54	20|19|18	57	19	1233	COPA_HUMAN
MOB3CwCL	NP_001091947.1	GRSF1	2926	5|5|7	17	5.67	0.0178302	3	4|6|4	0	0	0	0	0	-9.66	1.21	0.5	4|3|4	11	3.67	318	GRSF1_HUMAN
MOB3CwCL	NP_001091974.1	DDX17	10521	15|14|19	48	16	0.0218878	3	9|12|20	0	0	0	0	0	-27.99	1.17	0.56	9|6|12	27	9	731	Q59F66_HUMAN
MOB3CwCL	NP_001116293.1	SET	6418	7|8|7	22	7.33	0.0252759	3	6|4|7	0	0	0	0	0	-10.29	1.29	0.51	3|3|3	9	3	290	SET_HUMAN
MOB3CwCL	NP_001121689.1	PSIP1	11168	8|4|0	12	4	0.00754717	3	4|5|5	0	0	0	0	0	-19.78	0.86	0.49	4|2|0	6	2	530	PSIP1_HUMAN
MOB3CwCL	NP_001122324.1	SRRT	51593	15|17|17	49	16.33	0.0186629	3	9|14|14	0	0	0	0	0	-22.21	1.32	0.56	8|7|7	22	7.33	875	SRRT_HUMAN
MOB3CwCL	NP_001124463.1	HYOU1	10525	7|5|8	20	6.67	0.00667668	3	3|5|6	0	0	0	0	0	-9.66	1.43	0.49	5|3|4	12	4	999	HYOU1_HUMAN
MOB3CwCL	NP_001129675.1	CCDC124	115098	13|19|15	47	15.67	0.0702691	3	25|26|16	0	0	0	0	0	-62.19	0.7	0.6	7|10|8	25	8.33	223	CC124_HUMAN
MOB3CwCL	NP_001129676.1	RCC2	55920	10|5|10	25	8.33	0.0159579	3	7|8|6	0	0	0	0	0	-18.01	1.19	0.52	4|3|5	12	4	522	RCC2_HUMAN
MOB3CwCL	NP_001139197.1	LYAR	55646	13|17|20	50	16.67	0.0439842	3	18|19|14	0	0	0	0	0	-41.87	0.98	0.58	7|7|8	22	7.33	379	LYAR_HUMAN
MOB3CwCL	NP_001171634.2	HADH	3033	6|4|7	17	5.67	0.0171299	3	0|6|7	0	0	0	0	0	-9.48	1.31	0.49	2|2|4	8	2.67	331	HCDH_HUMAN
MOB3CwCL	NP_001185918.1	NFS1	9054	7|6|6	19	6.33	0.0155911	3	2|10|10	0	0	0	0	0	-17.24	0.86	0.6	2|3|3	8	2.67	406	NFS1_HUMAN
MOB3CwCL	NP_001193929.1	HNRNPDL	9987	7|7|7	21	7	0.0192837	3	8|7|8	0	0	0	0	0	-17.34	0.91	0.6	3|3|3	9	3	363	HNRDL_HUMAN
MOB3CwCL	NP_001193943.1	SERPINH1	871	46|46|47	139	46.33	0.110837	3	43|52|48	0	0	0	0	0	-101.75	0.97	0.6	17|18|18	53	17.67	418	SERPH_HUMAN
MOB3CwCL	NP_001203.1	C1QBP	708	24|16|22	62	20.67	0.0732979	3	11|14|15	0	0	0	0	0	-24.28	1.55	0.54	6|6|5	17	5.67	282	C1QBP_HUMAN
MOB3CwCL	NP_001230575.1	CD2BP2	10421	7|4|8	19	6.33	0.018563	3	6|5|5	0	0	0	0	0	-13.51	1.19	0.51	3|2|4	9	3	341	CD2B2_HUMAN
MOB3CwCL	NP_055720.3	GLS	2744	7|5|6	18	6	0.00896861	3	8|10|9	0	0	0	0	0	-25.65	0.67	0.6	2|3|3	8	2.67	669	GLSK_HUMAN
MOB3CwCL	NP_001243439.1	SSBP1	6742	8|9|9	26	8.67	0.0585811	3	7|9|17	0	0	0	0	0	-27.53	0.79	0.6	3|3|5	11	3.67	148	SSBP_HUMAN
MOB3CwCL	NP_001244118.1	DDX56	54606	12|8|7	27	9	0.0177515	3	13|11|8	0	0	0	0	0	-28.39	0.84	0.56	6|4|5	15	5	507	DDX56_HUMAN
MOB3CwCL	NP_001257420.1	RPL13A	23521	12|18|16	46	15.33	0.107958	3	7|11|12	0	0	0	0	0	-18.32	1.53	0.52	6|8|7	21	7	142	RL13A_HUMAN
MOB3CwCL	NP_001258535.1	BASP1	10409	18|18|17	53	17.67	0.0778414	3	17|23|13	0	0	0	0	0	-38	1	0.58	7|7|8	22	7.33	227	BASP1_HUMAN
MOB3CwCL	NP_001258766.1	RCN2	5955	24|22|31	77	25.67	0.0766269	3	21|30|26	0	0	0	0	0	-59.2	1	0.58	9|9|10	28	9.33	335	RCN2_HUMAN
MOB3CwCL	NP_001265585.1	SNRPD3	6634	8|8|7	23	7.67	0.060873	3	6|0|9	0	0	0	0	0	-7.41	1.53	0.49	2|2|2	6	2	126	SMD3_HUMAN
MOB3CwCL	NP_001269888.1	CCAR1	55749	20|17|28	65	21.67	0.0190925	3	20|16|26	0	0	0	0	0	-48.88	1.05	0.58	10|9|11	30	10	1135	CCAR1_HUMAN
MOB3CwCL	NP_001271.1	CIRBP	1153	3|8|10	21	7	0.0406977	3	9|15|14	0	0	0	0	0	-45.22	0.55	0.6	2|3|5	10	3.33	172	CIRBP_HUMAN
MOB3CwCL	NP_001271317.1	NOLC1	9221	83|59|74	216	72	0.101551	3	98|64|75	0	0	0	0	0	-195.21	0.91	0.6	21|16|23	60	20	709	NOLC1_HUMAN
MOB3CwCL	NP_001278907.1	NOP14	8602	3|0|0	3	1	0.00116686	3	8|0|0	0	0.01	0	0.01	0	-10.36	0.38	0.49	2|0|0	2	0.67	857	NOP14_HUMAN
MOB3CwCL	NP_001287829.1	MRPS34	65993	14|6|11	31	10.33	0.0459111	3	8|10|15	0	0	0	0	0	-31.54	0.94	0.56	5|4|7	16	5.33	225	RT34_HUMAN
MOB3CwCL	NP_001287876.1	CPSF6	11052	26|22|20	68	22.67	0.0385544	3	26|27|23	0	0	0	0	0	-61.19	0.89	0.59	10|8|7	25	8.33	588	CPSF6_HUMAN
MOB3CwCL	NP_001287894.1	CSRP2	1466	3|4|4	11	3.67	0.0190155	3	9|4|7	0	0	0	0	0	-20.46	0.55	0.6	2|2|2	6	2	193	CSRP2_HUMAN
MOB3CwCL	NP_001287945.1	HNRNPUL1	11100	9|10|17	36	12	0.0156454	3	9|7|9	0	0	0	0	0	-16.78	1.44	0.49	5|6|9	20	6.67	767	B7Z4B8_HUMAN
MOB3CwCL	NP_001291217.1	RPSA	3921	12|11|15	38	12.67	0.0422333	3	7|11|12	0	0	0	0	0	-19.75	1.27	0.54	7|6|7	20	6.67	300	RSSA_HUMAN
MOB3CwCL	NP_001295325.1	MRPL43	84545	6|3|9	18	6	0.0365854	3	7|7|8	0	0	0	0	0	-23.12	0.82	0.54	3|2|4	9	3	164	RM43_HUMAN
MOB3CwCL	NP_001305115.1	HNRNPK	3190	102|106|114	322	107.33	0.244487	3	97|106|115	0	0	0	0	0	-226.15	1.01	0.6	25|25|25	75	25	439	HNRPK_HUMAN
MOB3CwCL	NP_001307524.1	DDX5	1655	17|16|13	46	15.33	0.0249674	3	15|9|18	0	0	0	0	0	-30.85	1.1	0.57	8|9|6	23	7.67	614	DDX5_HUMAN
MOB3CwCL	NP_001308924.1	MRPS5	64969	7|7|16	30	10	0.02849	3	6|12|6	0	0	0	0	0	-18.4	1.25	0.5	4|4|6	14	4.67	351	RT05_HUMAN
MOB3CwCL	NP_001317176.1	HNRNPA3	220988	5|10|5	20	6.67	0.018736	3	6|6|10	0	0	0	0	0	-19.28	0.91	0.53	4|5|3	12	4	356	B4DDB6_HUMAN
MOB3CwCL	NP_001317919.1	DHX30	22907	21|20|34	75	25	0.0214408	3	5|22|28	0	0	0	0	0	-35.16	1.36	0.56	13|11|20	44	14.67	1166	H7BXY3_HUMAN
MOB3CwCL	NP_001335123.1	RIOK1	83732	3|2|9	14	4.67	0.0100647	3	7|8|16	0	0	0	0	0	-37.76	0.45	0.6	2|2|4	8	2.67	464	RIOK1_HUMAN
MOB3CwCL	NP_001336383.1	SNRPN	6638	7|7|6	20	6.67	0.0277917	3	9|3|6	0	0	0	0	0	-12.81	1.11	0.53	3|3|3	9	3	240	RSMN_HUMAN
MOB3CwCL	NP_001348.2	DHX9	1660	42|49|48	139	46.33	0.0364803	3	19|24|42	0	0	0	0	0	-40.74	1.64	0.58	21|23|19	63	21	1270	DHX9_HUMAN
MOB3CwCL	NP_001349.2	DHX15	1665	13|17|8	38	12.67	0.0159371	3	9|10|14	0	0	0	0	0	-27.89	1.15	0.54	8|9|4	21	7	795	DHX15_HUMAN
MOB3CwCL	NP_001389.2	ECH1	1891	9|11|10	30	10	0.0304878	3	7|13|13	0	0	0	0	0	-26.32	0.91	0.6	4|5|5	14	4.67	328	ECH1_HUMAN
MOB3CwCL	NP_001393.1	EEF1A1	1915	67|57|49	173	57.67	0.124827	3	24|33|30	0	0	0	0	0	-32.57	1.99	0.51	14|17|16	47	15.67	462	EF1A1_HUMAN
MOB3CwCL	NP_001427.2	FBL	2091	13|14|14	41	13.67	0.0425857	3	9|4|13	0	0	0	0	0	-12.22	1.58	0.52	8|6|8	22	7.33	321	FBRL_HUMAN
MOB3CwCL	NP_001677.2	ATP5F1B	506	31|35|36	102	34	0.0642722	3	31|40|31	0	0	0	0	0	-75.4	1	0.59	15|16|14	45	15	529	ATPB_HUMAN
MOB3CwCL	NP_001988.1	FAU	2197	9|10|9	28	9.33	0.0701504	3	7|12|12	0	0	0	0	0	-23.85	0.9	0.6	2|2|2	6	2	133	UBIM_HUMAN
MOB3CwCL	NP_002087.2	GTF2F1	2962	21|17|17	55	18.33	0.0354545	3	30|14|19	0	0	0	0	0	-49.61	0.87	0.6	9|9|8	26	8.67	517	T2FA_HUMAN
MOB3CwCL	NP_002147.2	HSPD1	3329	288|312|324	924	308	0.537522	3	223|314|323	0	0	0	0	0	-591.98	1.07	0.6	55|54|55	164	54.67	573	CH60_HUMAN
MOB3CwCL	NP_002296.1	LGALS1	3956	56|34|51	141	47	0.348148	3	46|36|41	0	0	0	0	0	-96.14	1.15	0.59	10|9|11	30	10	135	LEG1_HUMAN
MOB3CwCL	NP_002892.1	RCN1	5954	17|17|20	54	18	0.0543807	3	16|24|18	0	0	0	0	0	-44.02	0.93	0.58	9|7|8	24	8	331	RCN1_HUMAN
MOB3CwCL	NP_002940.2	MRPL12	6182	11|16|16	43	14.33	0.0723737	3	7|9|15	0	0	0	0	0	-20.77	1.39	0.54	4|7|6	17	5.67	198	RM12_HUMAN
MOB3CwCL	NP_002943.2	RPS2	6187	28|33|35	96	32	0.109215	3	17|18|33	0	0	0	0	0	-39.53	1.41	0.58	10|11|10	31	10.33	293	RS2_HUMAN
MOB3CwCL	NP_002989.2	SDC2	6383	4|4|3	11	3.67	0.0182587	3	8|6|3	0	0	0	0	0	-16.57	0.65	0.6	2|3|2	7	2.33	201	SDC2_HUMAN
MOB3CwCL	NP_003008.1	SRSF3	6428	31|28|20	79	26.33	0.160549	3	52|37|28	0	0	0	0	0	-113.4	0.68	0.6	8|8|6	22	7.33	164	SRSF3_HUMAN
MOB3CwCL	NP_003119.2	SPTBN1	6711	6|9|8	23	7.67	0.0032445	3	17|8|23	0	0	0	0	0	-51.08	0.48	0.6	5|5|5	15	5	2364	SPTB2_HUMAN
MOB3CwCL	NP_003132.2	TRIM21	6737	13|13|16	42	14	0.0294737	3	9|15|25	0	0	0	0	0	-38.83	0.86	0.6	7|8|8	23	7.67	475	RO52_HUMAN
MOB3CwCL	NP_003290.1	HSP90B1	7184	48|50|51	149	49.67	0.0618555	3	46|61|47	0	0	0	0	0	-111.77	0.97	0.6	22|20|18	60	20	803	ENPL_HUMAN
MOB3CwCL	NP_003356.2	UQCRC1	7384	5|3|3	11	3.67	0.00764583	3	3|13|12	0	0	0	0	0	-30.81	0.39	0.6	3|2|3	8	2.67	480	QCR1_HUMAN
MOB3CwCL	NP_003357.2	UQCRC2	7385	7|7|4	18	6	0.013245	3	4|14|10	0	0	0	0	0	-28.63	0.64	0.6	3|4|3	10	3.33	453	QCR2_HUMAN
MOB3CwCL	NP_003741.1	EIF3A	8661	58|62|83	203	67.67	0.0489653	3	19|47|49	0	0	0	0	0	-53.97	1.77	0.57	24|33|35	92	30.67	1382	EIF3A_HUMAN
MOB3CwCL	NP_003744.1	EIF3D	8664	19|19|21	59	19.67	0.0358942	3	8|16|11	0	0	0	0	0	-14.43	1.69	0.53	12|10|13	35	11.67	548	EIF3D_HUMAN
MOB3CwCL	NP_003746.2	EIF3G	8666	15|20|23	58	19.33	0.0604062	3	7|14|12	0	0	0	0	0	-17.57	1.76	0.5	8|9|9	26	8.67	320	EIF3G_HUMAN
MOB3CwCL	NP_003747.1	EIF3H	8667	21|25|21	67	22.33	0.0634375	3	9|15|16	0	0	0	0	0	-17.14	1.67	0.53	9|12|11	32	10.67	352	EIF3H_HUMAN
MOB3CwCL	NP_004068.2	CS	1431	11|14|8	33	11	0.0236052	3	11|17|16	0	0	0	0	0	-41.99	0.75	0.6	5|6|6	17	5.67	466	CISY_HUMAN
MOB3CwCL	NP_004125.3	HSPA9	3313	163|162|198	523	174.33	0.256745	3	138|196|204	0	0	0	0	0	-397.38	0.97	0.6	40|44|44	128	42.67	679	GRP75_HUMAN
MOB3CwCL	NP_004138.1	DRG1	4733	10|12|13	35	11.67	0.0317984	3	6|14|9	0	0	0	0	0	-19.87	1.21	0.55	5|7|7	19	6.33	367	DRG1_HUMAN
MOB3CwCL	NP_004334.1	CALR	811	23|17|19	59	19.67	0.0471703	3	17|35|22	0	0	0	0	0	-63.32	0.8	0.6	9|8|7	24	8	417	CALR_HUMAN
MOB3CwCL	NP_004441.1	ERH	2079	15|16|19	50	16.67	0.160288	3	14|12|20	0	0	0	0	0	-32.79	1.09	0.57	5|4|5	14	4.67	104	ERH_HUMAN
MOB3CwCL	NP_004448.2	ACSL3	2181	9|4|11	24	8	0.0111111	3	10|4|6	0	0	0	0	0	-18.47	1.2	0.51	4|2|3	9	3	720	ACSL3_HUMAN
MOB3CwCL	NP_004514.2	KIF11	3832	10|13|21	44	14.67	0.013892	3	6|4|32	0	0	0	0	0	-34.4	1.05	0.56	6|8|11	25	8.33	1056	KIF11_HUMAN
MOB3CwCL	NP_004809.2	DDX23	9416	22|21|29	72	24	0.0292683	3	31|12|28	0	0	0	0	0	-52.89	1.01	0.58	12|13|14	39	13	820	DDX23_HUMAN
MOB3CwCL	NP_005026.3	POLRMT	5442	13|13|21	47	15.67	0.0127398	3	8|18|19	0	0	0	0	0	-34.18	1.04	0.56	9|8|12	29	9.67	1230	RPOM_HUMAN
MOB3CwCL	NP_005304.3	PDIA3	2923	56|51|51	158	52.67	0.104297	3	40|53|49	0	0	0	0	0	-93.34	1.11	0.59	17|18|18	53	17.67	505	PDIA3_HUMAN
MOB3CwCL	NP_005372.2	NCL	4691	139|144|158	441	147	0.207042	3	112|118|147	0	0	0	0	0	-241.75	1.17	0.6	40|40|41	121	40.33	710	NUCL_HUMAN
MOB3CwCL	NP_005446.2	ZRANB2	9406	3|4|6	13	4.33	0.0135312	3	5|6|6	0	0	0	0	0	-16.53	0.76	0.53	2|2|3	7	2.33	320	ZRAB2_HUMAN
MOB3CwCL	NP_005498.1	CFL1	1072	30|39|35	104	34.67	0.208855	3	24|35|34	0	0	0	0	0	-66.22	1.12	0.59	9|11|10	30	10	166	COF1_HUMAN
MOB3CwCL	NP_005508.1	HMGN2	3151	20|52|31	103	34.33	0.381444	3	36|68|38	0	0	0	0	0	-146.68	0.73	0.59	4|8|7	19	6.33	90	HMGN2_HUMAN
MOB3CwCL	NP_005753.1	TRIM28	10155	54|66|68	188	62.67	0.0750539	3	18|18|41	0	0	0	0	0	-21.23	2.44	0.53	19|22|22	63	21	835	TIF1B_HUMAN
MOB3CwCL	NP_005773.3	ALYREF	10189	10|14|14	38	12.67	0.0479924	3	3|9|12	0	0	0	0	0	-13.83	1.58	0.51	4|6|4	14	4.67	264	THOC4_HUMAN
MOB3CwCL	NP_005821.2	MRPS31	10240	5|4|6	15	5	0.0126582	3	0|9|9	0	0	0	0	0	-15.32	0.83	0.6	3|4|5	12	4	395	RT31_HUMAN
MOB3CwCL	NP_005841.1	SF3B4	10262	6|6|5	17	5.67	0.0133726	3	3|4|9	0	0	0	0	0	-11.8	1.06	0.52	4|2|2	8	2.67	424	SF3B4_HUMAN
MOB3CwCL	NP_005868.1	SF3A1	10291	25|24|17	66	22	0.0277427	3	9|7|16	0	0.01	0	0.01	0	-13.82	2.06	0.49	11|10|6	27	9	793	SF3A1_HUMAN
MOB3CwCL	NP_005889.3	CAPRIN1	4076	19|24|23	66	22	0.0310296	3	6|14|13	0	0	0	0	0	-12.39	2	0.5	10|12|9	31	10.33	709	CAPR1_HUMAN
MOB3CwCL	NP_005917.2	MFAP1	4236	7|5|7	19	6.33	0.0144191	3	8|7|11	0	0	0	0	0	-24.38	0.73	0.6	3|2|3	8	2.67	439	MFAP1_HUMAN
MOB3CwCL	NP_006089.1	RACK1	10399	5|11|12	28	9.33	0.0294322	3	5|10|10	0	0	0	0	0	-23.08	1.12	0.53	3|5|6	14	4.67	317	RACK1_HUMAN
MOB3CwCL	NP_006175.2	NUCB1	4924	10|7|15	32	10.67	0.0231453	3	10|14|16	0	0	0	0	0	-38.73	0.8	0.57	5|4|7	16	5.33	461	NUCB1_HUMAN
MOB3CwCL	NP_006344.1	HMGN4	10473	10|14|10	34	11.33	0.125889	3	14|21|14	0	0	0	0	0	-44.74	0.69	0.6	3|5|3	11	3.67	90	HMGN4_HUMAN
MOB3CwCL	NP_006416.3	SLU7	10569	7|2|5	14	4.67	0.00796928	3	8|4|8	0	0	0	0	0	-22.68	0.7	0.54	4|2|3	9	3	586	SLU7_HUMAN
MOB3CwCL	NP_006436.3	PRPF8	10594	59|45|70	174	58	0.0248394	3	32|22|50	0	0	0	0	0	-57.59	1.67	0.58	31|25|33	89	29.67	2335	PRP8_HUMAN
MOB3CwCL	NP_006627.2	MTHFD2	10797	3|3|0	6	2	0.00571429	3	0|5|6	0	0	0	0	0	-15.08	0.55	0.6	2|2|0	4	1.33	350	MTDC_HUMAN
MOB3CwCL	NP_006651.2	CLPX	10845	15|15|17	47	15.67	0.0247551	3	14|23|26	0	0	0	0	0	-53.24	0.75	0.6	7|6|9	22	7.33	633	CLPX_HUMAN
MOB3CwCL	NP_006704.3	SUB1	10923	13|10|12	35	11.67	0.0918898	3	7|11|16	0	0	0	0	0	-25.74	1.03	0.56	6|6|6	18	6	127	TCP4_HUMAN
MOB3CwCL	NP_006734.1	RBM3	5935	10|10|9	29	9.67	0.0615924	3	13|12|12	0	0	0	0	0	-31.2	0.78	0.6	5|4|5	14	4.67	157	RBM3_HUMAN
MOB3CwCL	NP_006764.3	DDX18	8886	7|8|7	22	7.33	0.0109403	3	9|8|9	0	0	0	0	0	-20.93	0.85	0.6	4|4|4	12	4	670	DDX18_HUMAN
MOB3CwCL	NP_006796.1	HNRNPA0	10949	12|18|11	41	13.67	0.0448197	3	9|11|18	0	0	0	0	0	-29.04	1.08	0.56	5|8|5	18	6	305	ROA0_HUMAN
MOB3CwCL	NP_006833.2	SF3B2	10992	36|34|38	108	36	0.0402235	3	15|18|33	0	0	0	0	0	-29.96	1.64	0.57	18|18|19	55	18.33	895	SF3B2_HUMAN
MOB3CwCL	NP_006848.1	SNRNP27	11017	26|12|19	57	19	0.122581	3	35|29|26	0	0	0	0	0	-95.05	0.63	0.6	8|6|7	21	7	155	SNR27_HUMAN
MOB3CwCL	NP_008937.1	NUDT21	11051	27|25|24	76	25.33	0.111586	3	31|25|22	0	0	0	0	0	-57.32	0.97	0.59	14|10|12	36	12	227	CPSF5_HUMAN
MOB3CwCL	NP_009140.1	RPL35	11224	16|18|21	55	18.33	0.149024	3	14|17|13	0	0	0	0	0	-28.95	1.25	0.56	5|4|7	16	5.33	123	RL35_HUMAN
MOB3CwCL	NP_036226.1	PRDX5	25824	7|5|8	20	6.67	0.0311682	3	7|6|4	0	0	0	0	0	-13.2	1.18	0.51	3|4|4	11	3.67	214	PRDX5_HUMAN
MOB3CwCL	NP_036558.3	SF3B3	23450	37|31|38	106	35.33	0.0290304	3	18|7|27	0	0	0	0	0	-19.02	2.04	0.53	18|17|18	53	17.67	1217	SF3B3_HUMAN
MOB3CwCL	NP_054733.2	SNRNP200	23020	67|40|49	156	52	0.0243446	3	30|11|42	0	0	0	0	0	-40.82	1.88	0.55	30|22|23	75	25	2136	U520_HUMAN
MOB3CwCL	NP_054737.1	MRPS28	28957	8|3|7	18	6	0.0320856	3	6|8|7	0	0	0	0	0	-21.76	0.86	0.54	5|2|5	12	4	187	RT28_HUMAN
MOB3CwCL	NP_054766.1	C19orf53	28974	12|16|12	40	13.33	0.134646	3	29|35|24	0	0	0	0	0	-92.42	0.45	0.6	4|6|3	13	4.33	99	L10K_HUMAN
MOB3CwCL	NP_054796.1	FAM32A	26017	5|4|4	13	4.33	0.0386607	3	8|7|5	0	0	0	0	0	-18.53	0.65	0.6	3|2|2	7	2.33	112	FA32A_HUMAN
MOB3CwCL	NP_054894.1	MRPL15	29088	9|9|10	28	9.33	0.0315203	3	7|8|9	0	0	0	0	0	-15.61	1.17	0.54	5|5|6	16	5.33	296	RM15_HUMAN
MOB3CwCL	NP_055399.1	ERO1A	30001	3|0|2	5	1.67	0.00356838	3	7|5|7	0	0	0	0	0	-27.11	0.26	0.6	2|0|2	4	1.33	468	ERO1A_HUMAN
MOB3CwCL	NP_055578.2	MRPL19	9801	7|5|5	17	5.67	0.0194178	3	3|6|5	0	0	0	0	0	-9.66	1.21	0.5	3|2|3	8	2.67	292	RM19_HUMAN
MOB3CwCL	NP_056444.3	PRPF31	26121	58|49|53	160	53.33	0.106874	3	59|49|63	0	0	0	0	0	-130.75	0.94	0.59	18|16|17	51	17	499	PRP31_HUMAN
MOB3CwCL	NP_056474.2	RSL1D1	26156	23|22|29	74	24.67	0.0503469	3	13|16|21	0	0	0	0	0	-27.41	1.48	0.55	15|12|11	38	12.67	490	RL1D1_HUMAN
MOB3CwCL	NP_056997.1	TXNDC12	51060	61|71|86	218	72.67	0.4225	3	65|80|97	0	0	0	0	0	-198.14	0.9	0.6	11|9|13	33	11	172	TXD12_HUMAN
MOB3CwCL	NP_057017.1	TMA7	51372	6|8|10	24	8	0.125	3	6|5|10	0	0	0	0	0	-16.42	1.14	0.53	3|4|5	12	4	64	TMA7_HUMAN
MOB3CwCL	NP_057108.2	RBMX2	51634	9|8|8	25	8.33	0.0258696	3	17|11|9	0	0	0	0	0	-32.88	0.68	0.6	5|4|4	13	4.33	322	RBMX2_HUMAN
MOB3CwCL	NP_057118.1	MRPS2	51116	7|4|7	18	6	0.0202703	3	10|8|11	0	0	0	0	0	-30.36	0.62	0.6	5|2|3	10	3.33	296	RT02_HUMAN
MOB3CwCL	NP_057154.2	MRPS23	51649	7|7|11	25	8.33	0.0438421	3	8|10|11	0	0	0	0	0	-24.62	0.86	0.56	4|4|7	15	5	190	RT23_HUMAN
MOB3CwCL	NP_057390.1	DNAJB11	51726	6|5|9	20	6.67	0.0186313	3	6|7|7	0	0	0	0	0	-16.81	1	0.53	3|4|4	11	3.67	358	DJB11_HUMAN
MOB3CwCL	NP_060218.1	CWC25	54883	6|6|10	22	7.33	0.0172471	3	8|6|12	0	0	0	0	0	-22.64	0.85	0.55	3|3|4	10	3.33	425	CWC25_HUMAN
MOB3CwCL	NP_060481.3	ARGLU1	55082	98|55|47	200	66.67	0.244212	3	63|68|51	0	0	0	0	0	-147.53	1.1	0.59	15|11|10	36	12	273	ARGL1_HUMAN
MOB3CwCL	NP_060822.2	TMA16	55319	11|7|8	26	8.67	0.0427094	3	9|11|10	0	0	0	0	0	-25.85	0.87	0.56	4|3|4	11	3.67	203	TMA16_HUMAN
MOB3CwCL	NP_060850.2	DDX28	55794	7|8|14	29	9.67	0.0179074	3	4|8|15	0	0	0	0	0	-21.61	1.07	0.53	4|4|8	16	5.33	540	DDX28_HUMAN
MOB3CwCL	NP_060979.2	LRRC59	55379	28|19|28	75	25	0.0814332	3	27|14|13	0	0	0	0	0	-35.84	1.39	0.57	11|10|10	31	10.33	307	LRC59_HUMAN
MOB3CwCL	NP_061856.1	GAR1	54433	7|7|0	14	4.67	0.0215207	3	4|4|11	0	0	0	0	0	-26.76	0.74	0.53	2|2|0	4	1.33	217	GAR1_HUMAN
MOB3CwCL	NP_064576.1	MRPS22	56945	11|12|20	43	14.33	0.0398056	3	14|9|19	0	0	0	0	0	-33.87	1.02	0.56	7|8|9	24	8	360	RT22_HUMAN
MOB3CwCL	NP_066964.1	XRCC5	7520	44|47|53	144	48	0.0655738	3	11|19|30	0	0	0	0	0	-14.41	2.4	0.51	19|16|18	53	17.67	732	XRCC5_HUMAN
MOB3CwCL	NP_072045.1	RPS18	6222	31|41|32	104	34.67	0.228092	3	42|34|34	0	0	0	0	0	-85.07	0.95	0.59	12|15|11	38	12.67	152	RS18_HUMAN
MOB3CwCL	NP_076426.1	MRPL34	64981	7|3|4	14	4.67	0.0507609	3	7|5|5	0	0	0	0	0	-16.53	0.82	0.52	4|2|2	8	2.67	92	RM34_HUMAN
MOB3CwCL	NP_077295.1	C1orf35	79169	8|8|10	26	8.67	0.0329658	3	7|12|8	0	0	0	0	0	-20.57	0.96	0.55	4|3|3	10	3.33	263	MMTA2_HUMAN
MOB3CwCL	NP_149073.1	SARNP	84324	7|6|6	19	6.33	0.0301429	3	6|9|8	0	0	0	0	0	-18.87	0.83	0.6	3|4|4	11	3.67	210	SARNP_HUMAN
MOB3CwCL	NP_149100.2	PNPT1	87178	8|15|16	39	13	0.0166028	3	5|21|23	0	0	0	0	0	-47.81	0.8	0.6	3|7|11	21	7	783	PNPT1_HUMAN
MOB3CwCL	NP_443082.2	GADD45GIP1	90480	7|4|11	22	7.33	0.033018	3	4|9|13	0	0	0	0	0	-26.06	0.85	0.54	4|2|5	11	3.67	222	G45IP_HUMAN
MOB3CwCL	NP_624311.1	PPIL4	85313	16|14|12	42	14	0.0284553	3	23|19|27	0	0	0	0	0	-66.84	0.61	0.6	7|6|7	20	6.67	492	PPIL4_HUMAN
MOB3CwCL	P00761	P00761		135|154|145	434	144.67	0.626277	3	186|174|172	0	0	0	0	0	-434.69	0.82	0.6	9|11|9	29	9.67	231
MOB3CwCL	NP_000010.1	ACAT1	38	6|6|4	16	5.33	0.0124824	3	5|6|4	0	0	0	0	0	-12.27	1.07	0.51	3|3|3	9	3	427	THIL_HUMAN
MOB3CwCL	NP_000265.1	OAT	4942	34|20|36	90	30	0.0683371	3	22|22|37	0	0	0	0	0	-66.99	1.11	0.58	15|12|15	42	14	439	OAT_HUMAN
MOB3CwCL	NP_000405.1	HSD17B4	3295	18|15|18	51	17	0.0230978	3	14|15|15	0	0	0	0	0	-30.4	1.16	0.57	10|8|9	27	9	736	DHB4_HUMAN
MOB3CwCL	NP_000427.1	OXCT1	5019	90|77|111	278	92.67	0.178212	3	62|78|102	0	0	0	0	0	-172.43	1.15	0.6	21|19|23	63	21	520	SCOT1_HUMAN
MOB3CwCL	NP_000958.1	RPL3	6122	44|44|60	148	49.33	0.122407	3	14|31|43	0	0	0	0	0	-41.57	1.68	0.57	14|16|19	49	16.33	403	RL3_HUMAN
MOB3CwCL	NP_000961.2	RPL6	6128	59|71|66	196	65.33	0.22684	3	26|46|54	0	0	0	0	0	-64.43	1.56	0.59	18|21|21	60	20	288	RL6_HUMAN
MOB3CwCL	NP_000962.2	RPL7	6129	45|51|45	141	47	0.189516	3	17|37|40	0	0	0	0	0	-46.79	1.5	0.58	15|14|14	43	14.33	248	RL7_HUMAN
MOB3CwCL	NP_000964.1	RPL8	6132	23|23|21	67	22.33	0.0868872	3	10|12|21	0	0	0	0	0	-20.84	1.56	0.55	10|9|9	28	9.33	257	RL8_HUMAN
MOB3CwCL	NP_000966.2	RPL11	6135	20|21|24	65	21.67	0.121742	3	11|15|17	0	0	0	0	0	-22.12	1.51	0.55	6|5|6	17	5.67	178	RL11_HUMAN
MOB3CwCL	NP_000968.2	RPL13	6137	33|27|36	96	32	0.151659	3	17|18|34	0	0	0	0	0	-41.95	1.39	0.57	11|10|12	33	11	211	RL13_HUMAN
MOB3CwCL	NP_000976.1	RPL17	6139	31|39|43	113	37.67	0.204728	3	6|22|29	0	0	0	0	0	-23.95	1.98	0.54	9|12|13	34	11.33	184	RL17_HUMAN
MOB3CwCL	NP_000978.1	RPL26	6154	30|33|31	94	31.33	0.216069	3	9|20|21	0	0	0	0	0	-17.79	1.88	0.54	10|11|10	31	10.33	145	RL26_HUMAN
MOB3CwCL	NP_000982.2	RPL28	6158	18|14|14	46	15.33	0.111898	3	9|13|14	0	0	0	0	0	-22.47	1.28	0.55	8|7|7	22	7.33	137	RL28_HUMAN
MOB3CwCL	NP_000984.1	RPL31	6160	10|10|11	31	10.33	0.08264	3	11|11|14	0	0	0	0	0	-28.32	0.86	0.6	6|4|4	14	4.67	125	RL31_HUMAN
MOB3CwCL	NP_000996.2	RPS3	6188	47|64|62	173	57.67	0.237325	3	33|45|55	0	0	0	0	0	-88.17	1.3	0.59	18|20|20	58	19.33	243	RS3_HUMAN
MOB3CwCL	NP_000997.1	RPS3A	6189	52|60|55	167	55.67	0.210871	3	31|42|46	0	0	0	0	0	-65.28	1.4	0.59	15|19|17	51	17	264	RS3A_HUMAN
MOB3CwCL	NP_000998.1	RPS4X	6191	29|43|46	118	39.33	0.149544	3	26|34|36	0	0	0	0	0	-71.26	1.23	0.58	11|14|14	39	13	263	RS4X_HUMAN
MOB3CwCL	NP_001001935.1	ATP5F1A	498	21|17|19	57	19	0.0377734	3	23|30|20	0	0	0	0	0	-62.62	0.78	0.6	13|9|11	33	11	503	ATPA_HUMAN
MOB3CwCL	NP_001002251.2	ARL6IP4	51329	26|23|24	73	24.33	0.0589104	3	21|25|31	0	0	0	0	0	-57.64	0.95	0.59	7|7|9	23	7.67	413	AR6P4_HUMAN
MOB3CwCL	NP_001002857.1	ANXA2	302	48|62|51	161	53.67	0.158319	3	30|38|46	0	0	0	0	0	-65.05	1.41	0.58	19|20|17	56	18.67	339	ANXA2_HUMAN
MOB3CwCL	NP_001004.2	RPS9	6203	38|33|38	109	36.33	0.187268	3	14|24|33	0	0	0	0	0	-36.48	1.54	0.57	12|14|15	41	13.67	194	RS9_HUMAN
MOB3CwCL	NP_001005.1	RPS10	6204	19|24|29	72	24	0.145455	3	20|25|24	0	0	0	0	0	-54.21	1.04	0.58	6|10|9	25	8.33	165	RS10_HUMAN
MOB3CwCL	NP_001005464.1	HIST2H3A	333932	4|2|0	6	2	0.0147059	3	8|3|4	0	0	0	0	0	-21.14	0.4	0.6	2|2|0	4	1.33	136	H32_HUMAN
MOB3CwCL	NP_001009814.1	VWA8	23078	7|7|18	32	10.67	0.0102695	3	13|19|12	0	0	0	0	0	-44.02	0.73	0.57	4|5|10	19	6.33	1039	VWA8_HUMAN
MOB3CwCL	NP_001010972.1	ZYX	7791	13|16|30	59	19.67	0.0343881	3	6|12|28	0	0	0	0	0	-34.8	1.28	0.54	6|8|9	23	7.67	572	ZYX_HUMAN
MOB3CwCL	NP_001011.1	RPS16	6217	30|39|29	98	32.67	0.223767	3	28|33|30	0	0	0	0	0	-65.31	1.08	0.58	10|14|11	35	11.67	146	RS16_HUMAN
MOB3CwCL	NP_001012496.1	U2AF2	11338	79|54|60	193	64.33	0.136582	3	86|71|61	0	0	0	0	0	-180.29	0.89	0.6	11|9|10	30	10	471	U2AF2_HUMAN
MOB3CwCL	NP_001012680.1	SLC3A2	6520	18|25|18	61	20.33	0.0322187	3	14|21|11	0	0	0	0	0	-28.29	1.33	0.56	10|13|8	31	10.33	631	4F2_HUMAN
MOB3CwCL	NP_001013.1	RPS19	6223	51|56|57	164	54.67	0.377034	3	68|63|49	0	0	0	0	0	-138.39	0.91	0.6	15|15|16	46	15.33	145	RS19_HUMAN
MOB3CwCL	NP_001014990.1	MRPL22	29093	5|4|5	14	4.67	0.0370635	3	4|8|3	0	0	0	0	0	-12.21	0.93	0.6	3|2|3	8	2.67	126	RM22_HUMAN
MOB3CwCL	NP_001018118.1	SERF2	10169	16|14|19	49	16.33	0.27678	3	15|17|20	0	0	0	0	0	-41.47	0.94	0.58	3|2|5	10	3.33	59	SERF2_HUMAN
MOB3CwCL	NP_001019770.1	HIST2H2BF	440689	17|17|24	58	19.33	0.153413	3	25|25|0	0	0	0	0	0	-33.38	1.16	0.57	5|6|7	18	6	126	H2B2F_HUMAN
MOB3CwCL	NP_001020.2	RPS26	6231	10|5|9	24	8	0.0695652	3	3|4|10	0	0	0	0	0	-12.89	1.41	0.49	3|2|2	7	2.33	115	RS26_HUMAN
MOB3CwCL	NP_001020241.1	RPS14	6208	22|25|30	77	25.67	0.17	3	16|16|21	0	0	0	0	0	-30.89	1.45	0.56	6|7|8	21	7	151	RS14_HUMAN
MOB3CwCL	NP_001032360.1	EIF3B	8662	22|26|29	77	25.67	0.0315356	3	8|19|18	0	0	0	0	0	-21.78	1.71	0.54	10|12|13	35	11.67	814	EIF3B_HUMAN
MOB3CwCL	NP_001032897.1	EIF3C	8663	37|47|44	128	42.67	0.046736	3	14|30|29	0	0	0	0	0	-33.84	1.75	0.57	18|22|20	60	20	913	EIF3C_HUMAN
MOB3CwCL	NP_001035807.1	HIST2H2AA4	723790	12|14|17	43	14.33	0.110231	3	21|12|24	0	0	0	0	0	-50.94	0.75	0.6	3|4|4	11	3.67	130	H2A2A_HUMAN
MOB3CwCL	NP_001070667.1	SREK1	140890	14|7|10	31	10.33	0.0165545	3	12|11|12	0	0	0	0	0	-32.23	0.89	0.56	6|5|4	15	5	624	SREK1_HUMAN
MOB3CwCL	NP_001070910.1	HNRNPC	3183	6|5|2	13	4.33	0.0141503	3	11|7|8	0	0	0	0	0	-31.02	0.5	0.6	4|2|2	8	2.67	306	HNRPC_HUMAN
MOB3CwCL	NP_001073884.1	U2SURP	23350	13|9|21	43	14.33	0.0139261	3	3|10|19	0	0	0	0	0	-24.32	1.34	0.52	6|4|9	19	6.33	1029	SR140_HUMAN
MOB3CwCL	NP_001075019.1	THOC2	57187	6|10|15	31	10.33	0.00648462	3	10|6|11	0	0	0	0	0	-23.81	1.15	0.53	5|4|7	16	5.33	1593	THOC2_HUMAN
MOB3CwCL	NP_001092.1	ACTB	60	158|0|141	299	99.67	0.265787	3	223|248|243	0	0	0	0	0	#NAME?	0.42	0.6	24|0|21	45	15	375	ACTB_HUMAN
MOB3CwCL	NP_001017992.1	ACTBL2	345651	53|67|48	168	56	0.148936	3	71|71|79	0	0	0	0	0	-195.1	0.76	0.6	9|8|7	24	8	376	ACTBL_HUMAN
MOB3CwCL	NP_001264012.1	POTEJ	653781	26|28|0	54	18	0.017341	3	36|0|0	0	0	0	0	0	-50.59	1.5	0.5	5|6|0	11	3.67	1038	POTEJ_HUMAN
MOB3CwCL	NP_001098707.1	CORO1C	23603	15|14|14	43	14.33	0.0271917	3	21|19|21	0	0	0	0	0	-52.68	0.7	0.6	6|7|7	20	6.67	527	COR1C_HUMAN
MOB3CwCL	NP_001099008.1	MYBBP1A	10514	14|8|20	42	14	0.0105105	3	5|9|17	0	0	0	0	0	-24.91	1.35	0.52	8|4|9	21	7	1332	MBB1A_HUMAN
MOB3CwCL	NP_001104026.1	FLNA	2316	209|198|217	624	208	0.0785795	3	130|153|223	0	0	0	0	0	-308.62	1.23	0.6	76|75|73	224	74.67	2647	FLNA_HUMAN
MOB3CwCL	NP_001107018.1	LIMA1	51474	12|21|18	51	17	0.0223684	3	43|45|41	0	0	0	0	0	-149.08	0.4	0.6	7|10|10	27	9	760	LIMA1_HUMAN
MOB3CwCL	NP_001116105.1	CPS1	1373	133|156|156	445	148.33	0.0984927	3	98|189|167	0	0	0	0	0	-340.66	0.98	0.6	50|57|54	161	53.67	1506	CPSM_HUMAN
MOB3CwCL	NP_001121620.1	TFRC	7037	8|5|4	17	5.67	0.00746053	3	6|8|5	0	0	0	0	0	-17.25	0.89	0.53	4|2|2	8	2.67	760	TFR1_HUMAN
MOB3CwCL	NP_001127703.1	NT5DC2	64943	12|12|17	41	13.67	0.0245422	3	9|18|20	0	0	0	0	0	-38.32	0.87	0.57	7|6|8	21	7	557	NT5D2_HUMAN
MOB3CwCL	NP_001128409.1	FIP1L1	81608	16|14|11	41	13.67	0.0232483	3	24|20|18	0	0	0	0	0	-59.64	0.66	0.6	7|6|7	20	6.67	588	FIP1_HUMAN
MOB3CwCL	XP_005268559.1	TCOF1	6949	64|45|58	167	55.67	0.036481	3	59|50|64	0	0	0	0	0	-139.72	0.97	0.59	21|16|22	59	19.67	1526	TCOF_HUMAN
MOB3CwCL	NP_001129512.1	CPSF7	79869	12|6|9	27	9	0.0191083	3	13|8|10	0	0	0	0	0	-28.94	0.87	0.56	7|4|6	17	5.67	471	CPSF7_HUMAN
MOB3CwCL	NP_001131145.1	ILF3	3609	16|16|19	51	17	0.0240793	3	4|8|17	0	0	0	0	0	-11.73	1.76	0.51	7|8|9	24	8	706	ILF3_HUMAN
MOB3CwCL	NP_001138303.1	PHB2	11331	4|5|7	16	5.33	0.0178261	3	17|14|13	0	0	0	0	0	-50.99	0.36	0.6	2|4|5	11	3.67	299	PHB2_HUMAN
MOB3CwCL	NP_001138880.1	NONO	4841	36|28|29	93	31	0.0658174	3	12|10|34	0	0	0	0	0	-26.11	1.66	0.55	17|15|12	44	14.67	471	NONO_HUMAN
MOB3CwCL	NP_001156757.1	EWSR1	2130	14|13|10	37	12.33	0.0188244	3	8|19|19	0	0	0	0	0	-40.43	0.8	0.6	5|5|4	14	4.67	655	EWS_HUMAN
MOB3CwCL	NP_001159828.1	SHMT2	6472	19|19|13	51	17	0.034413	3	12|18|18	0	0	0	0	0	-38.17	1.06	0.57	12|9|6	27	9	494	GLYM_HUMAN
MOB3CwCL	NP_001164105.1	FUS	2521	21|20|20	61	20.33	0.0387238	3	25|21|21	0	0	0	0	0	-50.23	0.91	0.6	6|7|7	20	6.67	525	FUS_HUMAN
MOB3CwCL	NP_001177916.1	SRSF11	9295	26|18|16	60	20	0.0414079	3	28|28|25	0	0	0	0	0	-74.65	0.74	0.6	8|5|6	19	6.33	483	SRS11_HUMAN
MOB3CwCL	NP_001180298.1	DIDO1	11083	23|21|23	67	22.33	0.00996875	3	22|13|21	0	0	0	0	0	-35.79	1.2	0.58	9|6|12	27	9	2240	DIDO1_HUMAN
MOB3CwCL	NP_001180345.1	DDX3X	1654	50|51|54	155	51.67	0.0781694	3	28|40|39	0	0	0	0	0	-54.08	1.45	0.58	21|21|24	66	22	661	DDX3X_HUMAN
MOB3CwCL	NP_001181883.1	MATR3	9782	10|5|11	26	8.67	0.0102361	3	7|4|17	0	0	0	0	0	-26.29	0.93	0.55	5|2|6	13	4.33	847	MATR3_HUMAN
MOB3CwCL	NP_001182356.1	SRSF2	6427	6|2|4	12	4	0.0180995	3	4|5|4	0	0	0	0	0	-13.25	0.92	0.5	3|2|2	7	2.33	221	SRSF2_HUMAN
MOB3CwCL	NP_001182461.1	SPTAN1	6709	22|16|19	57	19	0.00774878	3	22|23|35	0	0	0	0	0	-73.13	0.71	0.6	11|9|9	29	9.67	2452	SPTN1_HUMAN
MOB3CwCL	NP_001186600.1	CALU	813	46|44|54	144	48	0.148607	3	37|58|52	0	0	0	0	0	-109.19	0.98	0.59	14|13|15	42	14	323	CALU_HUMAN
MOB3CwCL	NP_001189360.1	PRDX1	5052	27|28|34	89	29.67	0.149095	3	19|22|25	0	0	0	0	0	-38.92	1.35	0.57	12|11|13	36	12	199	PRDX1_HUMAN
MOB3CwCL	NP_001191397.1	RBM10	8241	109|140|137	386	128.67	0.129317	3	119|127|162	0	0	0	0	0	-323.69	0.95	0.6	38|42|37	117	39	995	RBM10_HUMAN
MOB3CwCL	NP_001193469.1	CAPZB	832	7|0|3	10	3.33	0.0120217	3	6|13|9	0	0	0	0	0	-40.38	0.36	0.6	3|0|2	5	1.67	277	CAPZB_HUMAN
MOB3CwCL	NP_001229696.1	MTHFD1L	25902	120|118|140	378	126	0.128703	3	104|123|140	0	0	0	0	0	-260.13	1.03	0.6	34|37|42	113	37.67	979	C1TM_HUMAN
MOB3CwCL	NP_001239133.1	C4A	720	11|8|0	19	6.33	0.00372792	3	11|10|10	0	0	0	0	0	-44.86	0.61	0.56	3|3|0	6	2	1698	CO4A_HUMAN
MOB3CwCL	NP_001240308.1	RPL15	6138	17|32|35	84	28	0.137255	3	8|18|26	0	0	0	0	0	-36.24	1.62	0.55	7|10|11	28	9.33	204	RL15_HUMAN
MOB3CwCL	NP_001244222.1	HNRNPH1	3187	19|18|18	55	18.33	0.0408241	3	16|18|16	0	0	0	0	0	-33.1	1.1	0.58	5|6|4	15	5	449	HNRH1_HUMAN
MOB3CwCL	NP_001091674.1	HNRNPF	3185	11|9|15	35	11.67	0.0281205	3	10|8|14	0	0	0	0	0	-25.06	1.09	0.55	5|4|5	14	4.67	415	HNRPF_HUMAN
MOB3CwCL	NP_001028886.1	NOP2	4839	8|10|9	27	9	0.0111386	3	7|12|9	0	0	0	0	0	-21.78	0.96	0.56	6|5|6	17	5.67	808	NOP2_HUMAN
MOB3CwCL	NP_001254792.1	SLIRP	81892	14|16|16	46	15.33	0.143271	3	15|19|18	0	0	0	0	0	-41.47	0.88	0.6	5|4|4	13	4.33	107	SLIRP_HUMAN
MOB3CwCL	NP_001258025.1	PUF60	22827	41|37|42	120	40	0.0739372	3	48|45|44	0	0	0	0	0	-108.46	0.88	0.6	17|17|18	52	17.33	541	PUF60_HUMAN
MOB3CwCL	NP_001258665.1	COPZ1	22818	8|7|7	22	7.33	0.0396216	3	4|7|5	0	0	0	0	0	-9.12	1.38	0.5	4|3|3	10	3.33	185	COPZ1_HUMAN
MOB3CwCL	NP_001258978.1	TRAP1	10131	80|87|105	272	90.67	0.139278	3	59|90|83	0	0	0	0	0	-156.49	1.17	0.6	22|25|29	76	25.33	651	TRAP1_HUMAN
MOB3CwCL	NP_001263408.1	LONP1	9361	10|13|23	46	15.33	0.0171285	3	8|17|15	0	0	0	0	0	-33.1	1.15	0.54	7|6|12	25	8.33	895	LONM_HUMAN
MOB3CwCL	NP_001264152.1	TAGLN2	8407	7|7|7	21	7	0.0351759	3	7|19|9	0	0	0	0	0	-31.73	0.6	0.6	4|4|5	13	4.33	199	TAGL2_HUMAN
MOB3CwCL	NP_001265119.1	TPM3	7170	43|51|56	150	50	0.220264	3	43|60|57	0	0	0	0	0	-126.84	0.94	0.59	18|24|22	64	21.33	227	A0A087WWU8_HUMAN
MOB3CwCL	NP_003281.1	TPM4	7171	45|50|46	141	47	0.189516	3	43|61|57	0	0	0	0	0	-124.79	0.88	0.6	16|18|17	51	17	248	TPM4_HUMAN
MOB3CwCL	NP_001018006.1	TPM1	7168	22|26|26	74	24.67	0.0868662	3	30|52|31	0	0	0	0	0	-104.1	0.65	0.6	11|14|10	35	11.67	284	TPM1_HUMAN
MOB3CwCL	NP_001288155.1	TPM2	7169	22|0|0	22	7.33	0.0258099	3	24|44|29	0	0	0	0	0	-142.79	0.23	0.6	10|0|0	10	3.33	284	Q5TCU3_HUMAN
MOB3CwCL	NP_001268226.1	EDF1	8721	7|7|6	20	6.67	0.047305	3	11|9|9	0	0	0	0	0	-26.38	0.69	0.6	4|3|4	11	3.67	141	EDF1_HUMAN
MOB3CwCL	NP_001268425.1	PHB	5245	4|7|7	18	6	0.0220588	3	8|13|7	0	0	0	0	0	-29.06	0.64	0.6	3|3|3	9	3	272	PHB_HUMAN
MOB3CwCL	NP_001269495.1	ZCCHC17	51538	18|20|19	57	19	0.0722433	3	14|21|29	0	0	0	0	0	-49.34	0.89	0.6	9|9|8	26	8.67	263	NO40_HUMAN
MOB3CwCL	NP_001269633.1	PDIA6	10130	29|34|41	104	34.67	0.0704675	3	35|37|51	0	0	0	0	0	-104.37	0.85	0.6	11|14|14	39	13	492	PDIA6_HUMAN
MOB3CwCL	NP_001284.1	CLNS1A	1207	21|15|25	61	20.33	0.0857806	3	12|15|27	0	0	0	0	0	-41.78	1.13	0.57	7|4|5	16	5.33	237	ICLN_HUMAN
MOB3CwCL	NP_001287750.1	EIF4B	1975	145|168|168	481	160.33	0.260276	3	116|143|171	0	0	0	0	0	-294.59	1.12	0.6	27|34|37	98	32.67	616	Q7Z5Y0_HUMAN
MOB3CwCL	NP_001287789.1	DDX46	9879	101|107|91	299	99.67	0.0965795	3	114|118|133	0	0	0	0	0	-301.11	0.82	0.6	37|38|39	114	38	1032	DDX46_HUMAN
MOB3CwCL	NP_001287967.1	BCLAF1	9774	45|41|76	162	54	0.0588235	3	49|39|108	0	0	0	0	0	-174.57	0.83	0.6	17|17|24	58	19.33	918	BCLF1_HUMAN
MOB3CwCL	NP_001287998.1	SNRNP70	6625	8|16|8	32	10.67	0.0249299	3	11|9|8	0	0	0	0	0	-21.78	1.14	0.52	3|8|5	16	5.33	428	RU17_HUMAN
MOB3CwCL	NP_001290362.1	FUBP1	8880	10|5|8	23	7.67	0.0115338	3	0|9|8	0	0	0	0	0	-12.65	1.35	0.49	6|4|4	14	4.67	665	FUBP1_HUMAN
MOB3CwCL	NP_001290377.1	SRRM1	10250	25|22|27	74	24.67	0.0269323	3	22|23|26	0	0	0	0	0	-51.99	1.04	0.58	9|7|9	25	8.33	916	SRRM1_HUMAN
MOB3CwCL	NP_001292031.1	STK38	11329	26|40|48	114	38	0.0817204	3	28|37|47	0	0	0	0	0	-95.64	1.02	0.59	12|15|17	44	14.67	465	STK38_HUMAN
MOB3CwCL	NP_001292553.1	CALM2	805	14|11|11	36	12	0.0609137	3	5|7|9	0	0.01	0	0.01	0	-9.31	1.71	0.49	5|4|4	13	4.33	197	CALM2_HUMAN
MOB3CwCL	NP_001293082.1	CCT5	22948	48|47|52	147	49	0.0942308	3	17|28|25	0	0	0	0	0	-17.02	2.1	0.53	18|18|20	56	18.67	520	B4DX08_HUMAN
MOB3CwCL	NP_001295025.1	GLYR1	84656	16|14|15	45	15	0.0274223	3	20|20|22	0	0	0	0	0	-53.96	0.73	0.6	9|5|8	22	7.33	547	GLYR1_HUMAN
MOB3CwCL	NP_001303991.1	WDR77	79084	21|24|31	76	25.33	0.0715537	3	15|21|33	0	0	0	0	0	-50.56	1.1	0.58	7|7|7	21	7	354	MEP50_HUMAN
MOB3CwCL	NP_001307575.1	U2AF1L5	102724594	7|8|5	20	6.67	0.0277917	3	13|10|7	0	0	0	0	0	-29.57	0.67	0.6	3|3|3	9	3	240	U2AF5_HUMAN
MOB3CwCL	NP_055898.1	CDK12	51755	11|8|10	29	9.67	0.00652937	3	15|8|13	0	0	0	0	0	-31.73	0.81	0.6	3|3|4	10	3.33	1481	CDK12_HUMAN
MOB3CwCL	NP_001308400.1	THRAP3	9967	72|74|97	243	81	0.0848168	3	82|76|141	0	0	0	0	0	-249.98	0.81	0.6	27|26|31	84	28	955	TR150_HUMAN
MOB3CwCL	NP_004915.2	ACTN4	81	44|56|55	155	51.67	0.0567179	3	52|89|69	0	0	0	0	0	-187.72	0.74	0.6	23|27|24	74	24.67	911	ACTN4_HUMAN
MOB3CwCL	NP_001093.1	ACTN1	87	11|22|25	58	19.33	0.0216704	3	18|28|18	0	0	0	0	0	-62.16	0.91	0.58	8|11|11	30	10	892	ACTN1_HUMAN
MOB3CwCL	NP_001309146.1	DHX8	1659	16|8|14	38	12.67	0.0112223	3	23|12|19	0	0	0	0	0	-55.09	0.7	0.6	8|5|8	21	7	1129	DHX8_HUMAN
MOB3CwCL	NP_001310342.1	ALDH18A1	5832	65|74|87	226	75.33	0.0947547	3	71|87|97	0	0	0	0	0	-207.78	0.89	0.6	24|26|29	79	26.33	795	P5CS_HUMAN
MOB3CwCL	NP_001317687.1	SDHA	6389	19|15|14	48	16	0.0274443	3	13|22|24	0	0	0	0	0	-50	0.81	0.6	7|6|6	19	6.33	583	D6RFM5_HUMAN
MOB3CwCL	NP_001354.1	DKC1	1736	20|15|20	55	18.33	0.0356615	3	9|11|16	0	0	0	0	0	-21.08	1.53	0.54	12|8|11	31	10.33	514	DKC1_HUMAN
MOB3CwCL	NP_001403.1	EIF1AX	1964	16|14|0	30	10	0.0694444	3	25|23|13	0	0	0	0	0	-89.27	0.49	0.6	5|5|0	10	3.33	144	IF1AX_HUMAN
MOB3CwCL	NP_001407.1	EIF4A1	1973	40|48|53	141	47	0.115764	3	15|34|28	0	0	0	0	0	-34.62	1.83	0.56	14|16|17	47	15.67	406	IF4A1_HUMAN
MOB3CwCL	NP_001524.2	HNRNPL	3191	26|28|33	87	29	0.049236	3	30|28|46	0	0	0	0	0	-85.5	0.84	0.6	11|11|12	34	11.33	589	HNRPL_HUMAN
MOB3CwCL	NP_001527.3	PRMT1	3276	9|13|14	36	12	0.032345	3	3|5|13	0	0	0	0	0	-11.56	1.71	0.49	5|6|8	19	6.33	371	ANM1_HUMAN
MOB3CwCL	NP_001672.1	ATP2A2	488	10|14|14	38	12.67	0.0127081	3	9|13|7	0	0	0	0	0	-20.03	1.31	0.54	6|8|8	22	7.33	997	AT2A2_HUMAN
MOB3CwCL	NP_001899.1	CTSB	1508	6|4|7	17	5.67	0.0167257	3	4|5|8	0	0	0	0	0	-14.76	1	0.52	2|2|2	6	2	339	CATB_HUMAN
MOB3CwCL	NP_001924.2	DLST	1743	14|10|17	41	13.67	0.0301766	3	13|14|13	0	0	0	0	0	-33.24	1.02	0.56	6|5|8	19	6.33	453	ODO2_HUMAN
MOB3CwCL	NP_002127.1	HNRNPA1	3178	52|64|53	169	56.33	0.176031	3	33|55|52	0	0	0	0	0	-89.22	1.21	0.59	13|15|13	41	13.67	320	ROA1_HUMAN
MOB3CwCL	NP_002129.2	HNRNPD	3184	23|24|25	72	24	0.0784314	3	16|16|23	0	0	0	0	0	-31.8	1.31	0.57	7|8|7	22	7.33	306	HNRPD_HUMAN
MOB3CwCL	NP_002130.2	RBMX	27316	15|14|18	47	15.67	0.0400767	3	13|12|21	0	0	0	0	0	-34.09	1.02	0.57	8|7|9	24	8	391	RBMX_HUMAN
MOB3CwCL	NP_002148.1	HSPE1	3336	35|35|37	107	35.67	0.349706	3	21|44|36	0	0	0	0	0	-67.76	1.06	0.59	11|11|10	32	10.67	102	CH10_HUMAN
MOB3CwCL	NP_002202.2	ITGB1	3688	6|0|3	9	3	0.0037594	3	4|7|4	0	0	0	0	0	-21.2	0.6	0.52	4|0|2	6	2	798	ITB1_HUMAN
MOB3CwCL	NP_002435.1	MSN	4478	10|18|10	38	12.67	0.0219584	3	10|12|10	0	0	0	0	0	-23.56	1.19	0.53	5|9|5	19	6.33	577	MOES_HUMAN
MOB3CwCL	NP_002464.1	MYH9	4627	129|113|145	387	129	0.0658163	3	128|134|189	0	0	0	0	0	-370.12	0.86	0.6	52|53|60	165	55	1960	MYH9_HUMAN
MOB3CwCL	NP_002511.1	NPM1	4869	129|127|146	402	134	0.455782	3	76|90|117	0	0	0	0	0	-151.85	1.42	0.6	27|30|29	86	28.67	294	NPM_HUMAN
MOB3CwCL	NP_001158508.1	OGDH	4967	24|26|22	72	24	0.0235525	3	16|33|35	0	0	0	0	0	-67.19	0.86	0.6	11|10|11	32	10.67	1019	ODO1_HUMAN
MOB3CwCL	NP_002559.2	PABPC1	26986	57|59|57	173	57.67	0.0906761	3	15|24|34	0	0	0	0	0	-14.37	2.37	0.54	21|24|24	69	23	636	PABP1_HUMAN
MOB3CwCL	NP_002697.1	PPM1B	5495	53|57|78	188	62.67	0.130835	3	61|63|87	0	0	0	0	0	-173.09	0.89	0.6	15|18|18	51	17	479	PPM1B_HUMAN
MOB3CwCL	NP_066283.1	PPM1A	5494	12|11|15	38	12.67	0.0331675	3	0|12|18	0	0	0	0	0	-18.78	1.27	0.54	4|4|5	13	4.33	382	PPM1A_HUMAN
MOB3CwCL	NP_001128727.1	RBBP4	5928	21|18|21	60	20	0.0471698	3	4|14|10	0	0	0	0	0	-8.61	2.14	0.49	8|9|8	25	8.33	424	RBBP4_HUMAN
MOB3CwCL	NP_003125.3	SRP14	6727	18|14|21	53	17.67	0.129926	3	14|13|16	0	0	0	0	0	-30.67	1.23	0.56	6|6|6	18	6	136	SRP14_HUMAN
MOB3CwCL	NP_003192.1	TFAM	7019	14|16|15	45	15	0.0609756	3	16|16|19	0	0	0	0	0	-40.23	0.88	0.6	8|7|9	24	8	246	TFAM_HUMAN
MOB3CwCL	NP_003277.1	TOP1	7150	71|79|76	226	75.33	0.0984706	3	76|99|82	0	0	0	0	0	-200.4	0.88	0.6	24|25|22	71	23.67	765	TOP1_HUMAN
MOB3CwCL	NP_003312.3	TUFM	7284	63|68|66	197	65.67	0.14433	3	56|80|75	0	0	0	0	0	-156.97	0.93	0.6	24|22|23	69	23	455	EFTU_HUMAN
MOB3CwCL	NP_003320.2	TXN	7295	10|13|10	33	11	0.104762	3	12|18|14	0	0	0	0	0	-38.26	0.75	0.6	4|5|4	13	4.33	105	THIO_HUMAN
MOB3CwCL	NP_003463.1	DEK	7913	9|7|2	18	6	0.016	3	15|12|10	0	0	0	0	0	-46.63	0.49	0.6	5|4|2	11	3.67	375	DEK_HUMAN
MOB3CwCL	NP_003477.4	SLC7A5	8140	8|12|13	33	11	0.0216963	3	6|11|8	0	0	0	0	0	-18.23	1.32	0.53	5|5|5	15	5	507	LAT1_HUMAN
MOB3CwCL	NP_003650.1	AGPS	8540	7|6|3	16	5.33	0.0081003	3	7|7|3	0	0	0	0	0	-16.53	0.94	0.52	3|3|2	8	2.67	658	ADAS_HUMAN
MOB3CwCL	NP_003748.1	EIF3I	8668	21|20|22	63	21	0.0646154	3	11|15|13	0	0	0	0	0	-17.52	1.62	0.54	9|9|10	28	9.33	325	EIF3I_HUMAN
MOB3CwCL	NP_003904.3	PRPF4B	8899	16|12|16	44	14.67	0.014568	3	19|16|21	0	0	0	0	0	-49.93	0.79	0.6	8|6|8	22	7.33	1007	PRP4B_HUMAN
MOB3CwCL	NP_004333.1	CALD1	800	22|18|23	63	21	0.0390335	3	51|59|49	0	0	0	0	0	-175.56	0.4	0.6	10|10|13	33	11	538	CALD1_HUMAN
MOB3CwCL	NP_004386.2	DBN1	1627	12|3|7	22	7.33	0.0112943	3	19|21|23	0	0	0	0	0	-80.94	0.35	0.6	7|3|5	15	5	649	DREB_HUMAN
MOB3CwCL	NP_004468.1	FRG1	2483	21|25|19	65	21.67	0.0839922	3	29|29|33	0	0	0	0	0	-81.9	0.71	0.6	7|10|7	24	8	258	FRG1_HUMAN
MOB3CwCL	NP_004490.2	HNRNPAB	3182	23|22|34	79	26.33	0.092386	3	15|19|30	0	0	0	0	0	-43.32	1.23	0.57	9|8|11	28	9.33	285	ROAA_HUMAN
MOB3CwCL	NP_004550.2	YBX1	4904	42|52|42	136	45.33	0.139907	3	20|36|29	0	0	0	0	0	-40.57	1.6	0.57	11|13|12	36	12	324	YBOX1_HUMAN
MOB3CwCL	NP_001138898.1	YBX3	8531	9|19|12	40	13.33	0.0439934	3	6|15|10	0	0	0	0	0	-23.63	1.29	0.52	4|9|6	19	6.33	303	YBOX3_HUMAN
MOB3CwCL	NP_004588.1	SNRPD2	6633	9|0|9	18	6	0.0508475	3	7|4|7	0	0	0	0	0	-25.61	1	0.51	4|0|3	7	2.33	118	SMD2_HUMAN
MOB3CwCL	NP_004719.2	DDX21	9188	74|57|66	197	65.67	0.0838697	3	57|38|45	0	0	0	0	0	-82.49	1.41	0.59	30|24|25	79	26.33	783	DDX21_HUMAN
MOB3CwCL	NP_004893.1	RBM39	9584	97|104|104	305	101.67	0.194027	3	118|119|138	0	0	0	0	0	-303.48	0.81	0.6	20|24|23	67	22.33	524	RBM39_HUMAN
MOB3CwCL	NP_004902.1	PDIA4	9601	27|26|33	86	28.67	0.0444496	3	29|36|31	0	0	0	0	0	-75.99	0.9	0.59	14|14|16	44	14.67	645	PDIA4_HUMAN
MOB3CwCL	NP_005057.1	SFPQ	6421	35|34|32	101	33.67	0.0476238	3	21|19|38	0	0	0	0	0	-45.45	1.29	0.58	15|15|12	42	14	707	SFPQ_HUMAN
MOB3CwCL	NP_005137.1	SART1	9092	69|70|78	217	72.33	0.0904125	3	101|82|86	0	0	0	0	0	-218.75	0.81	0.6	27|30|29	86	28.67	800	SNUT1_HUMAN
MOB3CwCL	NP_005222.2	CTTN	2017	16|22|21	59	19.67	0.0357636	3	10|13|19	0	0	0	0	0	-26.52	1.4	0.55	9|8|10	27	9	550	SRC8_HUMAN
MOB3CwCL	NP_005262.1	GLUD1	2746	15|14|18	47	15.67	0.0280824	3	14|23|21	0	0	0	0	0	-48.94	0.81	0.6	9|6|10	25	8.33	558	DHE3_HUMAN
MOB3CwCL	NP_005312.1	HIST1H1E	3008	101|86|84	271	90.33	0.412466	3	71|73|79	0	0	0	0	0	-140.71	1.22	0.59	18|17|18	53	17.67	219	H14_HUMAN
MOB3CwCL	NP_005310.1	HIST1H1C	3006	101|94|93	288	96	0.450704	3	81|82|86	0	0	0	0	0	-158.2	1.16	0.6	18|20|21	59	19.67	213	H12_HUMAN
MOB3CwCL	NP_005313.1	HIST1H1B	3009	86|76|75	237	79	0.349558	3	66|65|70	0	0	0	0	0	-127.9	1.18	0.59	17|17|18	52	17.33	226	H15_HUMAN
MOB3CwCL	NP_005338.1	HSPA5	3309	192|203|228	623	207.67	0.317538	3	179|205|242	0	0	0	0	0	-457.29	1	0.6	43|42|43	128	42.67	654	BIP_HUMAN
MOB3CwCL	NP_005817.1	HNRNPR	10236	38|54|54	146	48.67	0.0768878	3	43|46|68	0	0	0	0	0	-131.15	0.93	0.59	21|20|17	58	19.33	633	HNRPR_HUMAN
MOB3CwCL	NP_001153147.1	SYNCRIP	10492	39|48|61	148	49.33	0.0838946	3	32|44|65	0	0	0	0	0	-109.33	1.05	0.59	15|19|22	56	18.67	588	HNRPQ_HUMAN
MOB3CwCL	NP_005909.2	MDH2	4191	25|23|24	72	24	0.0710059	3	22|26|19	0	0	0	0	0	-45.82	1.07	0.58	11|12|12	35	11.67	338	MDHM_HUMAN
MOB3CwCL	NP_005959.2	HNRNPM	4670	62|49|51	162	54	0.0739726	3	23|39|40	0	0	0	0	0	-50.51	1.59	0.58	23|22|25	70	23.33	730	HNRPM_HUMAN
MOB3CwCL	NP_006079.1	TUBB4B	10383	74|89|81	244	81.33	0.182764	3	37|49|48	0	0	0	0	0	-51.94	1.82	0.58	20|20|19	59	19.67	445	TBB4B_HUMAN
MOB3CwCL	NP_001280141.1	TUBB	203068	86|99|94	279	93	0.200431	3	39|47|53	0	0	0	0	0	-39.49	2.01	0.56	19|19|19	57	19	464	TBB5_HUMAN
MOB3CwCL	NP_001317259.1	LUC7L3	51747	60|59|42	161	53.67	0.109755	3	67|63|62	0	0	0	0	0	-168.98	0.84	0.6	17|15|14	46	15.33	489	J3KPP4_HUMAN
MOB3CwCL	NP_006100.2	PRMT5	10419	51|63|73	187	62.33	0.0978493	3	45|61|86	0	0	0	0	0	-152.42	0.97	0.6	21|21|23	65	21.67	637	ANM5_HUMAN
MOB3CwCL	NP_003371.2	VIM	7431	25|34|55	114	38	0.0815451	3	43|27|64	0	0	0	0	0	-125.35	0.85	0.59	13|16|26	55	18.33	466	VIME_HUMAN
MOB3CwCL	NP_001243211.1	KRT8	3856	24|13|17	54	18	0.035225	3	17|10|27	0	0	0	0	0	-45.01	1	0.57	10|7|8	25	8.33	511	Q7L4M3_HUMAN
MOB3CwCL	NP_006126.1	CAPZA1	829	9|8|10	27	9	0.0314685	3	14|11|12	0	0	0	0	0	-32.95	0.73	0.6	5|4|5	14	4.67	286	CAZA1_HUMAN
MOB3CwCL	NP_006187.2	PCBP1	5093	18|18|12	48	16	0.0449438	3	21|21|17	0	0	0	0	0	-53.78	0.81	0.6	8|7|6	21	7	356	PCBP1_HUMAN
MOB3CwCL	NP_001092090.1	PCBP2	5094	16|13|11	40	13.33	0.0402719	3	13|13|14	0	0	0	0	0	-31.62	1	0.57	6|5|4	15	5	331	PCBP2_HUMAN
MOB3CwCL	NP_006266.2	SRSF6	6431	8|9|8	25	8.33	0.0242151	3	9|7|7	0	0	0	0	0	-15.88	1.09	0.54	4|4|4	12	4	344	SRSF6_HUMAN
MOB3CwCL	NP_006550.1	KHDRBS1	10657	20|19|32	71	23.67	0.0534312	3	16|21|34	0	0	0	0	0	-56.15	1	0.58	4|6|9	19	6.33	443	KHDR1_HUMAN
MOB3CwCL	NP_006588.1	HSPA8	3312	197|205|196	598	199.33	0.30856	3	67|76|94	0	0	0	0	0	-31.69	2.52	0.57	36|37|39	112	37.33	646	HSP7C_HUMAN
MOB3CwCL	NP_006708.2	SPIN1	10927	24|34|30	88	29.33	0.111947	3	22|31|37	0	0	0	0	0	-71.66	0.98	0.59	8|9|10	27	9	262	SPIN1_HUMAN
MOB3CwCL	NP_001006682.1	SPIN2B	474343	5|4|4	13	4.33	0.0167829	3	5|4|5	0	0	0	0	0	-11.13	0.93	0.52	2|2|2	6	2	258	SPI2B_HUMAN
MOB3CwCL	NP_006784.1	PRDX3	10935	14|16|19	49	16.33	0.0637891	3	14|27|22	0	0	0	0	0	-54.96	0.78	0.6	4|6|7	17	5.67	256	PRDX3_HUMAN
MOB3CwCL	NP_006808.1	ERP29	10961	6|7|7	20	6.67	0.0255556	3	0|8|7	0	0	0	0	0	-8.8	1.33	0.5	3|3|4	10	3.33	261	ERP29_HUMAN
MOB3CwCL	NP_006816.2	CKAP4	10970	15|12|18	45	15	0.0249169	3	19|12|10	0	0	0	0	0	-31.14	1.1	0.56	9|6|9	24	8	602	CKAP4_HUMAN
MOB3CwCL	NP_008834.3	PPA2	27068	8|5|6	19	6.33	0.0207541	3	4|7|5	0	0	0	0	0	-12.01	1.19	0.51	5|3|2	10	3.33	305	IPYR2_HUMAN
MOB3CwCL	NP_008855.1	SRSF1	6426	7|9|0	16	5.33	0.0214919	3	10|10|4	0	0	0	0	0	-34.37	0.67	0.55	4|4|0	8	2.67	248	SRSF1_HUMAN
MOB3CwCL	NP_008869.1	SNRPD1	6632	10|10|12	32	10.67	0.0896639	3	10|7|11	0	0	0	0	0	-18.85	1.14	0.55	3|3|3	9	3	119	SMD1_HUMAN
MOB3CwCL	NP_009035.3	RPL10A	4736	24|21|26	71	23.67	0.109078	3	6|19|22	0	0	0	0	0	-25.04	1.51	0.56	8|8|10	26	8.67	217	RL10A_HUMAN
MOB3CwCL	NP_009057.1	VCP	7415	80|69|65	214	71.33	0.0884988	3	26|35|42	0	0	0	0	0	-32.04	2.08	0.55	31|29|25	85	28.33	806	TERA_HUMAN
MOB3CwCL	NP_031398.2	DDX42	11325	11|8|12	31	10.33	0.0110128	3	4|11|9	0	0	0	0	0	-16.92	1.29	0.53	6|3|6	15	5	938	DDX42_HUMAN
MOB3CwCL	NP_036565.2	SF3B1	23451	60|35|45	140	46.67	0.0357899	3	25|13|44	0	0	0	0	0	-45.74	1.71	0.56	26|17|21	64	21.33	1304	SF3B1_HUMAN
MOB3CwCL	NP_036601.2	PRPF6	24148	39|18|25	82	27.33	0.0290436	3	24|11|25	0	0	0	0	0	-44.43	1.37	0.56	21|10|16	47	15.67	941	PRP6_HUMAN
MOB3CwCL	NP_055070.1	CNPY2	10330	6|4|8	18	6	0.032967	3	5|8|4	0	0	0	0	0	-14.76	1.06	0.51	3|2|4	9	3	182	CNPY2_HUMAN
MOB3CwCL	NP_055118.1	PES1	23481	13|8|8	29	9.67	0.0164456	3	13|10|8	0	0	0	0	0	-25.43	0.94	0.55	8|5|4	17	5.67	588	PESC_HUMAN
MOB3CwCL	NP_055181.3	GNL3	26354	14|12|14	40	13.33	0.0242805	3	10|6|10	0	0	0	0	0	-13.67	1.54	0.52	6|6|6	18	6	549	GNL3_HUMAN
MOB3CwCL	NP_055205.2	SND1	27044	32|33|32	97	32.33	0.0355275	3	16|26|19	0	0	0	0	0	-26.26	1.59	0.57	15|17|16	48	16	910	SND1_HUMAN
MOB3CwCL	NP_055416.2	EHD2	30846	12|14|13	39	13	0.0239411	3	17|13|14	0	0	0	0	0	-34.9	0.89	0.6	7|7|6	20	6.67	543	EHD2_HUMAN
MOB3CwCL	NP_055815.1	STK38L	23012	21|22|21	64	21.33	0.0459698	3	8|24|28	0	0	0	0	0	-39.73	1.07	0.58	10|9|10	29	9.67	464	ST38L_HUMAN
MOB3CwCL	NP_055975.1	PMPCA	23203	12|9|11	32	10.67	0.0203238	3	9|15|14	0	0	0	0	0	-32.45	0.84	0.6	6|4|5	15	5	525	MPPA_HUMAN
MOB3CwCL	NP_056955.2	ZNF593	51042	11|13|11	35	11.67	0.0870896	3	17|15|12	0	0	0	0	0	-36.54	0.8	0.6	5|5|6	16	5.33	134	ZN593_HUMAN
MOB3CwCL	NP_057040.2	MRPL4	51073	6|7|11	24	8	0.0257235	3	6|8|13	0	0	0	0	0	-23.73	0.89	0.55	3|3|4	10	3.33	311	RM04_HUMAN
MOB3CwCL	NP_057103.2	LUC7L2	51631	153|166|145	464	154.67	0.394566	3	203|194|196	0	0	0	0	0	-493.94	0.78	0.6	17|19|21	57	19	392	LC7L2_HUMAN
MOB3CwCL	NP_001307155.1	LUC7L	55692	58|58|57	173	57.67	0.177446	3	64|68|63	0	0	0	0	0	-147.28	0.89	0.6	13|13|13	39	13	325	LUC7L_HUMAN
MOB3CwCL	NP_057134.1	MRPL11	65003	9|13|14	36	12	0.0625	3	7|13|15	0	0	0	0	0	-28.64	1.03	0.56	5|8|8	21	7	192	RM11_HUMAN
MOB3CwCL	NP_057175.1	EIF3L	51386	19|32|26	77	25.67	0.0455142	3	8|18|16	0	0	0	0	0	-22.31	1.83	0.5	12|16|15	43	14.33	564	EIF3L_HUMAN
MOB3CwCL	NP_057212.1	COPG1	22820	39|36|40	115	38.33	0.0438558	3	15|11|25	0	0	0	0	0	-12.88	2.25	0.51	15|16|16	47	15.67	874	COPG1_HUMAN
MOB3CwCL	NP_057260.2	SDF4	51150	2|0|5	7	2.33	0.00643646	3	0|7|6	0	0	0	0	0	-17.85	0.54	0.51	2|0|3	5	1.67	362	CAB45_HUMAN
MOB3CwCL	NP_057417.3	SRRM2	23524	56|44|55	155	51.67	0.0187754	3	33|31|47	0	0	0	0	0	-67.06	1.4	0.59	27|23|28	78	26	2752	SRRM2_HUMAN
MOB3CwCL	NP_057575.2	MRPL37	51253	5|5|7	17	5.67	0.0134043	3	5|5|8	0	0	0	0	0	-14.35	0.94	0.53	3|2|3	8	2.67	423	RM37_HUMAN
MOB3CwCL	NP_060297.1	SARS2	54938	5|5|7	17	5.67	0.0109459	3	4|5|7	0	0	0	0	0	-12.01	1.06	0.51	2|2|3	7	2.33	518	SYSM_HUMAN
MOB3CwCL	NP_060531.2	PRPF38B	55119	18|10|15	43	14.33	0.0262454	3	21|19|22	0	0	0	0	0	-61.7	0.69	0.6	7|7|7	21	7	546	PR38B_HUMAN
MOB3CwCL	NP_061820.1	CYCS	54205	9|7|12	28	9.33	0.0888571	3	7|10|12	0	0	0	0	0	-24.62	0.97	0.55	5|4|6	15	5	105	CYC_HUMAN
MOB3CwCL	NP_001258510.1	DNAJC10	54431	21|18|21	60	20	0.0267738	3	21|26|26	0	0	0	0	0	-60.82	0.82	0.6	13|11|10	34	11.33	747	DJC10_HUMAN
MOB3CwCL	NP_064505.1	UGGT1	56886	4|4|3	11	3.67	0.00236013	3	0|6|5	0	0	0	0	0	-8.73	1	0.5	2|2|2	6	2	1555	UGGG1_HUMAN
MOB3CwCL	NP_065701.2	RCN3	57333	8|4|4	16	5.33	0.01625	3	4|8|7	0	0	0	0	0	-17.25	0.84	0.53	5|2|3	10	3.33	328	RCN3_HUMAN
MOB3CwCL	NP_066299.2	MYL6	4637	20|22|26	68	22.67	0.150132	3	20|18|26	0	0	0	0	0	-46.65	1.06	0.58	5|6|7	18	6	151	MYL6_HUMAN
MOB3CwCL	NP_066953.1	PPIA	5478	23|26|32	81	27	0.163636	3	15|19|20	0	0	0	0	0	-30.63	1.5	0.55	9|8|9	26	8.67	165	PPIA_HUMAN
MOB3CwCL	NP_068593.2	MRPS35	60488	7|4|6	17	5.67	0.0175542	3	4|5|8	0	0	0	0	0	-14.76	1	0.52	3|2|3	8	2.67	323	RT35_HUMAN
MOB3CwCL	NP_071415.1	MCCC2	64087	3|3|5	11	3.67	0.00651865	3	0|7|9	0	0	0	0	0	-14.65	0.69	0.6	3|2|2	7	2.33	563	MCCB_HUMAN
MOB3CwCL	NP_001137502.1	NAT10	55226	20|14|19	53	17.67	0.0185414	3	18|7|16	0	0	0	0	0	-27.96	1.29	0.56	9|8|11	28	9.33	953	NAT10_HUMAN
MOB3CwCL	NP_110437.2	TXNDC5	81567	14|17|18	49	16.33	0.0378009	3	18|23|23	0	0	0	0	0	-56.5	0.77	0.6	7|7|8	22	7.33	432	TXND5_HUMAN
MOB3CwCL	NP_002128.1	HNRNPA2B1	3181	51|46|44	141	47	0.13783	3	26|50|54	0	0	0	0	0	-88.64	1.08	0.59	15|12|16	43	14.33	341	ROA2_HUMAN
MOB3CwCL	NP_114032.2	HNRNPU	3192	72|82|74	228	76	0.0921212	3	52|65|72	0	0	0	0	0	-118.14	1.21	0.59	23|26|22	71	23.67	825	HNRPU_HUMAN
MOB3CwCL	NP_114368.1	PTBP1	5725	34|32|32	98	32.67	0.0615254	3	19|20|25	0	0	0	0	0	-29.61	1.53	0.57	12|10|12	34	11.33	531	PTBP1_HUMAN
MOB3CwCL	NP_573566.2	LRPPRC	10128	131|156|187	474	158	0.113343	3	126|221|190	0	0	0	0	0	-446.68	0.88	0.6	55|63|66	184	61.33	1394	LPPRC_HUMAN
MOB3CwCL	NP_612480.1	SPINDOC	144097	32|38|43	113	37.67	0.0988714	3	28|43|59	0	0	0	0	0	-107.41	0.87	0.6	11|11|14	36	12	381	SPNDC_HUMAN
MOB3CwCL	NP_733821.1	LMNA	4000	10|13|10	33	11	0.0165663	3	5|6|18	0	0	0	0	0	-19.28	1.14	0.55	6|7|6	19	6.33	664	LMNA_HUMAN
MOB3CwCL	NP_848927.2	MTDH	92140	23|14|23	60	20	0.0343643	3	37|16|19	0	0	0	0	0	-66.07	0.83	0.6	13|7|13	33	11	582	LYRIC_HUMAN
MOB3CwCL	NP_852615.1	MRPL21	219927	6|4|4	14	4.67	0.0227805	3	4|5|5	0	0	0	0	0	-11.13	1	0.51	3|2|2	7	2.33	205	RM21_HUMAN
MOB3CwCL	NP_872578.1	MRPS9	64965	17|16|25	58	19.33	0.0488131	3	6|17|20	0	0	0	0	0	-27.23	1.35	0.55	8|9|10	27	9	396	RT09_HUMAN
MOB3CwCL	NP_001265123.1	GANAB	23193	34|38|32	104	34.67	0.0409327	3	17|44|34	0	0	0	0	0	-64.87	1.09	0.59	17|21|17	55	18.33	847	GANAB_HUMAN
MOB3CwCL	NP_976033.1	RP9	6100	6|5|3	14	4.67	0.0211312	3	11|9|12	0	0	0	0	0	-36.82	0.44	0.6	4|4|3	11	3.67	221	RP9_HUMAN
MOB3CwCL	NP_996826.2	LTBP1	4052	27|29|40	96	32	0.0185938	3	32|38|50	0	0	0	0	0	-104.07	0.8	0.6	12|13|14	39	13	1721	LTBP1_HUMAN
MOB3CwCL	NP_001003681.1	HMGXB4	10042	11|7|8	26	8.67	0.014426	3	10|5|12	0	0	0	0	0	-22.05	0.96	0.55	6|3|4	13	4.33	601	HMGX4_HUMAN
MOB3CwCL	NP_001027017.1	CPT1A	1374	3|4|3	10	3.33	0.00440476	3	6|4|4	0	0	0	0	0	-12.71	0.71	0.6	2|2|2	6	2	756	CPT1A_HUMAN
MOB3CwCL	NP_001092755.1	PTMA	5757	3|3|0	6	2	0.018018	3	0|4|4	0	0.01	0	0.01	0	-10.92	0.75	0.49	2|2|0	4	1.33	111	PTMA_HUMAN
MOB3CwCL	NP_001922.2	DLAT	1737	5|2|4	11	3.67	0.00567233	3	4|4|5	0	0	0	0	0	-13.25	0.85	0.51	3|2|3	8	2.67	647	ODP2_HUMAN
MOB3CwCL	NP_004270.2	PMPCB	9512	7|5|8	20	6.67	0.0136401	3	0|8|14	0	0	0	0	0	-18.46	0.91	0.54	4|2|5	11	3.67	489	MPPB_HUMAN
MOB3CwCL	NP_009031.1	ATP5ME	521	4|4|3	11	3.67	0.0531884	3	4|5|4	0	0	0	0	0	-11.46	0.85	0.6	2|2|2	6	2	69	ATP5I_HUMAN
MOB3CwCL	NP_061924.1	MRPL50	54534	6|7|8	21	7	0.0443038	3	6|8|5	0	0	0	0	0	-14.09	1.11	0.53	2|2|3	7	2.33	158	RM50_HUMAN
MOB3CwCL	NP_110382.3	TMX1	81542	3|3|5	11	3.67	0.0131071	3	3|4|4	0	0	0	0	0	-9.06	1	0.49	2|2|2	6	2	280	TMX1_HUMAN
MOB3CwCL	NP_001015877.1	PHF6	84295	3|3|0	6	2	0.00547945	3	6|10|3	0	0	0	0	0	-26.9	0.32	0.6	2|2|0	4	1.33	365	PHF6_HUMAN
MOB3CwCL	NP_001139805.1	SUMF2	25870	3|3|4	10	3.33	0.0156338	3	3|9|11	0	0	0	0	0	-24.2	0.43	0.6	2|2|2	6	2	213	SUMF2_HUMAN
MOB3CwCL	NP_001138915.1	PFKFB3	5209	6|5|6	17	5.67	0.01134	3	6|4|9	0	0	0	0	0	-15.58	0.89	0.6	3|3|4	10	3.33	500	B7Z8A0_HUMAN
MOB3CwCL	NP_001186128.1	AK2	204	4|2|6	12	4	0.0178571	3	5|4|7	0	0	0	0	0	-17.23	0.75	0.52	2|2|3	7	2.33	224	KAD2_HUMAN
MOB3CwCL	NP_001304095.1	SNRPG	6637	4|4|3	11	3.67	0.0489333	3	5|4|2	0	0	0	0	0	-9.06	1	0.5	2|2|2	6	2	75	C9JVQ0_HUMAN
MOB3CwCL	NP_001007.2	RPS12	6206	4|6|10	20	6.67	0.0505303	3	5|6|8	0	0	0	0	0	-17.25	1.05	0.51	2|3|3	8	2.67	132	RS12_HUMAN
MOB3CwCL	NP_001248396.1	NSRP1	84081	5|8|7	20	6.67	0.0132341	3	11|6|11	0	0	0	0	0	-26.96	0.71	0.6	2|3|4	9	3	504	NSRP1_HUMAN
MOB3CwCL	NP_003237.2	THBS1	7057	2|0|5	7	2.33	0.00199145	3	9|11|0	0	0	0	0	0	-27.95	0.35	0.6	2|0|2	4	1.33	1170	TSP1_HUMAN
MOB3CwCL	NP_000992.1	RPL36AL	6166	5|9|9	23	7.67	0.0723585	3	2|6|9	0	0	0	0	0	-12.95	1.35	0.5	4|4|5	13	4.33	106	RL36L_HUMAN
MOB3CwCL	NP_001182751.1	HSDL2	84263	2|4|3	9	3	0.00869565	3	0|6|4	0	0	0	0	0	-9.03	0.9	0.49	2|2|2	6	2	345	HSDL2_HUMAN
MOB3CwCL	P02769	ALB	280717	5|3|0	8	2.67	0.00439868	3	15|0|0	0	0	0	0	0	-19.95	0.53	0.6	3|2|0	5	1.67	607
MOB3CwCL	ENSEMBL:ENSBTAP00000024462	ENSEMBL:ENSBTAP00000024462		7|0|0	7	2.33	0.00556086	3	17|0|0	0	0	0	0	0	-22.98	0.41	0.51	2|0|0	2	0.67	419
MOB3CwCL	NP_001244928.1	ANKFY1	51479	3|0|6	9	3	0.00247729	3	3|6|7	0	0	0	0	0	-22.7	0.56	0.52	2|0|4	6	2	1211	ANFY1_HUMAN
MOB3CwCL	NP_001306007.1	HMGA1	3159	34|36|19	89	29.67	0.27729	3	36|52|25	0	0	0	0	0	-110.05	0.79	0.6	2|3|4	9	3	107	HMGA1_HUMAN
MOB3CwCL	NP_059142.2	MRPL39	54148	6|6|8	20	6.67	0.0197337	3	4|4|8	0	0	0	0	0	-10.56	1.25	0.51	3|4|4	11	3.67	338	RM39_HUMAN
MOB3CwCL	NP_037460.2	PYCR2	29920	5|4|4	13	4.33	0.0135312	3	4|5|4	0	0	0	0	0	-9.94	1	0.51	3|2|2	7	2.33	320	P5CR2_HUMAN
MOB3CwCL	NP_009139.1	MRPL3	11222	2|4|5	11	3.67	0.010546	3	2|3|7	0	0	0	0	0	-11.74	0.92	0.5	2|4|3	9	3	348	RM03_HUMAN
MOB3CwCL	NP_006378.3	CHERP	10523	5|6|3	14	4.67	0.00509825	3	6|7|8	0	0	0	0	0	-21.76	0.67	0.6	2|3|3	8	2.67	916	CHERP_HUMAN
MOB3CwCL	NP_075388.2	RSRC2	65117	3|0|0	3	1	0.00230415	3	8|4|10	0	0	0	0	0	-31.52	0.14	0.6	2|0|0	2	0.67	434	RSRC2_HUMAN
MOB3CwCL	NP_001035975.1	ZNF706	51123	6|11|7	24	8	0.105263	3	9|10|13	0	0	0	0	0	-30.24	0.75	0.56	3|3|3	9	3	76	ZN706_HUMAN
MOB3CwCL	NP_057004.1	RPS27L	51065	4|6|4	14	4.67	0.0555952	3	0|5|6	0	0.01	0	0.01	0	-7.15	1.27	0.48	3|2|2	7	2.33	84	RS27L_HUMAN
MOB3CwCL	NP_060289.2	TRMT10C	54931	5|0|0	5	1.67	0.00414392	3	4|4|5	0	0	0	0	0	-18.31	0.38	0.51	3|0|0	3	1	403	TM10C_HUMAN
MOB3CwCL	NP_001077415.1	NDUFAF7	55471	6|8|11	25	8.33	0.0242857	3	0|10|12	0	0	0	0	0	-16.91	1.14	0.52	2|3|5	10	3.33	343	NDUF7_HUMAN
MOB3CwCL	NP_065142.2	MRPL47	57129	3|0|5	8	2.67	0.01068	3	0|5|8	0	0	0	0	0	-17.78	0.62	0.51	2|0|3	5	1.67	250	RM47_HUMAN
MOB3CwCL	NP_001028755.2	ACOT9	23597	4|12|14	30	10	0.022779	3	5|15|12	0	0	0	0	0	-34.1	0.94	0.55	2|6|7	15	5	439	ACOT9_HUMAN
MOB3CwCL	NP_006139.1	LASP1	3927	3|0|8	11	3.67	0.0140613	3	7|11|8	0	0	0	0	0	-37.46	0.42	0.6	2|0|4	6	2	261	LASP1_HUMAN
MOB3CwCL	NP_054797.2	MRPL13	28998	4|5|9	18	6	0.0337079	3	10|10|10	0	0	0	0	0	-31.69	0.6	0.6	2|3|6	11	3.67	178	RM13_HUMAN
MOB3CwCL	NP_002347.5	MARCKS	4082	3|8|6	17	5.67	0.0170783	3	4|7|6	0	0	0	0	0	-16.53	1	0.51	2|4|3	9	3	332	MARCS_HUMAN
MOB3CwCL	NP_078976.2	SNIP1	79753	4|3|0	7	2.33	0.00588384	3	5|5|5	0	0	0	0	0	-21.2	0.47	0.6	3|2|0	5	1.67	396	SNIP1_HUMAN
MOB3CwCL	NP_002626.1	SLC25A3	5250	4|3|0	7	2.33	0.00645429	3	6|5|0	0	0	0	0	0	-15.08	0.64	0.5	2|2|0	4	1.33	361	MPCP_HUMAN
MOB3CwCL	NP_008841.2	RBBP6	5930	7|10|8	25	8.33	0.00464844	3	7|5|8	0	0	0	0	0	-13.8	1.25	0.52	4|3|4	11	3.67	1792	RBBP6_HUMAN
MOB3CwCL	NP_000079.2	COL1A1	1277	3|4|5	12	4	0.00273224	3	6|4|0	0	0.01	0	0.01	0	-7.5	1.2	0.49	2|2|3	7	2.33	1464	CO1A1_HUMAN
MOB3CwCL	NP_061156.1	CMAS	55907	2|6|5	13	4.33	0.00997696	3	0|7|6	0	0	0	0	0	-12.79	1	0.5	2|4|2	8	2.67	434	NEUA_HUMAN
MOB3CwCL	NP_001248340.1	SFSWAP	6433	3|4|3	10	3.33	0.00332004	3	10|3|5	0	0	0	0	0	-17.51	0.56	0.6	2|2|2	6	2	1003	SFSWA_HUMAN
MOB3CwCL	NP_000911.2	PC	5091	3|13|12	28	9.33	0.0079202	3	6|17|14	0	0	0	0	0	-43.44	0.76	0.57	2|7|7	16	5.33	1178	PYC_HUMAN
MOB3CwCL	NP_001165780.1	NEXN	91624	3|0|0	3	1	0.00163666	3	14|10|14	0	0	0	0	0	-55.26	0.08	0.6	2|0|0	2	0.67	611	NEXN_HUMAN
MOB3CwCL	NP_001254479.2	TTN	7273	9|8|12	29	9.67	0.000268678	3	15|0|16	0	0	0	0	0	-24.53	0.94	0.56	3|4|6	13	4.33	35991	A0A0A0MTS7_HUMAN
MOB3CwCL	NP_006383.2	NOP56	10528	3|0|0	3	1	0.0016835	3	2|0|6	0	0.01	0	0.01	0	-10.71	0.38	0.49	2|0|0	2	0.67	594	NOP56_HUMAN
MOB3CwCL	NP_002323.2	LRP1	4035	3|5|0	8	2.67	0.000587588	3	9|0|9	0	0	0	0	0	-24.97	0.44	0.6	3|2|0	5	1.67	4544	LRP1_HUMAN
MOB3CwCL	NP_001273663.1	CENPE	1062	2|2|0	4	1.33	0.000515504	3	4|3|4	0	0	0	0	0	-15.41	0.36	0.6	2|2|0	4	1.33	2580	CENPE_HUMAN
MOB3CwCL	NP_001076438.1	NKAPD1	55216	3|0|0	3	1	0.00341297	3	4|0|5	0	0	0	0	0	-12.13	0.33	0.6	2|0|0	2	0.67	293	A0A024R3H5_HUMAN
MOB3CwCL	NP_001026854.1	SRSF7	6432	0|6|4	10	3.33	0.0139916	3	0|7|8	0	0	0	0	0	-20.64	0.67	0.51	0|4|2	6	2	238	SRSF7_HUMAN
MOB3CwCL	NP_001180437.1	REST	5978	0|5|0	5	1.67	0.00152233	3	3|5|5	0	0	0	0	0	-18.31	0.38	0.51	0|2|0	2	0.67	1097	REST_HUMAN
MOB3CwCL	NP_003175.1	TAF2	6873	0|3|8	11	3.67	0.00306088	3	4|4|14	0	0	0	0	0	-30.91	0.5	0.54	0|2|4	6	2	1199	TAF2_HUMAN
MOB3CwCL	NP_057395.1	ATP5IF1	93974	0|6|5	11	3.67	0.0346226	3	5|6|10	0	0	0	0	0	-30.04	0.52	0.6	0|2|2	4	1.33	106	ATIF1_HUMAN
MOB3CwCL	NP_060310.1	MRPL16	54948	0|4|0	4	1.33	0.0052988	3	6|3|3	0	0	0	0	0	-16.81	0.33	0.6	0|3|0	3	1	251	RM16_HUMAN
MOB3CwCL	NP_075066.1	MRPL44	65080	0|2|5	7	2.33	0.00701807	3	0|6|6	0	0	0	0	0	-16.36	0.58	0.5	0|2|2	4	1.33	332	RM44_HUMAN
MOB3CwCL	NP_003478.1	TAF15	8148	0|7|0	7	2.33	0.00395586	3	0|9|6	0	0	0	0	0	-20.59	0.47	0.5	0|4|0	4	1.33	589	RBP56_HUMAN
MOB3CwCL	NP_001269209.1	PYCR1	5831	0|4|3	7	2.33	0.00730408	3	5|4|6	0	0	0	0	0	-21.2	0.47	0.6	0|3|2	5	1.67	319	P5CR1_HUMAN
MOB3CwCL	NP_002097.1	H2AFZ	3015	0|5|6	11	3.67	0.0286719	3	8|5|12	0	0	0	0	0	-35.88	0.44	0.6	0|3|3	6	2	128	H2AZ_HUMAN
MOB3CwCL	NP_003503.1	HIST1H2AC	8334	0|13|16	29	9.67	0.0743846	3	16|11|24	0	0	0	0	0	-74.24	0.57	0.6	0|4|4	8	2.67	130	H2A1C_HUMAN
MOB3CwCL	NP_002107.3	HLA-A	3105	0|3|3	6	2	0.00547945	3	6|4|0	0	0	0	0	0	-13.57	0.6	0.6	0|2|2	4	1.33	365	1A03_HUMAN
MOB3CwCL	NP_001035202.1	MYH11	4629	0|9|0	9	3	0.00154242	3	0|0|20	0	0	0	0	0	-27.3	0.45	0.52	0|5|0	5	1.67	1945	MYH11_HUMAN
MOB3CwCL	NP_004634.1	PABPN1	8106	0|8|8	16	5.33	0.0174183	3	0|7|7	0	0.01	0	0.01	0	-19.34	1.14	0.49	0|4|4	8	2.67	306	PABP2_HUMAN
MOB3CwCL	NP_005547.3	KRT7	3855	0|5|5	10	3.33	0.00710021	3	0|0|11	0	0.01	0	0.01	0	-14.48	0.91	0.48	0|2|3	5	1.67	469	K2C7_HUMAN
MOB3CwCL	NP_006127.1	CAPZA2	830	0|4|0	4	1.33	0.00465035	3	9|7|8	0	0	0	0	0	-34.47	0.17	0.6	0|2|0	2	0.67	286	CAZA2_HUMAN
MOB3CwCL	NP_004083.3	ECHS1	1892	0|7|2	9	3	0.0103448	3	0|12|10	0	0	0	0	0	-30.8	0.41	0.6	0|2|2	4	1.33	290	ECHM_HUMAN
MOB3CwCL	NP_006319.1	RBM14	10432	0|3|5	8	2.67	0.00399103	3	0|3|7	0	0.01	0	0.01	0	-13.44	0.8	0.49	0|2|2	4	1.33	669	RBM14_HUMAN
MOB3CwCL	Q2UVX4	C3	280677	0|5|0	5	1.67	0.00100542	3	7|4|3	0	0	0	0	0	-19.78	0.36	0.52	0|2|0	2	0.67	1661
MOB3CwCL	NP_006003.1	CLPP	8192	0|8|9	17	5.67	0.0204693	3	6|6|7	0	0	0	0	0	-27.11	0.89	0.52	0|2|2	4	1.33	277	CLPP_HUMAN
MOB3CwCL	NP_001281269.1	ZC3H18	124245	0|5|3	8	2.67	0.00273286	3	14|0|4	0	0	0	0	0	-24.64	0.44	0.6	0|2|2	4	1.33	977	ZCH18_HUMAN
MOB3CwCL	NP_003096.1	SORL1	6653	0|5|0	5	1.67	0.000754291	3	5|0|5	0	0.01	0	0.01	0	-13.62	0.5	0.49	0|3|0	3	1	2214	SORL_HUMAN
MOB3CwCL	NP_690002.2	FAM133B	257415	0|4|4	8	2.67	0.0108097	3	0|6|6	0	0	0	0	0	-16.36	0.67	0.6	0|2|2	4	1.33	247	F133B_HUMAN
MOB3CwCL	NP_001265208.2	MRPL45	84311	0|5|7	12	4	0.015625	3	0|8|6	0	0	0	0	0	-19.31	0.86	0.5	0|2|4	6	2	256	B4DEF8_HUMAN
MOB3CwCL	NP_776190.1	SREK1IP1	285672	0|4|3	7	2.33	0.0150323	3	0|5|4	0	0.01	0	0.01	0	-12.13	0.78	0.49	0|2|2	4	1.33	155	SR1IP_HUMAN
MOB3CwCL	NP_116126.3	LMNB2	84823	0|2|0	2	0.67	0.00108065	3	5|0|4	0	0	0	0	0	-12.13	0.22	0.6	0|2|0	2	0.67	620	LMNB2_HUMAN
MOB3CwCL	NP_001158058.1	IGFN1	91156	0|2|0	2	0.67	0.00018069	3	9|0|6	0	0	0	0	0	-20.59	0.13	0.6	0|2|0	2	0.67	3708	IGFN1_HUMAN
MOB3CwCL	NP_009135.4	DDX20	11218	0|3|4	7	2.33	0.00282767	3	0|4|8	0	0	0	0	0	-16.22	0.58	0.6	0|2|2	4	1.33	824	DDX20_HUMAN
MOB3CwCL	NP_066957.3	MRPL23	6150	0|2|0	2	0.67	0.00437908	3	2|5|4	0	0	0	0	0	-15.41	0.18	0.6	0|2|0	2	0.67	153	RM23_HUMAN
MOB3CwCL	NP_001167459.1	RABL6	55684	0|0|2	2	0.67	0.000917808	3	0|2|5	0	0	0	0	0	-9.29	0.29	0.6	0|0|2	2	0.67	730	RABL6_HUMAN
MOB3CwCL	NP_001185808.1	ATP5MF-PTCD1	100526740	0|0|5	5	1.67	0.00222964	3	0|3|7	0	0.01	0	0.01	0	-13.44	0.5	0.49	0|0|3	3	1	749	G3V325_HUMAN
MOB3CwCL	NP_001248763.1	TBRG4	9238	0|0|6	6	2	0.00311526	3	0|6|7	0	0	0	0	0	-17.85	0.46	0.5	0|0|3	3	1	642	B3KRS4_HUMAN
MOB3CwCL	NP_000099.2	DLD	1738	0|0|2	2	0.67	0.00131631	3	3|2|4	0	0	0	0	0	-12.45	0.22	0.6	0|0|2	2	0.67	509	DLDH_HUMAN
MOB3CwCL	NP_001127845.1	NT5C2	22978	0|0|7	7	2.33	0.0041533	3	0|6|11	0	0	0	0	0	-23.53	0.41	0.52	0|0|4	4	1.33	561	5NTC_HUMAN
MOB3CwCL	NP_001158286.1	ACIN1	22985	0|0|8	8	2.67	0.00201054	3	4|6|8	0	0	0	0	0	-25.61	0.44	0.52	0|0|4	4	1.33	1328	ACINU_HUMAN
MOB3CwCL	NP_006088.2	MYL9	10398	0|0|4	4	1.33	0.00773256	3	0|4|7	0	0	0	0	0	-15.01	0.36	0.5	0|0|3	3	1	172	MYL9_HUMAN
MOB3CwCL	NP_976328.2	E2F7	144455	0|0|8	8	2.67	0.00293085	3	0|0|15	0	0	0	0	0	-19.95	0.53	0.49	0|0|5	5	1.67	911	E2F7_HUMAN
MOB3CwCL	NP_076413.3	BRD9	65980	0|0|3	3	1	0.00167504	3	4|5|11	0	0	0	0	0	-28.35	0.15	0.6	0|0|2	2	0.67	597	BRD9_HUMAN
MOB3CwCL	NP_006342.2	TIMM44	10469	0|0|3	3	1	0.00221239	3	5|0|4	0	0	0	0	0	-12.13	0.33	0.6	0|0|2	2	0.67	452	TIM44_HUMAN
MOB3CwCL	NP_001001973.1	ATP5F1C	509	0|0|3	3	1	0.0033557	3	0|7|3	0	0	0	0	0	-13.44	0.3	0.6	0|0|2	2	0.67	298	ATPG_HUMAN
MOB3CwCL	NP_002289.2	LCP1	3936	0|0|4	4	1.33	0.00212121	3	4|0|8	0	0	0	0	0	-16.22	0.33	0.6	0|0|2	2	0.67	627	PLSL_HUMAN
MOB3CwCL	NP_001316790.1	TRUB2	26995	0|0|2	2	0.67	0.00233449	3	2|0|6	0	0	0	0	0	-10.71	0.25	0.6	0|0|2	2	0.67	287	TRUB2_HUMAN
MOB3CwoCL	NP_001092.1	ACTB	60	936|840|481	2257	752.33	2.00621	3	735|1221|966	0	0	0	0	0	#NAME?	0.77	0.76	37|39|31	107	35.67	375	ACTB_HUMAN
MOB3CwoCL	NP_002147.2	HSPD1	3329	360|792|944	2096	698.67	1.21932	3	178|424|529	0	0	0	0	0	#NAME?	1.85	0.76	62|61|55	178	59.33	573	CH60_HUMAN
MOB3CwoCL	NP_003371.2	VIM	7431	825|704|171	1700	566.67	1.21603	3	738|981|1055	0	0	0	0	0	#NAME?	0.61	0.76	69|73|46	188	62.67	466	VIME_HUMAN
MOB3CwoCL	NP_005150.1	ACTC1	70	408|410|247	1065	355	0.941645	3	320|585|426	0	0	0	0	0	#NAME?	0.8	0.76	31|36|27	94	31.33	377	ACTC_HUMAN
MOB3CwoCL	NP_002511.1	NPM1	4869	170|301|262	733	244.33	0.831054	3	114|192|237	0	0	0	0	0	-391.34	1.35	0.76	28|29|29	86	28.67	294	NPM_HUMAN
MOB3CwoCL	NP_002148.1	HSPE1	3336	43|77|89	209	69.67	0.683039	3	18|50|65	0	0	0	0	0	-93.88	1.57	0.75	12|15|14	41	13.67	102	CH10_HUMAN
MOB3CwoCL	NP_001243728.1	GAPDH	2597	91|245|240	576	192	0.65529	3	21|139|163	0	0	0	0	0	-247.93	1.78	0.76	22|28|28	78	26	293	G3P_HUMAN
MOB3CwoCL	NP_003281.1	TPM4	7171	155|181|131	467	155.67	0.627702	3	105|178|180	0	0	0	0	0	-355.6	1.01	0.76	36|36|32	104	34.67	248	TPM4_HUMAN
MOB3CwoCL	NP_705935.1	TPM3	7170	161|176|118	455	151.67	0.611573	3	97|173|178	0	0	0	0	0	-358.32	1.02	0.76	36|35|29	100	33.33	248	TPM3_HUMAN
MOB3CwoCL	NP_001135417.1	ACTA2	59	339|343|0	682	227.33	0.602997	3	0|473|356	0	0	0	0	0	#NAME?	0.82	0.76	31|34|0	65	21.67	377	ACTA_HUMAN
MOB3CwoCL	NP_002464.1	MYH9	4627	1649|1204|678	3531	1177	0.60051	3	1413|1829|1725	0	0	0	0	0	#NAME?	0.71	0.76	216|206|155	577	192.33	1960	MYH9_HUMAN
MOB3CwoCL	NP_001288156.1	TPM2	7169	203|190|95	488	162.67	0.572782	3	96|208|189	0	0	0	0	0	-457.29	0.99	0.76	42|39|26	107	35.67	284	A7XZE4_HUMAN
MOB3CwoCL	NP_001258535.1	BASP1	10409	154|121|95	370	123.33	0.543304	3	32|119|91	0	0	0	0	0	-147.2	1.53	0.76	27|21|19	67	22.33	227	BASP1_HUMAN
MOB3CwoCL	NP_001018006.1	TPM1	7168	183|178|101	462	154	0.542254	3	115|215|190	0	0	0	0	0	-480.96	0.89	0.76	42|39|25	106	35.33	284	TPM1_HUMAN
MOB3CwoCL	NP_066299.2	MYL6	4637	94|89|51	234	78	0.516556	3	77|127|120	0	0	0	0	0	-324.52	0.72	0.76	11|11|8	30	10	151	MYL6_HUMAN
MOB3CwoCL	NP_006588.1	HSPA8	3312	284|316|349	949	316.33	0.489675	3	83|187|172	0	0	0	0	0	-152.28	2.15	0.76	43|44|46	133	44.33	646	HSP7C_HUMAN
MOB3CwoCL	NP_066926.1	TMSB10	9168	14|23|21	58	19.33	0.439318	3	5|11|18	0	0	0	0	0	-20.36	1.71	0.71	3|5|6	14	4.67	44	TYB10_HUMAN
MOB3CwoCL	NP_149131.1	CALD1	800	299|253|143	695	231.67	0.43547	3	155|379|363	0	0	0	0	0	#NAME?	0.77	0.76	57|53|43	153	51	532	CALD1_HUMAN
MOB3CwoCL	NP_000990.1	RPL38	6169	34|30|23	87	29	0.414286	3	51|37|30	0	0	0	0	0	-109.54	0.74	0.76	6|6|5	17	5.67	70	RL38_HUMAN
MOB3CwoCL	NP_001138416.1	MYL12B	103910	92|82|36	210	70	0.406977	3	63|108|107	0	0	0	0	0	-295.92	0.76	0.76	13|14|11	38	12.67	172	ML12B_HUMAN
MOB3CwoCL	NP_000933.1	PPIB	5479	107|72|82	261	87	0.402778	3	122|90|68	0	0	0	0	0	-227.11	0.93	0.76	21|17|20	58	19.33	216	PPIB_HUMAN
MOB3CwoCL	NP_005498.1	CFL1	1072	61|67|70	198	66	0.39759	3	41|48|62	0	0	0	0	0	-90.31	1.31	0.76	14|13|12	39	13	166	COF1_HUMAN
MOB3CwoCL	NP_005338.1	HSPA5	3309	210|243|288	741	247	0.377676	3	132|186|209	0	0	0	0	0	-317.36	1.41	0.76	46|45|49	140	46.67	654	BIP_HUMAN
MOB3CwoCL	NP_001017992.1	ACTBL2	345651	171|145|99	415	138.33	0.367899	3	137|225|167	0	0	0	0	0	-496.88	0.78	0.76	14|16|12	42	14	376	ACTBL_HUMAN
MOB3CwoCL	NP_006088.2	MYL9	10398	82|71|30	183	61	0.354651	3	53|89|93	0	0	0	0	0	-251.2	0.78	0.76	12|12|9	33	11	172	MYL9_HUMAN
MOB3CwoCL	NP_001002857.1	ANXA2	302	89|142|128	359	119.67	0.353009	3	49|110|118	0	0	0	0	0	-196.27	1.3	0.76	28|37|34	99	33	339	ANXA2_HUMAN
MOB3CwoCL	NP_004125.3	HSPA9	3313	142|235|310	687	229	0.337261	3	60|157|171	0	0	0	0	0	-249.97	1.77	0.76	41|44|44	129	43	679	GRP75_HUMAN
MOB3CwoCL	NP_056997.1	TXNDC12	51060	73|37|62	172	57.33	0.333314	3	90|55|45	0	0	0	0	0	-175.6	0.91	0.76	11|8|9	28	9.33	172	TXD12_HUMAN
MOB3CwoCL	NP_001258898.1	HSP90AB1	3326	137|292|278	707	235.67	0.325511	3	35|197|218	0	0	0	0	0	-329.59	1.57	0.76	35|47|47	129	43	724	HS90B_HUMAN
MOB3CwoCL	NP_002296.1	LGALS1	3956	60|30|37	127	42.33	0.313556	3	65|31|34	0	0	0	0	0	-111.43	0.98	0.76	10|9|9	28	9.33	135	LEG1_HUMAN
MOB3CwoCL	NP_005310.1	HIST1H1C	3006	71|66|63	200	66.67	0.313005	3	59|63|64	0	0	0	0	0	-128.3	1.08	0.76	20|13|14	47	15.67	213	H12_HUMAN
MOB3CwoCL	NP_001419.1	ENO1	2023	75|162|170	407	135.67	0.312604	3	20|101|108	0	0	0	0	0	-159.8	1.78	0.75	28|28|29	85	28.33	434	ENOA_HUMAN
MOB3CwoCL	NP_005312.1	HIST1H1E	3008	71|63|62	196	65.33	0.298311	3	65|53|53	0	0	0	0	0	-112.17	1.15	0.76	18|12|12	42	14	219	H14_HUMAN
MOB3CwoCL	NP_001606.1	ACTG2	72	0|334|0	334	111.33	0.29609	3	0|0|0	0.33	1	0.33	1	0.33	-1.61	1113.33	0.42	0|32|0	32	10.67	376	ACTH_HUMAN
MOB3CwoCL	NP_001292553.1	CALM2	805	67|64|39	170	56.67	0.287665	3	54|89|68	0	0	0	0	0	-199.5	0.81	0.76	10|11|8	29	9.67	197	CALM2_HUMAN
MOB3CwoCL	NP_001002.1	RPS7	6201	42|54|69	165	55	0.283505	3	43|49|59	0	0	0	0	0	-118.21	1.09	0.76	13|13|13	39	13	194	RS7_HUMAN
MOB3CwoCL	NP_001280141.1	TUBB	203068	117|142|132	391	130.33	0.280884	3	58|102|103	0	0	0	0	0	-143.13	1.49	0.76	22|20|20	62	20.67	464	TBB5_HUMAN
MOB3CwoCL	NP_005372.2	NCL	4691	169|208|206	583	194.33	0.273704	3	165|181|205	0	0	0	0	0	-403.56	1.06	0.76	42|48|46	136	45.33	710	NUCL_HUMAN
MOB3CwoCL	NP_006079.1	TUBB4B	10383	102|126|121	349	116.33	0.261416	3	56|91|91	0	0	0	0	0	-134.33	1.47	0.76	20|20|19	59	19.67	445	TBB4B_HUMAN
MOB3CwoCL	NP_000995.1	RPLP2	6181	29|29|32	90	30	0.26087	3	26|27|36	0	0	0	0	0	-63.75	1.01	0.75	9|10|9	28	9.33	115	RLA2_HUMAN
MOB3CwoCL	NP_000996.2	RPS3	6188	48|68|73	189	63	0.259259	3	37|53|62	0	0	0	0	0	-109.69	1.24	0.76	21|19|22	62	20.67	243	RS3_HUMAN
MOB3CwoCL	NP_001013.1	RPS19	6223	40|36|34	110	36.67	0.252897	3	34|29|34	0	0	0	0	0	-65.81	1.13	0.75	12|11|12	35	11.67	145	RS19_HUMAN
MOB3CwoCL	NP_066953.1	PPIA	5478	26|47|52	125	41.67	0.252545	3	9|27|33	0	0	0	0	0	-43.75	1.81	0.72	10|10|11	31	10.33	165	PPIA_HUMAN
MOB3CwoCL	P00761	P00761		83|42|49	174	58	0.251082	3	117|67|55	0	0	0	0	0	-229.8	0.73	0.76	9|6|8	23	7.67	231
MOB3CwoCL	NP_002127.1	HNRNPA1	3178	66|82|89	237	79	0.246875	3	44|69|87	0	0	0	0	0	-139.54	1.18	0.76	16|15|18	49	16.33	320	ROA1_HUMAN
MOB3CwoCL	NP_001393.1	EEF1A1	1915	82|135|121	338	112.67	0.243874	3	47|95|104	0	0	0	0	0	-170.12	1.37	0.76	21|25|23	69	23	462	EF1A1_HUMAN
MOB3CwoCL	NP_005336.3	HSPA1A	3303	139|150|173	462	154	0.24025	3	30|86|91	0	0	0	0	0	-65.76	2.23	0.75	33|36|39	108	36	641	HS71B_HUMAN
MOB3CwoCL	NP_005313.1	HIST1H1B	3009	64|48|49	161	53.67	0.237478	3	57|50|48	0	0	0	0	0	-113.72	1.04	0.76	16|10|10	36	12	226	H15_HUMAN
MOB3CwoCL	NP_001677.2	ATP5F1B	506	65|149|158	372	124	0.234405	3	27|103|111	0	0	0	0	0	-189.83	1.54	0.76	23|26|26	75	25	529	ATPB_HUMAN
MOB3CwoCL	NP_001017963.2	HSP90AA1	3320	109|257|229	595	198.33	0.232237	3	39|171|186	0	0	0	0	0	-308.33	1.5	0.76	36|52|50	138	46	854	HS90A_HUMAN
MOB3CwoCL	ENSEMBL:ENSBTAP00000016242	ENSEMBL:ENSBTAP00000016242		92|112|110	314	104.67	0.232084	3	39|86|83	0	0	0	0	0	-113.81	1.51	0.76	19|19|17	55	18.33	451
MOB3CwoCL	NP_001531.1	HSPB1	3315	33|54|55	142	47.33	0.230878	3	22|32|44	0	0	0	0	0	-67.88	1.45	0.75	9|13|14	36	12	205	HSPB1_HUMAN
MOB3CwoCL	NP_005013.1	PFN1	5216	20|37|37	94	31.33	0.223786	3	0|27|29	0	0	0	0	0	-36.72	1.68	0.72	7|10|9	26	8.67	140	PROF1_HUMAN
MOB3CwoCL	NP_004334.1	CALR	811	49|103|126	278	92.67	0.22223	3	14|68|74	0	0	0	0	0	-111.99	1.78	0.74	18|23|21	62	20.67	417	CALR_HUMAN
MOB3CwoCL	NP_066932.1	TMSB4X	7114	5|10|14	29	9.67	0.219773	3	0|5|8	0.18	0.49	0.18	0.49	0.18	-8.6	2.23	0.59	3|3|4	10	3.33	44	TYB4_HUMAN
MOB3CwoCL	NP_001116105.1	CPS1	1373	173|365|442	980	326.67	0.216912	3	31|245|295	0	0	0	0	0	-419.52	1.72	0.76	62|84|90	236	78.67	1506	CPSM_HUMAN
MOB3CwoCL	NP_001015.1	RPS21	6227	15|16|23	54	18	0.216867	3	11|12|14	0	0	0	0	0	-22.91	1.46	0.71	6|4|5	15	5	83	RS21_HUMAN
MOB3CwoCL	NP_004441.1	ERH	2079	25|17|24	66	22	0.211538	3	26|20|22	0	0	0	0	0	-56.99	0.97	0.75	6|6|7	19	6.33	104	ERH_HUMAN
MOB3CwoCL	NP_001243211.1	KRT8	3856	134|117|73	324	108	0.21135	3	109|153|146	0	0	0	0	0	-390.46	0.79	0.76	45|41|31	117	39	511	Q7L4M3_HUMAN
MOB3CwoCL	NP_000975.2	RPL23A	6147	31|31|35	97	32.33	0.207244	3	26|41|36	0	0	0	0	0	-77.15	0.94	0.76	11|10|10	31	10.33	156	RL23A_HUMAN
MOB3CwoCL	NP_001032900.1	HSD17B10	3028	26|49|79	154	51.33	0.20369	3	5|36|42	0	0	0	0	0	-59.78	1.86	0.71	7|10|11	28	9.33	252	HCD2_HUMAN
MOB3CwoCL	NP_001012.1	RPS17	6218	23|32|27	82	27.33	0.202444	3	16|24|27	0	0	0	0	0	-46.44	1.22	0.74	7|7|7	21	7	135	RS17_HUMAN
MOB3CwoCL	NP_000909.2	P4HB	5034	57|114|136	307	102.33	0.201437	3	18|81|87	0	0	0	0	0	-135.67	1.65	0.75	24|36|41	101	33.67	508	PDIA1_HUMAN
MOB3CwoCL	NP_000976.1	RPL17	6139	28|43|40	111	37	0.201087	3	26|29|40	0	0	0	0	0	-72.14	1.17	0.75	11|12|14	37	12.33	184	RL17_HUMAN
MOB3CwoCL	NP_001305115.1	HNRNPK	3190	68|96|97	261	87	0.198178	3	66|78|94	0	0	0	0	0	-182.5	1.1	0.76	22|23|25	70	23.33	439	HNRPK_HUMAN
MOB3CwoCL	NP_000978.1	RPL26	6154	24|34|28	86	28.67	0.197724	3	26|21|17	0	0	0	0	0	-41.56	1.34	0.74	9|10|12	31	10.33	145	RL26_HUMAN
MOB3CwoCL	NP_072045.1	RPS18	6222	29|31|29	89	29.67	0.195197	3	25|26|28	0	0	0	0	0	-51.93	1.13	0.75	9|10|11	30	10	152	RS18_HUMAN
MOB3CwoCL	NP_000215.1	KRT18	3875	113|89|49	251	83.67	0.194581	3	91|121|116	0	0	0	0	0	-334.82	0.77	0.76	25|21|18	64	21.33	430	K1C18_HUMAN
MOB3CwoCL	NP_002128.1	HNRNPA2B1	3181	45|77|77	199	66.33	0.194516	3	43|47|91	0	0	0	0	0	-149.28	1.1	0.76	12|14|17	43	14.33	341	ROA2_HUMAN
MOB3CwoCL	NP_001265481.1	TUBA4A	7277	76|90|86	252	84	0.193995	3	27|67|70	0	0	0	0	0	-85.58	1.54	0.76	13|15|13	41	13.67	433	TBA4A_HUMAN
MOB3CwoCL	NP_001008.1	RPS13	6207	27|30|30	87	29	0.192053	3	18|23|32	0	0	0	0	0	-47.55	1.19	0.75	8|10|9	27	9	151	RS13_HUMAN
MOB3CwoCL	NP_005304.3	PDIA3	2923	55|99|133	287	95.67	0.189446	3	15|72|89	0	0	0	0	0	-126.72	1.63	0.75	20|29|32	81	27	505	PDIA3_HUMAN
MOB3CwoCL	NP_001189360.1	PRDX1	5052	27|41|45	113	37.67	0.189296	3	24|36|35	0	0	0	0	0	-73.81	1.19	0.75	12|14|15	41	13.67	199	PRDX1_HUMAN
MOB3CwoCL	NP_003290.1	HSP90B1	7184	75|171|209	455	151.67	0.188879	3	9|111|138	0	0	0	0	0	-194.2	1.76	0.75	29|41|44	114	38	803	ENPL_HUMAN
MOB3CwoCL	NP_005557.1	LDHA	3939	36|68|84	188	62.67	0.188765	3	0|50|51	0	0	0	0	0	-66.12	1.86	0.73	15|20|21	56	18.67	332	LDHA_HUMAN
MOB3CwoCL	NP_001129171.1	YWHAZ	7534	26|58|54	138	46	0.187755	3	4|34|39	0	0	0	0	0	-52.69	1.79	0.73	9|17|10	36	12	245	1433Z_HUMAN
MOB3CwoCL	NP_057103.2	LUC7L2	51631	106|52|62	220	73.33	0.187066	3	164|67|61	0	0	0	0	0	-278.96	0.75	0.76	16|13|13	42	14	392	LC7L2_HUMAN
MOB3CwoCL	NP_000998.1	RPS4X	6191	39|53|55	147	49	0.186312	3	34|36|47	0	0	0	0	0	-82.04	1.26	0.75	15|21|19	55	18.33	263	RS4X_HUMAN
MOB3CwoCL	NP_003125.3	SRP14	6727	25|27|24	76	25.33	0.18625	3	22|24|27	0	0	0	0	0	-52.12	1.04	0.75	9|9|9	27	9	136	SRP14_HUMAN
MOB3CwoCL	NP_061820.1	CYCS	54205	11|19|28	58	19.33	0.184095	3	7|15|19	0	0	0	0	0	-33.17	1.41	0.71	6|8|8	22	7.33	105	CYC_HUMAN
MOB3CwoCL	NP_001009.1	RPS15	6209	18|29|33	80	26.67	0.183931	3	14|23|27	0	0	0	0	0	-50.16	1.25	0.74	5|5|5	15	5	145	RS15_HUMAN
MOB3CwoCL	NP_001005.1	RPS10	6204	28|32|31	91	30.33	0.183818	3	22|28|34	0	0	0	0	0	-59.22	1.08	0.75	8|9|9	26	8.67	165	RS10_HUMAN
MOB3CwoCL	NP_000961.2	RPL6	6128	54|52|52	158	52.67	0.182882	3	54|52|56	0	0	0	0	0	-116.07	0.98	0.76	15|16|16	47	15.67	288	RL6_HUMAN
MOB3CwoCL	NP_000997.1	RPS3A	6189	44|47|53	144	48	0.181818	3	40|45|57	0	0	0	0	0	-104.11	1.01	0.76	14|15|18	47	15.67	264	RS3A_HUMAN
MOB3CwoCL	NP_001011.1	RPS16	6217	22|27|30	79	26.33	0.180342	3	21|23|27	0	0	0	0	0	-52.69	1.11	0.75	9|8|12	29	9.67	146	RS16_HUMAN
MOB3CwoCL	NP_001292031.1	STK38	11329	103|65|83	251	83.67	0.179935	3	106|67|84	0	0	0	0	0	-210.59	0.98	0.76	26|21|23	70	23.33	465	STK38_HUMAN
MOB3CwoCL	NP_001092755.1	PTMA	5757	12|25|22	59	19.67	0.177207	3	6|17|22	0	0	0	0	0	-36.17	1.31	0.73	4|7|7	18	6	111	PTMA_HUMAN
MOB3CwoCL	NP_001287750.1	EIF4B	1975	117|104|106	327	109	0.176948	3	87|74|89	0	0	0	0	0	-144.43	1.31	0.76	28|28|30	86	28.67	616	Q7Z5Y0_HUMAN
MOB3CwoCL	NP_001230574.1	CFL2	1073	28|26|24	78	26	0.174497	3	19|28|29	0	0	0	0	0	-55.66	1.03	0.75	6|5|6	17	5.67	149	COF2_HUMAN
MOB3CwoCL	NP_001022.1	RPS28	6234	10|13|13	36	12	0.173913	3	8|10|13	0	0	0	0	0	-23.08	1.16	0.73	5|4|5	14	4.67	69	RS28_HUMAN
MOB3CwoCL	NP_001193943.1	SERPINH1	871	37|77|98	212	70.67	0.169067	3	8|50|54	0	0	0	0	0	-77.76	1.89	0.73	18|22|21	61	20.33	418	SERPH_HUMAN
MOB3CwoCL	NP_001198.2	BTF3	689	16|37|29	82	27.33	0.168704	3	7|15|27	0	0	0	0	0	-34.73	1.67	0.71	8|11|10	29	9.67	162	BTF3_HUMAN
MOB3CwoCL	NP_001004.2	RPS9	6203	30|29|39	98	32.67	0.168402	3	31|32|33	0	0	0	0	0	-71.96	1.02	0.75	12|13|14	39	13	194	RS9_HUMAN
MOB3CwoCL	NP_005611.1	S100A11	6282	10|23|20	53	17.67	0.168286	3	0|20|22	0	0	0	0	0	-35.36	1.26	0.73	4|5|6	15	5	105	S10AB_HUMAN
MOB3CwoCL	NP_958786.1	PLEC	5339	1251|944|96	2291	763.67	0.16795	3	995|1324|1635	0	0	0	0	0	#NAME?	0.58	0.76	350|309|49	708	236	4547	PLEC_HUMAN
MOB3CwoCL	NP_001145.1	ANXA5	308	20|87|54	161	53.67	0.167719	3	0|51|49	0	0	0	0	0	-90.85	1.61	0.73	9|25|19	53	17.67	320	ANXA5_HUMAN
MOB3CwoCL	NP_001020241.1	RPS14	6208	23|27|25	75	25	0.165563	3	17|21|24	0	0	0	0	0	-40.66	1.21	0.74	7|7|7	21	7	151	RS14_HUMAN
MOB3CwoCL	NP_006077.2	TUBB3	10381	71|75|75	221	73.67	0.163711	3	0|60|58	0	0	0	0	0	-44.29	1.87	0.75	13|12|13	38	12.67	450	TBB3_HUMAN
MOB3CwoCL	NP_001003.1	RPS8	6202	26|36|37	99	33	0.158654	3	28|35|35	0	0	0	0	0	-79.16	1.01	0.75	9|12|10	31	10.33	208	RS8_HUMAN
MOB3CwoCL	NP_006100.2	PRMT5	10419	128|72|102	302	100.67	0.158038	3	111|95|99	0	0	0	0	0	-259.43	0.99	0.76	31|23|30	84	28	637	ANM5_HUMAN
MOB3CwoCL	NP_005959.2	HNRNPM	4670	105|126|114	345	115	0.157534	3	79|110|120	0	0	0	0	0	-211.25	1.12	0.76	36|40|36	112	37.33	730	HNRPM_HUMAN
MOB3CwoCL	NP_006704.3	SUB1	10923	21|14|25	60	20	0.15748	3	23|16|16	0	0	0	0	0	-45.87	1.09	0.74	7|7|7	21	7	127	TCP4_HUMAN
MOB3CwoCL	NP_057441.1	LIMA1	51474	143|124|87	354	118	0.155468	3	141|202|174	0	0	0	0	0	-505.99	0.68	0.76	39|35|31	105	35	759	LIMA1_HUMAN
MOB3CwoCL	NP_000413.1	KRT17	3872	90|73|38	201	67	0.155093	3	67|103|110	0	0	0	0	0	-294.1	0.72	0.76	31|26|18	75	25	432	K1C17_HUMAN
MOB3CwoCL	NP_001952.1	EEF2	1938	70|163|165	398	132.67	0.154627	3	21|115|119	0	0	0	0	0	-198.73	1.56	0.76	23|37|37	97	32.33	858	EF2_HUMAN
MOB3CwoCL	NP_000962.2	RPL7	6129	39|33|43	115	38.33	0.154556	3	27|32|43	0	0	0	0	0	-72.89	1.13	0.75	13|12|14	39	13	248	RL7_HUMAN
MOB3CwoCL	NP_006752.1	YWHAE	7531	22|47|49	118	39.33	0.154235	3	0|30|38	0	0	0	0	0	-47.84	1.74	0.73	11|15|12	38	12.67	255	1433E_HUMAN
MOB3CwoCL	NP_001001.2	RPS6	6194	25|48|41	114	38	0.15261	3	29|29|39	0	0	0	0	0	-79.67	1.18	0.75	11|13|11	35	11.67	249	RS6_HUMAN
MOB3CwoCL	NP_009140.1	RPL35	11224	20|16|20	56	18.67	0.151789	3	14|14|21	0	0	0	0	0	-35.63	1.14	0.74	5|6|7	18	6	123	RL35_HUMAN
MOB3CwoCL	NP_003395.1	YWHAB	7529	26|45|41	112	37.33	0.151748	3	3|31|30	0	0	0	0	0	-37.8	1.75	0.73	11|17|14	42	14	246	1433B_HUMAN
MOB3CwoCL	NP_004915.2	ACTN4	81	125|122|166	413	137.67	0.15112	3	42|135|90	0	0	0	0	0	-141.25	1.55	0.76	41|40|54	135	45	911	ACTN4_HUMAN
MOB3CwoCL	NP_004386.2	DBN1	1627	124|88|82	294	98	0.151002	3	107|221|156	0	0	0	0	0	-471.87	0.61	0.76	32|29|26	87	29	649	DREB_HUMAN
MOB3CwoCL	NP_001001935.1	ATP5F1A	498	50|81|96	227	75.67	0.150437	3	19|60|74	0	0	0	0	0	-107.1	1.48	0.75	21|29|31	81	27	503	ATPA_HUMAN
MOB3CwoCL	NP_000979.1	RPL27	6155	18|24|19	61	20.33	0.149485	3	16|23|28	0	0	0	0	0	-53.95	0.91	0.75	7|8|6	21	7	136	RL27_HUMAN
MOB3CwoCL	NP_001407.1	EIF4A1	1973	27|75|80	182	60.67	0.149433	3	6|51|54	0	0	0	0	0	-92.27	1.64	0.74	13|21|22	56	18.67	406	IF4A1_HUMAN
MOB3CwoCL	NP_112243.1	RAB1B	81876	17|32|41	90	30	0.149254	3	0|15|20	0.15	0.44	0.15	0.44	0.15	-17.29	2.57	0.6	7|12|10	29	9.67	201	RAB1B_HUMAN
MOB3CwoCL	NP_001010.2	RPS15A	6210	13|26|19	58	19.33	0.148692	3	18|22|20	0	0	0	0	0	-53.91	0.97	0.74	5|12|7	24	8	130	RS15A_HUMAN
MOB3CwoCL	NP_000968.2	RPL13	6137	32|34|28	94	31.33	0.148483	3	32|33|34	0	0	0	0	0	-77.14	0.95	0.75	11|13|11	35	11.67	211	RL13_HUMAN
MOB3CwoCL	NP_001193725.1	PKM	5315	47|112|108	267	89	0.147107	3	13|73|79	0	0	0	0	0	-125.83	1.62	0.75	19|28|31	78	26	605	KPYM_HUMAN
MOB3CwoCL	NP_000282.1	PGK1	5230	29|75|77	181	60.33	0.144676	3	3|41|52	0	0	0	0	0	-70.56	1.89	0.73	15|24|24	63	21	417	PGK1_HUMAN
MOB3CwoCL	NP_001000.2	RPS5	6193	22|33|33	88	29.33	0.143775	3	16|22|30	0	0	0	0	0	-48.87	1.29	0.74	9|10|10	29	9.67	204	RS5_HUMAN
MOB3CwoCL	NP_000843.1	GSTP1	2950	16|36|38	90	30	0.142857	3	0|26|28	0	0	0	0	0	-40.24	1.67	0.72	7|8|9	24	8	210	GSTP1_HUMAN
MOB3CwoCL	NP_009035.3	RPL10A	4736	28|32|33	93	31	0.142857	3	21|24|32	0	0	0	0	0	-51.02	1.21	0.75	11|9|10	30	10	217	RL10A_HUMAN
MOB3CwoCL	NP_573566.2	LRPPRC	10128	125|205|266	596	198.67	0.142518	3	36|159|192	0	0	0	0	0	-272.67	1.54	0.76	54|69|80	203	67.67	1394	LPPRC_HUMAN
MOB3CwoCL	NP_005800.3	PRDX2	7001	13|33|38	84	28	0.141414	3	5|20|21	0	0	0	0	0	-35.74	1.83	0.7	6|11|12	29	9.67	198	PRDX2_HUMAN
MOB3CwoCL	NP_001186128.1	AK2	204	6|39|49	94	31.33	0.139866	3	0|14|30	0.05	0.14	0.05	0.14	0.05	-45.67	2.14	0.63	4|14|14	32	10.67	224	KAD2_HUMAN
MOB3CwoCL	NP_006422.1	CCT2	10576	39|89|96	224	74.67	0.13957	3	8|50|63	0	0	0	0	0	-85.36	1.85	0.74	18|30|32	80	26.67	535	TCPB_HUMAN
MOB3CwoCL	NP_000982.2	RPL28	6158	17|21|19	57	19	0.138686	3	18|16|16	0	0	0	0	0	-35.25	1.14	0.74	7|6|6	19	6.33	137	RL28_HUMAN
MOB3CwoCL	NP_004550.2	YBX1	4904	36|54|44	134	44.67	0.13787	3	25|41|44	0	0	0	0	0	-77.77	1.22	0.75	11|13|11	35	11.67	324	YBOX1_HUMAN
MOB3CwoCL	NP_001098707.1	CORO1C	23603	105|61|51	217	72.33	0.137249	3	93|108|105	0	0	0	0	0	-301.29	0.71	0.76	23|19|18	60	20	527	COR1C_HUMAN
MOB3CwoCL	NP_001116849.1	PARK7	11315	12|28|37	77	25.67	0.13582	3	10|13|18	0.3	0.9	0.3	0.9	0.3	-31.99	1.88	0.56	7|9|9	25	8.33	189	PARK7_HUMAN
MOB3CwoCL	NP_003118.2	SPTAN1	6709	430|327|245	1002	334	0.135113	3	231|582|434	0	0	0	0	0	#NAME?	0.8	0.76	141|114|94	349	116.33	2472	SPTN1_HUMAN
MOB3CwoCL	NP_001275905.1	XRCC6	2547	50|99|96	245	81.67	0.134105	3	38|78|85	0	0	0	0	0	-165.83	1.22	0.76	21|28|28	77	25.67	609	XRCC6_HUMAN
MOB3CwoCL	NP_001264152.1	TAGLN2	8407	21|31|28	80	26.67	0.13402	3	0|22|22	0	0	0	0	0	-22.12	1.82	0.71	8|9|9	26	8.67	199	TAGL2_HUMAN
MOB3CwoCL	NP_001265123.1	GANAB	23193	60|130|149	339	113	0.133412	3	13|86|99	0	0	0	0	0	-145.32	1.71	0.75	24|36|38	98	32.67	847	GANAB_HUMAN
MOB3CwoCL	NP_004699.1	PDCD5	9141	7|21|22	50	16.67	0.13336	3	5|9|12	0.06	0.13	0.06	0.13	0.06	-21.57	1.92	0.63	4|8|8	20	6.67	125	PDCD5_HUMAN
MOB3CwoCL	NP_003312.3	TUFM	7284	40|64|78	182	60.67	0.133341	3	15|53|60	0	0	0	0	0	-92.38	1.42	0.75	18|21|23	62	20.67	455	EFTU_HUMAN
MOB3CwoCL	NP_003320.2	TXN	7295	16|11|15	42	14	0.133333	3	12|10|8	0	0	0	0	0	-20.46	1.4	0.72	6|3|5	14	4.67	105	THIO_HUMAN
MOB3CwoCL	NP_000691.1	ANXA1	301	23|62|53	138	46	0.132948	3	11|31|44	0	0	0	0	0	-68.29	1.6	0.74	9|17|19	45	15	346	ANXA1_HUMAN
MOB3CwoCL	NP_001029249.1	HIST2H4B	554313	15|12|14	41	13.67	0.132718	3	28|13|14	0	0	0	0	0	-48.79	0.75	0.76	6|5|6	17	5.67	103	H4_HUMAN
MOB3CwoCL	NP_000960.2	RPL5	6125	36|43|39	118	39.33	0.132424	3	21|29|40	0	0	0	0	0	-54.53	1.31	0.75	7|11|11	29	9.67	297	RL5_HUMAN
MOB3CwoCL	NP_003500.1	HIST1H2AI	8329	28|0|23	51	17	0.130769	3	0|26|22	0	0	0	0	0	-69.69	1.06	0.73	8|0|6	14	4.67	130	H2A1_HUMAN
MOB3CwoCL	NP_005508.1	HMGN2	3151	13|14|8	35	11.67	0.129667	3	22|25|9	0	0	0	0	0	-58.11	0.62	0.76	2|6|2	10	3.33	90	HMGN2_HUMAN
MOB3CwoCL	NP_001074419.1	MYO1C	4641	194|124|87	405	135	0.12931	3	170|253|195	0	0	0	0	0	-641.78	0.66	0.76	55|45|37	137	45.67	1044	MYO1C_HUMAN
MOB3CwoCL	NP_066964.1	XRCC5	7520	58|105|120	283	94.33	0.128866	3	22|71|110	0	0	0	0	0	-154.55	1.39	0.76	26|33|32	91	30.33	732	XRCC5_HUMAN
MOB3CwoCL	NP_001240308.1	RPL15	6138	24|25|29	78	26	0.127451	3	18|24|28	0	0	0	0	0	-48.66	1.11	0.75	8|8|10	26	8.67	204	RL15_HUMAN
MOB3CwoCL	NP_009057.1	VCP	7415	60|125|123	308	102.67	0.127382	3	15|90|96	0	0	0	0	0	-148.96	1.53	0.76	26|41|42	109	36.33	806	TERA_HUMAN
MOB3CwoCL	NP_000987.2	RPL35A	6165	13|13|16	42	14	0.127273	3	11|17|13	0	0	0	0	0	-30.48	1.02	0.74	5|5|5	15	5	110	RL35A_HUMAN
MOB3CwoCL	NP_004719.2	DDX21	9188	78|114|106	298	99.33	0.126858	3	78|95|100	0	0	0	0	0	-209.49	1.09	0.76	34|40|39	113	37.67	783	DDX21_HUMAN
MOB3CwoCL	NP_001814.2	CKB	1152	26|53|66	145	48.33	0.12685	3	11|38|45	0	0	0	0	0	-73.19	1.54	0.74	12|17|14	43	14.33	381	KCRB_HUMAN
MOB3CwoCL	NP_006784.1	PRDX3	10935	18|36|43	97	32.33	0.126289	3	4|28|35	0	0	0	0	0	-52.97	1.45	0.73	6|11|9	26	8.67	256	PRDX3_HUMAN
MOB3CwoCL	NP_001186600.1	CALU	813	29|41|52	122	40.67	0.125913	3	16|27|30	0	0	0	0	0	-44.74	1.67	0.73	11|12|14	37	12.33	323	CALU_HUMAN
MOB3CwoCL	NP_000025.1	ALDOA	226	20|61|56	137	45.67	0.125467	3	0|44|45	0	0	0	0	0	-76.78	1.54	0.74	11|22|19	52	17.33	364	ALDOA_HUMAN
MOB3CwoCL	NP_000966.2	RPL11	6135	19|22|26	67	22.33	0.125449	3	20|18|22	0	0	0	0	0	-44.09	1.12	0.74	4|8|6	18	6	178	RL11_HUMAN
MOB3CwoCL	NP_004152.1	RAB1A	5861	14|29|34	77	25.67	0.12522	3	4|16|19	0	0	0	0	0	-25.98	1.97	0.68	8|11|11	30	10	205	RAB1A_HUMAN
MOB3CwoCL	NP_001104026.1	FLNA	2316	389|320|285	994	331.33	0.125172	3	213|408|354	0	0	0	0	0	#NAME?	1.02	0.76	108|93|87	288	96	2647	FLNA_HUMAN
MOB3CwoCL	NP_001304008.1	PGAM1	5223	8|36|45	89	29.67	0.124142	3	0|24|31	0	0	0	0	0	-56.09	1.62	0.71	4|14|14	32	10.67	239	Q6FHU2_HUMAN
MOB3CwoCL	NP_060979.2	LRRC59	55379	37|36|41	114	38	0.123779	3	35|31|31	0	0	0	0	0	-62.94	1.18	0.75	11|11|11	33	11	307	LRC59_HUMAN
MOB3CwoCL	NP_008869.1	SNRPD1	6632	9|15|20	44	14.67	0.123277	3	12|19|18	0	0	0	0	0	-47.26	0.9	0.74	3|4|4	11	3.67	119	SMD1_HUMAN
MOB3CwoCL	NP_001137232.1	EIF5A	1984	13|27|28	68	22.67	0.123207	3	5|20|23	0	0	0	0	0	-38.1	1.42	0.73	4|6|8	18	6	184	IF5A1_HUMAN
MOB3CwoCL	NP_005554.1	STMN1	3925	10|25|20	55	18.33	0.12302	3	6|15|20	0	0	0	0	0	-34.68	1.34	0.72	3|9|8	20	6.67	149	STMN1_HUMAN
MOB3CwoCL	NP_005909.2	MDH2	4191	18|45|61	124	41.33	0.122278	3	0|33|36	0	0	0	0	0	-55.22	1.8	0.71	8|14|15	37	12.33	338	MDHM_HUMAN
MOB3CwoCL	NP_004246.2	COX5A	9377	16|19|20	55	18.33	0.1222	3	3|4|15	0.03	0.06	0.03	0.06	0.03	-5.67	2.5	0.64	6|6|6	18	6	150	COX5A_HUMAN
MOB3CwoCL	NP_001019820.1	CANX	821	40|79|98	217	72.33	0.122179	3	10|42|56	0	0	0	0	0	-68.89	2.01	0.72	15|19|23	57	19	592	CALX_HUMAN
MOB3CwoCL	NP_001019397.1	ARF1	375	6|30|30	66	22	0.121547	3	0|18|20	0	0	0	0	0	-37.85	1.74	0.69	3|11|10	24	8	181	ARF1_HUMAN
MOB3CwoCL	XP_005264575.1	SPTBN1	6711	344|288|218	850	283.33	0.120515	3	173|507|396	0	0	0	0	0	#NAME?	0.79	0.76	115|103|91	309	103	2351	SPTB2_HUMAN
MOB3CwoCL	NP_002957.1	S100A10	6281	9|13|13	35	11.67	0.120309	3	6|13|18	0	0	0	0	0	-31.48	0.95	0.74	3|3|4	10	3.33	97	S10AA_HUMAN
MOB3CwoCL	NP_006734.1	RBM3	5935	10|26|20	56	18.67	0.118917	3	5|16|24	0	0	0	0	0	-39.42	1.24	0.73	5|7|6	18	6	157	RBM3_HUMAN
MOB3CwoCL	NP_000958.1	RPL3	6122	39|59|45	143	47.67	0.118288	3	35|58|59	0	0	0	0	0	-123.87	0.94	0.76	16|19|16	51	17	403	RL3_HUMAN
MOB3CwoCL	NP_036611.2	YWHAG	7532	19|29|39	87	29	0.117409	3	3|26|24	0	0	0	0	0	-34.87	1.64	0.72	10|13|13	36	12	247	1433G_HUMAN
MOB3CwoCL	NP_001019.1	RPS25	6230	13|18|13	44	14.67	0.11736	3	23|13|18	0	0	0	0	0	-46.25	0.81	0.76	6|6|6	18	6	125	RS25_HUMAN
MOB3CwoCL	NP_114368.1	PTBP1	5725	40|73|72	185	61.67	0.116139	3	28|57|71	0	0	0	0	0	-126.69	1.19	0.76	16|18|19	53	17.67	531	PTBP1_HUMAN
MOB3CwoCL	NP_000963.1	RPL7A	6130	34|30|28	92	30.67	0.115301	3	39|30|37	0	0	0	0	0	-85.73	0.87	0.76	13|11|9	33	11	266	RL7A_HUMAN
MOB3CwoCL	NP_001254792.1	SLIRP	81892	10|11|16	37	12.33	0.115234	3	0|10|9	0.01	0.04	0.01	0.04	0.01	-8.75	1.95	0.66	3|3|5	11	3.67	107	SLIRP_HUMAN
MOB3CwoCL	NP_000980.1	RPL30	6156	15|11|13	39	13	0.113043	3	15|11|13	0	0	0	0	0	-31.09	1	0.74	5|5|5	15	5	115	RL30_HUMAN
MOB3CwoCL	NP_002129.2	HNRNPD	3184	29|36|38	103	34.33	0.11219	3	17|23|35	0	0	0	0	0	-46.86	1.37	0.74	9|10|10	29	9.67	306	HNRPD_HUMAN
MOB3CwoCL	NP_001949.1	EEF1A2	1917	0|83|71	154	51.33	0.110864	3	0|52|60	0	0	0	0	0	-164.86	1.38	0.74	0|19|4	23	7.67	463	EF1A2_HUMAN
MOB3CwoCL	NP_000972.1	RPL19	6143	19|25|21	65	21.67	0.110561	3	20|22|24	0	0	0	0	0	-51.27	0.98	0.75	8|8|5	21	7	196	RL19_HUMAN
MOB3CwoCL	NP_003503.1	HIST1H2AC	8334	26|17|0	43	14.33	0.110231	3	48|20|18	0	0	0	0	0	-126.53	0.5	0.76	7|6|0	13	4.33	130	H2A1C_HUMAN
MOB3CwoCL	NP_001167568.1	LDHB	3945	18|44|48	110	36.67	0.10979	3	0|33|36	0	0	0	0	0	-55.22	1.59	0.73	8|13|14	35	11.67	334	LDHB_HUMAN
MOB3CwoCL	NP_001269550.1	PGRMC1	10857	11|16|20	47	15.67	0.10958	3	0|14|9	0.01	0.03	0.01	0.03	0.01	-11.7	2.04	0.66	4|5|8	17	5.67	143	PGRC1_HUMAN
MOB3CwoCL	NP_057017.1	TMA7	51372	12|0|9	21	7	0.109375	3	15|8|3	0	0	0	0	0	-37.6	0.81	0.72	5|0|4	9	3	64	TMA7_HUMAN
MOB3CwoCL	NP_000427.1	OXCT1	5019	20|70|80	170	56.67	0.108981	3	0|46|56	0	0	0	0	0	-93.41	1.67	0.74	9|18|18	45	15	520	SCOT1_HUMAN
MOB3CwoCL	NP_004490.2	HNRNPAB	3182	25|34|34	93	31	0.108772	3	20|25|35	0	0	0	0	0	-58.63	1.16	0.75	8|12|10	30	10	285	ROAA_HUMAN
MOB3CwoCL	NP_001019770.1	HIST2H2BF	440689	0|24|17	41	13.67	0.108492	3	0|33|24	0	0	0	0	0	-82.99	0.72	0.74	0|6|5	11	3.67	126	H2B2F_HUMAN
MOB3CwoCL	NP_001284.1	CLNS1A	1207	37|11|28	76	25.33	0.106878	3	43|17|26	0	0	0	0	0	-91.83	0.88	0.75	7|6|7	20	6.67	237	ICLN_HUMAN
MOB3CwoCL	NP_001014.1	RPS20	6224	13|12|13	38	12.67	0.106471	3	9|10|11	0	0	0	0	0	-19.02	1.27	0.72	3|4|3	10	3.33	119	RS20_HUMAN
MOB3CwoCL	NP_002940.2	MRPL12	6182	19|22|22	63	21	0.106061	3	9|15|20	0	0	0	0	0	-25.26	1.43	0.73	7|7|7	21	7	198	RM12_HUMAN
MOB3CwoCL	NP_006126.1	CAPZA1	829	38|34|19	91	30.33	0.106049	3	27|52|55	0	0	0	0	0	-138.92	0.68	0.76	9|8|7	24	8	286	CAZA1_HUMAN
MOB3CwoCL	NP_002755.1	PRPS1	5631	34|35|32	101	33.67	0.105881	3	23|31|37	0	0	0	0	0	-61.53	1.11	0.75	11|11|11	33	11	318	PRPS1_HUMAN
MOB3CwoCL	NP_001123527.1	EEF1D	1936	26|29|34	89	29.67	0.105587	3	10|19|26	0	0	0	0	0	-28.39	1.62	0.73	10|9|10	29	9.67	281	EF1D_HUMAN
MOB3CwoCL	NP_001006.1	RPS11	6205	16|15|19	50	16.67	0.105506	3	10|15|17	0	0	0	0	0	-28.75	1.19	0.74	7|5|6	18	6	158	RS11_HUMAN
MOB3CwoCL	NP_001303991.1	WDR77	79084	45|22|45	112	37.33	0.105452	3	44|27|38	0	0	0	0	0	-99.94	1.03	0.75	8|8|9	25	8.33	354	MEP50_HUMAN
MOB3CwoCL	NP_055362.1	TMOD3	29766	49|40|22	111	37	0.105114	3	49|70|67	0	0	0	0	0	-203.52	0.6	0.76	15|14|10	39	13	352	TMOD3_HUMAN
MOB3CwoCL	NP_006316.1	RAN	5901	12|22|34	68	22.67	0.104954	3	5|17|21	0	0	0	0	0	-33.71	1.58	0.7	6|9|11	26	8.67	216	RAN_HUMAN
MOB3CwoCL	NP_000974.1	RPL22	6146	12|15|13	40	13.33	0.104141	3	11|12|13	0	0	0	0	0	-26.05	1.11	0.73	5|6|6	17	5.67	128	RL22_HUMAN
MOB3CwoCL	NP_004068.2	CS	1431	18|52|75	145	48.33	0.103712	3	5|31|45	0	0	0	0	0	-70.36	1.79	0.71	8|16|18	42	14	466	CISY_HUMAN
MOB3CwoCL	NP_001017.1	RPS24	6229	10|15|16	41	13.67	0.102782	3	6|14|18	0	0	0	0	0	-31.07	1.08	0.73	3|4|4	11	3.67	133	RS24_HUMAN
MOB3CwoCL	NP_001389.2	ECH1	1891	15|36|50	101	33.67	0.102652	3	0|23|29	0	0	0	0	0	-39.4	1.94	0.68	6|10|12	28	9.33	328	ECH1_HUMAN
MOB3CwoCL	NP_001293082.1	CCT5	22948	40|56|63	159	53	0.101923	3	13|39|48	0	0	0	0	0	-60.02	1.59	0.74	17|18|21	56	18.67	520	B4DX08_HUMAN
MOB3CwoCL	NP_001018118.1	SERF2	10169	14|4|0	18	6	0.101695	3	19|9|7	0	0	0	0	0	-51.01	0.51	0.73	4|2|0	6	2	59	SERF2_HUMAN
MOB3CwoCL	NP_000959.2	RPL4	6124	39|44|47	130	43.33	0.101475	3	43|37|48	0	0	0	0	0	-95.08	1.02	0.76	16|17|18	51	17	427	RL4_HUMAN
MOB3CwoCL	NP_001264012.1	POTEJ	653781	125|111|80	316	105.33	0.101474	3	107|151|123	0	0	0	0	0	-341.44	0.83	0.76	8|8|7	23	7.67	1038	POTEJ_HUMAN
MOB3CwoCL	NP_001254738.1	ILF2	3608	24|41|42	107	35.67	0.101335	3	24|26|32	0	0	0	0	0	-62.82	1.3	0.75	11|14|15	40	13.33	352	ILF2_HUMAN
MOB3CwoCL	NP_002778.1	PSMA2	5683	11|27|33	71	23.67	0.101154	3	0|17|21	0	0	0	0	0	-28.91	1.87	0.69	4|9|11	24	8	234	PSA2_HUMAN
MOB3CwoCL	NP_004896.1	PRDX6	9588	19|20|28	67	22.33	0.0996875	3	10|23|20	0	0	0	0	0	-35.5	1.26	0.74	8|10|10	28	9.33	224	PRDX6_HUMAN
MOB3CwoCL	NP_000117.1	ETFA	2108	15|41|43	99	33	0.0990991	3	0|27|34	0	0	0	0	0	-50.39	1.62	0.72	8|15|12	35	11.67	333	ETFA_HUMAN
MOB3CwoCL	NP_001020.2	RPS26	6231	11|11|12	34	11.33	0.0985217	3	6|8|11	0	0	0	0	0	-14.63	1.36	0.71	3|3|3	9	3	115	RS26_HUMAN
MOB3CwoCL	NP_002941.1	RPN1	6184	44|59|75	178	59.33	0.097743	3	5|35|44	0	0	0	0	0	-37.97	2.12	0.72	22|25|27	74	24.67	607	RPN1_HUMAN
MOB3CwoCL	NP_006817.1	YWHAQ	10971	16|28|27	71	23.67	0.0966122	3	0|16|18	0	0	0	0	0	-17.44	2.09	0.69	6|10|9	25	8.33	245	1433T_HUMAN
MOB3CwoCL	NP_001306007.1	HMGA1	3159	11|15|5	31	10.33	0.0965421	3	22|14|12	0	0	0	0	0	-54.54	0.65	0.76	4|4|3	11	3.67	107	HMGA1_HUMAN
MOB3CwoCL	NP_003079.1	FSCN1	6624	58|53|31	142	47.33	0.0960041	3	3|65|34	0	0	0	0	0	-74.54	1.39	0.75	21|17|14	52	17.33	493	FSCN1_HUMAN
MOB3CwoCL	NP_005547.3	KRT7	3855	56|56|23	135	45	0.0959488	3	44|79|76	0	0	0	0	0	-218.54	0.68	0.76	26|26|11	63	21	469	K2C7_HUMAN
MOB3CwoCL	NP_001290453.1	TUBB6	84617	38|49|41	128	42.67	0.0956726	3	0|0|30	0.79	0.91	0.79	0.91	0.79	0.64	4.27	0.04	8|13|12	33	11	446	TBB6_HUMAN
MOB3CwoCL	NP_000652.2	RPL9	6133	13|21|21	55	18.33	0.0954687	3	14|20|20	0	0	0	0	0	-46.31	1.02	0.74	6|6|6	18	6	192	RL9_HUMAN
MOB3CwoCL	NP_006808.1	ERP29	10961	11|26|37	74	24.67	0.0945211	3	6|19|19	0	0	0	0	0	-36.7	1.68	0.69	6|10|11	27	9	261	ERP29_HUMAN
MOB3CwoCL	NP_001034180.1	PRPS2	5634	37|30|24	91	30.33	0.094486	3	20|28|29	0	0	0	0	0	-56.84	1.18	0.75	13|10|8	31	10.33	321	PRPS2_HUMAN
MOB3CwoCL	NP_002943.2	RPS2	6187	30|25|28	83	27.67	0.0944369	3	23|25|35	0	0	0	0	0	-62.4	1	0.75	11|9|8	28	9.33	293	RS2_HUMAN
MOB3CwoCL	NP_001275582.1	CLTC	1213	151|170|154	475	158.33	0.0943002	3	51|156|178	0	0	0	0	0	-234.45	1.23	0.76	51|54|57	162	54	1679	A0A087WVQ6_HUMAN
MOB3CwoCL	NP_006816.2	CKAP4	10970	52|46|72	170	56.67	0.0941362	3	34|44|51	0	0	0	0	0	-85.87	1.32	0.75	23|21|25	69	23	602	CKAP4_HUMAN
MOB3CwoCL	NP_001007.2	RPS12	6206	11|13|13	37	12.33	0.0934091	3	7|12|14	0	0	0	0	0	-24	1.12	0.73	5|5|4	14	4.67	132	RS12_HUMAN
MOB3CwoCL	NP_000984.1	RPL31	6160	12|14|9	35	11.67	0.09336	3	6|15|13	0	0	0	0	0	-27.97	1.03	0.73	4|6|4	14	4.67	125	RL31_HUMAN
MOB3CwoCL	NP_061329.3	GNG12	55970	7|8|5	20	6.67	0.0926389	3	0|6|6	0.01	0.02	0.01	0.02	0.01	-7.55	1.67	0.66	3|4|3	10	3.33	72	GBG12_HUMAN
MOB3CwoCL	NP_055439.1	S100A6	6277	7|8|10	25	8.33	0.0925556	3	3|5|4	0.08	0.22	0.08	0.22	0.08	-5.22	2.08	0.62	3|3|4	10	3.33	90	S10A6_HUMAN
MOB3CwoCL	NP_114032.2	HNRNPU	3192	55|78|96	229	76.33	0.0925212	3	51|67|79	0	0	0	0	0	-153.15	1.16	0.76	20|23|23	66	22	825	HNRPU_HUMAN
MOB3CwoCL	NP_008937.1	NUDT21	11051	18|19|26	63	21	0.092511	3	24|12|13	0	0	0	0	0	-32.25	1.29	0.73	10|10|11	31	10.33	227	CPSF5_HUMAN
MOB3CwoCL	NP_001291217.1	RPSA	3921	17|31|35	83	27.67	0.0922333	3	12|22|31	0	0	0	0	0	-52.67	1.28	0.74	7|10|10	27	9	300	RSSA_HUMAN
MOB3CwoCL	NP_001269091.1	CAPZB	832	37|26|20	83	27.67	0.0919269	3	28|46|49	0	0	0	0	0	-122.18	0.67	0.76	11|9|8	28	9.33	301	CAPZB_HUMAN
MOB3CwoCL	NP_002697.1	PPM1B	5495	84|44|4	132	44	0.091858	3	71|45|47	0	0	0	0	0	-223.74	0.81	0.76	19|15|2	36	12	479	PPM1B_HUMAN
MOB3CwoCL	NP_001257420.1	RPL13A	23521	15|12|12	39	13	0.0915493	3	13|16|16	0	0	0	0	0	-36.81	0.87	0.76	7|5|5	17	5.67	142	RL13A_HUMAN
MOB3CwoCL	NP_001018146.1	NME1-NME2	654364	12|30|31	73	24.33	0.0911236	3	0|22|15	0	0	0	0	0	-26.19	1.97	0.69	6|8|9	23	7.67	267	NDKB_HUMAN
MOB3CwoCL	NP_001159828.1	SHMT2	6472	25|48|62	135	45	0.0910931	3	0|41|47	0	0	0	0	0	-67.08	1.53	0.74	12|19|23	54	18	494	GLYM_HUMAN
MOB3CwoCL	NP_000967.1	RPL12	6136	18|17|10	45	15	0.0909091	3	11|15|20	0	0	0	0	0	-41.46	0.98	0.74	4|6|3	13	4.33	165	RL12_HUMAN
MOB3CwoCL	NP_001308138.1	DPY30	84661	5|11|11	27	9	0.0909091	3	0|8|9	0	0	0	0	0	-13.35	1.59	0.68	2|4|3	9	3	99	DPY30_HUMAN
MOB3CwoCL	NP_000993.1	RPLP0	6175	24|34|28	86	28.67	0.0904416	3	17|34|33	0	0	0	0	0	-64.75	1.02	0.75	10|14|12	36	12	317	RLA0_HUMAN
MOB3CwoCL	NP_001753.1	CCT6A	908	27|51|66	144	48	0.0903955	3	13|33|42	0	0	0	0	0	-64.54	1.64	0.73	13|20|22	55	18.33	531	TCPZ_HUMAN
MOB3CwoCL	NP_001300968.1	DNAJA1	3301	17|24|24	65	21.67	0.0902917	3	5|20|22	0	0	0	0	0	-30.98	1.38	0.73	6|8|7	21	7	240	B7Z5C0_HUMAN
MOB3CwoCL	NP_001153147.1	SYNCRIP	10492	38|47|74	159	53	0.0901361	3	36|36|46	0	0	0	0	0	-84.68	1.35	0.74	16|16|25	57	19	588	HNRPQ_HUMAN
MOB3CwoCL	NP_001258978.1	TRAP1	10131	29|62|85	176	58.67	0.0901229	3	0|41|46	0	0	0	0	0	-59.87	2.02	0.71	13|21|28	62	20.67	651	TRAP1_HUMAN
MOB3CwoCL	NP_000981.1	RPL27A	6157	15|12|13	40	13.33	0.0900676	3	11|19|12	0	0	0	0	0	-33.11	0.95	0.74	4|4|4	12	4	148	RL27A_HUMAN
MOB3CwoCL	NP_001138880.1	NONO	4841	37|43|46	126	42	0.089172	3	25|33|53	0	0	0	0	0	-77.14	1.14	0.75	14|16|16	46	15.33	471	NONO_HUMAN
MOB3CwoCL	NP_001055.1	TKT	7086	23|66|77	166	55.33	0.0888122	3	5|40|52	0	0	0	0	0	-81.66	1.71	0.73	11|24|28	63	21	623	TKT_HUMAN
MOB3CwoCL	NP_001308400.1	THRAP3	9967	100|56|98	254	84.67	0.0886597	3	139|80|102	0	0	0	0	0	-309.84	0.79	0.76	33|20|28	81	27	955	TR150_HUMAN
MOB3CwoCL	NP_001143.2	SLC25A5	292	19|34|26	79	26.33	0.0883557	3	4|21|22	0	0	0	0	0	-28.15	1.68	0.71	9|14|13	36	12	298	ADT2_HUMAN
MOB3CwoCL	NP_001269581.1	STIP1	10963	19|66|71	156	52	0.0881356	3	3|32|40	0	0	0	0	0	-61.06	2.08	0.7	8|24|26	58	19.33	590	STIP1_HUMAN
MOB3CwoCL	NP_000469.3	ALPL	249	55|44|39	138	46	0.0877863	3	50|106|90	0	0	0	0	0	-245.58	0.56	0.76	18|17|16	51	17	524	PPBT_HUMAN
MOB3CwoCL	NP_004893.1	RBM39	9584	74|25|39	138	46	0.0877863	3	96|37|39	0	0	0	0	0	-176.27	0.8	0.76	20|10|16	46	15.33	524	RBM39_HUMAN
MOB3CwoCL	NP_001203.1	C1QBP	708	22|21|31	74	24.67	0.0874823	3	17|17|18	0	0	0	0	0	-31.85	1.42	0.73	7|5|8	20	6.67	282	C1QBP_HUMAN
MOB3CwoCL	NP_003008.1	SRSF3	6428	11|16|16	43	14.33	0.087378	3	9|6|13	0	0	0	0	0	-18.09	1.54	0.71	3|3|4	10	3.33	164	SRSF3_HUMAN
MOB3CwoCL	NP_001243650.1	CCT4	10575	30|51|52	133	44.33	0.0870923	3	12|29|39	0	0	0	0	0	-50.87	1.66	0.74	14|18|22	54	18	509	TCPD_HUMAN
MOB3CwoCL	NP_006487.1	GNAI3	2773	41|32|19	92	30.67	0.0866384	3	14|45|28	0	0	0	0	0	-76.51	1.06	0.75	9|11|8	28	9.33	354	GNAI3_HUMAN
MOB3CwoCL	NP_001018077.1	SERBP1	26135	28|37|41	106	35.33	0.0865931	3	15|30|34	0	0	0	0	0	-52.81	1.34	0.75	9|12|11	32	10.67	408	PAIRB_HUMAN
MOB3CwoCL	NP_001012680.1	SLC3A2	6520	35|66|60	161	53.67	0.0850555	3	5|43|48	0	0	0	0	0	-61.93	1.68	0.74	15|22|21	58	19.33	631	4F2_HUMAN
MOB3CwoCL	NP_002815.3	PTMS	5763	6|10|10	26	8.67	0.085	3	0|8|0	0.51	0.68	0.51	0.68	0.51	-1.68	3.25	0.35	2|3|3	8	2.67	102	PTMS_HUMAN
MOB3CwoCL	NP_066407.1	HIST1H2BD	3017	32|0|0	32	10.67	0.0846825	3	39|0|0	0	0	0	0	0	-55.71	0.82	0.69	8|0|0	8	2.67	126	H2B1D_HUMAN
MOB3CwoCL	NP_000964.1	RPL8	6132	24|21|20	65	21.67	0.0843191	3	13|21|18	0	0	0	0	0	-33.27	1.25	0.74	7|6|6	19	6.33	257	RL8_HUMAN
MOB3CwoCL	NP_001271317.1	NOLC1	9221	51|53|75	179	59.67	0.0841608	3	70|34|56	0	0	0	0	0	-114.38	1.12	0.76	18|20|26	64	21.33	709	NOLC1_HUMAN
MOB3CwoCL	NP_036226.1	PRDX5	25824	13|17|23	53	17.67	0.0825701	3	6|10|15	0	0	0	0	0	-18.59	1.71	0.69	6|5|7	18	6	214	PRDX5_HUMAN
MOB3CwoCL	NP_001138303.1	PHB2	11331	20|30|24	74	24.67	0.0825084	3	0|10|10	0.62	0.94	0.62	0.94	0.62	-1.25	3.7	0.31	9|11|9	29	9.67	299	PHB2_HUMAN
MOB3CwoCL	NP_003747.1	EIF3H	8667	27|26|34	87	29	0.0823864	3	0|10|18	0.23	0.61	0.23	0.61	0.23	-3.3	3.11	0.57	11|11|14	36	12	352	EIF3H_HUMAN
MOB3CwoCL	NP_006147.1	NEDD8	4738	0|11|9	20	6.67	0.0823457	3	0|6|0	0.54	0.84	0.54	0.84	0.54	-8.05	3.33	0.33	0|3|4	7	2.33	81	NEDD8_HUMAN
MOB3CwoCL	NP_001300821.1	HMGB1	3146	8|25|20	53	17.67	0.082186	3	0|13|20	0	0	0	0	0	-27.58	1.61	0.7	3|8|8	19	6.33	215	HMGB1_HUMAN
MOB3CwoCL	XP_016867635.1	POTEI	653269	75|0|0	75	25	0.0819672	3	0|0|0	0.33	1	0.33	1	0.33	-1.61	250	0.42	5|0|0	5	1.67	305	POTEI_HUMAN
MOB3CwoCL	NP_001651.1	ARF4	378	5|18|21	44	14.67	0.0815	3	0|11|12	0.02	0.06	0.02	0.06	0.02	-20.54	1.91	0.65	3|8|9	20	6.67	180	ARF4_HUMAN
MOB3CwoCL	NP_001269836.1	CCT8	10694	22|44|63	129	43	0.0812854	3	3|27|41	0	0	0	0	0	-51.45	1.82	0.71	14|19|26	59	19.67	529	TCPQ_HUMAN
MOB3CwoCL	NP_001106672.1	NACA	4666	5|19|28	52	17.33	0.0806047	3	0|5|13	0.42	0.91	0.42	0.91	0.42	-14.17	2.89	0.38	3|8|9	20	6.67	215	NACA_HUMAN
MOB3CwoCL	NP_001171634.2	HADH	3033	8|32|40	80	26.67	0.080574	3	0|21|28	0	0	0	0	0	-48.12	1.63	0.7	4|8|11	23	7.67	331	HCDH_HUMAN
MOB3CwoCL	NP_000010.1	ACAT1	38	16|37|50	103	34.33	0.0803981	3	0|22|21	0.11	0.31	0.11	0.31	0.11	-27.4	2.4	0.61	9|16|19	44	14.67	427	THIL_HUMAN
MOB3CwoCL	NP_005817.1	HNRNPR	10236	48|45|59	152	50.67	0.0800474	3	32|33|49	0	0	0	0	0	-69.79	1.33	0.75	20|15|21	56	18.67	633	HNRPR_HUMAN
MOB3CwoCL	NP_068814.2	HSPA2	3306	0|70|83	153	51	0.0798122	3	0|0|0	0.67	1	0.67	1	0.67	-1.61	510	0.11	0|16|17	33	11	639	HSP72_HUMAN
MOB3CwoCL	NP_006848.1	SNRNP27	11017	17|9|11	37	12.33	0.0795484	3	18|14|10	0	0	0	0	0	-38.24	0.88	0.74	8|5|4	17	5.67	155	SNR27_HUMAN
MOB3CwoCL	NP_005989.3	CCT3	7203	21|59|50	130	43.33	0.0795046	3	6|29|34	0	0	0	0	0	-50.77	1.88	0.71	10|21|20	51	17	545	TCPG_HUMAN
MOB3CwoCL	NP_001269633.1	PDIA6	10130	30|40|47	117	39	0.0792683	3	10|30|32	0	0	0	0	0	-41.88	1.62	0.74	11|12|10	33	11	492	PDIA6_HUMAN
MOB3CwoCL	NP_005753.1	TRIM28	10155	50|63|85	198	66	0.0790419	3	24|51|66	0	0	0	0	0	-93.31	1.4	0.75	19|20|23	62	20.67	835	TIF1B_HUMAN
MOB3CwoCL	NP_001129243.1	RPN2	6185	33|55|56	144	48	0.0780488	3	4|34|35	0	0	0	0	0	-38.92	1.97	0.72	13|18|18	49	16.33	615	RPN2_HUMAN
MOB3CwoCL	NP_001229573.1	RAB2A	5862	9|13|22	44	14.67	0.0780319	3	0|6|12	0.23	0.68	0.23	0.68	0.23	-8.75	2.44	0.57	6|6|9	21	7	188	RAB2A_HUMAN
MOB3CwoCL	NP_001165780.1	NEXN	91624	68|48|27	143	47.67	0.0780196	3	65|97|78	0	0	0	0	0	-265.69	0.6	0.76	26|20|15	61	20.33	611	NEXN_HUMAN
MOB3CwoCL	NP_001104547.1	EZR	7430	17|66|53	136	45.33	0.0773549	3	0|45|42	0	0	0	0	0	-79.79	1.56	0.73	9|28|19	56	18.67	586	EZRI_HUMAN
MOB3CwoCL	NP_004902.1	PDIA4	9601	17|57|75	149	49.67	0.0770078	3	4|36|47	0	0	0	0	0	-79.91	1.71	0.72	10|23|31	64	21.33	645	PDIA4_HUMAN
MOB3CwoCL	NP_001129064.1	RPS27A	6233	9|15|12	36	12	0.0769231	3	11|9|17	0	0	0	0	0	-31.84	0.97	0.74	4|3|3	10	3.33	156	RS27A_HUMAN
MOB3CwoCL	NP_002145.3	HSPA4	3308	43|67|83	193	64.33	0.0765833	3	0|20|39	0.31	0.85	0.31	0.85	0.31	-15.53	3.27	0.56	21|30|35	86	28.67	840	HSP74_HUMAN
MOB3CwoCL	NP_001307326.1	PCNP	57092	12|11|10	33	11	0.0758621	3	4|6|11	0	0	0	0	0	-11.29	1.57	0.7	5|4|5	14	4.67	145	PCNP_HUMAN
MOB3CwoCL	NP_002435.1	MSN	4478	11|61|59	131	43.67	0.0756846	3	0|26|25	0.18	0.34	0.18	0.34	0.18	-44.88	2.57	0.59	5|27|28	60	20	577	MOES_HUMAN
MOB3CwoCL	NP_002892.1	RCN1	5954	13|29|33	75	25	0.0755287	3	4|14|24	0	0	0	0	0	-30.77	1.79	0.7	7|10|11	28	9.33	331	RCN1_HUMAN
MOB3CwoCL	NP_001287789.1	DDX46	9879	99|60|74	233	77.67	0.0752616	3	118|69|67	0	0	0	0	0	-215.11	0.92	0.76	41|30|33	104	34.67	1032	DDX46_HUMAN
MOB3CwoCL	NP_001287967.1	BCLAF1	9774	89|40|77	206	68.67	0.0748039	3	111|69|71	0	0	0	0	0	-250.34	0.82	0.76	29|13|25	67	22.33	918	BCLF1_HUMAN
MOB3CwoCL	NP_000977.1	RPL24	6152	15|10|10	35	11.67	0.0743312	3	18|9|12	0	0	0	0	0	-32.56	0.9	0.74	6|5|5	16	5.33	157	RL24_HUMAN
MOB3CwoCL	NP_001191455.1	SSR4	6748	13|14|14	41	13.67	0.0742935	3	0|12|10	0	0	0	0	0	-8.49	1.86	0.69	7|6|6	19	6.33	184	SSRD_HUMAN
MOB3CwoCL	NP_001171691.1	CLTA	1211	15|14|8	37	12.33	0.0742771	3	10|9|11	0	0	0	0	0	-24.89	1.23	0.72	8|6|4	18	6	166	CLCA_HUMAN
MOB3CwoCL	NP_001032752.1	EEF1B2	1933	11|20|19	50	16.67	0.0740889	3	10|5|11	0.01	0.03	0.01	0.03	0.01	-15.8	1.92	0.66	6|6|6	18	6	225	EF1B_HUMAN
MOB3CwoCL	NP_001254485.1	PDCD6	10016	9|19|14	42	14	0.0740741	3	0|16|15	0	0	0	0	0	-23.66	1.35	0.71	3|6|6	15	5	189	PDCD6_HUMAN
MOB3CwoCL	NP_002559.2	PABPC1	26986	34|56|50	140	46.67	0.0733805	3	30|56|61	0	0	0	0	0	-126.03	0.95	0.76	17|23|22	62	20.67	636	PABP1_HUMAN
MOB3CwoCL	NP_060481.3	ARGLU1	55082	34|12|14	60	20	0.0732601	3	50|16|16	0	0	0	0	0	-83.7	0.73	0.75	10|5|5	20	6.67	273	ARGL1_HUMAN
MOB3CwoCL	NP_001132913.1	BCAP31	10134	14|24|16	54	18	0.0731707	3	0|12|13	0.03	0.09	0.03	0.09	0.03	-10.41	2.16	0.64	6|10|7	23	7.67	246	BAP31_HUMAN
MOB3CwoCL	NP_000973.2	RPL21	6144	9|14|12	35	11.67	0.0729375	3	13|14|12	0	0	0	0	0	-34.39	0.9	0.74	3|5|4	12	4	160	RL21_HUMAN
MOB3CwoCL	NP_001627.2	SLC25A6	293	19|24|22	65	21.67	0.0727181	3	0|20|20	0	0	0	0	0	-20.24	1.62	0.72	7|10|10	27	9	298	ADT3_HUMAN
MOB3CwoCL	NP_059830.1	WDR1	9948	57|37|37	131	43.67	0.0720627	3	29|56|56	0	0	0	0	0	-113.38	0.93	0.76	22|18|17	57	19	606	WDR1_HUMAN
MOB3CwoCL	NP_001317687.1	SDHA	6389	22|44|60	126	42	0.0720412	3	0|25|40	0	0	0	0	0	-44.25	1.94	0.7	10|17|19	46	15.33	583	D6RFM5_HUMAN
MOB3CwoCL	NP_612480.1	SPINDOC	144097	38|14|30	82	27.33	0.0717323	3	26|19|26	0	0	0	0	0	-66.22	1.15	0.74	13|5|9	27	9	381	SPNDC_HUMAN
[truncated: 2,117 more rows]

## Sheet: Table S5
query	significant	term_frequency	p_value	term_size	query_size	intersection_size	precision	recall	term_id	source	term_name	effective_domain_size	source_order	parents	evidence_codes	Entrez_ID	query_level	term_rank	Gene_Name
MOB3CwCL	TRUE	1	5.78524e-50	5440	301	199	0.66113	0.0365809	GO:0005829	GO:CC	cytosol	22112	380	GO:0005737, GO:0110165	TAS,TAS,IDA TAS,IDA TAS IEA,TAS,IDA,IDA,IDA IBA TAS,IDA IPI IBA TAS IEA,TAS,ISS IEA,IDA IBA TAS IEA,IDA IBA,IDA IPI HDA IBA TAS IEA,IDA TAS,TAS,IDA IBA TAS IEA,IBA TAS NAS IEA,IDA ISS IBA TAS IEA,IDA IBA TAS,TAS,TAS,IDA IPI IBA TAS IEA,IDA IPI IBA TAS IEA,IDA TAS,IBA,IDA,TAS,IDA IPI HDA IBA TAS IEA,TAS,TAS,IDA TAS,TAS,TAS,IDA,TAS,IDA IEA,TAS,TAS IEA,IDA TAS,IBA TAS,TAS,TAS,TAS,TAS,IDA TAS,IDA,IDA…	5702,5573,1021,9255,1213,57703,55573,9908,10574,6726,3728,10146,689,9045,7430,58,3326,3320,2597,3301,2547,7534,10575,7203,7531,9141,10856,10963,10694,10971,6921,983,11316,5683,8607,5688,4176,9532,5705,5704,7298,5687,1211,3939,9184,5700,301,79026,5591,5693,10197,5315,6767,5709,11171,5692,9978,3065,10294,6923,5202,5706,84191,6500,10890,1315,5713,5701,10121,5518,2058,5917,3799,4174,10592,6730,5694,1…	1	1
MOB3CwCL	TRUE	1	2.75922e-46	1778	301	115	0.38206	0.0646794	GO:1902494	GO:CC	catalytic complex	22112	3620	GO:0032991	IDA ISS IBA TAS IC IEA,IDA IPI ISS IBA,IBA,IDA IBA IEA,IDA IEA,IDA,IDA IBA,IBA IEA,IDA IBA,IDA,IDA IPI,IDA IBA TAS,IDA IBA IEA,IDA IBA IEA,IDA IBA,IDA IBA TAS IEA,IDA ISS,IDA IBA IEA,IDA,IDA IPI IMP,IDA IBA IC,IDA IEA,IDA ISS IBA TAS IC IEA,IDA IBA IEA,IDA ISS IBA TAS IC IEA,IDA ISS IBA IC IEA,TAS,IDA ISS IBA TAS IC IEA,IDA IBA IEA,IDA ISS IBA TAS NAS IC IEA,IDA IBA TAS IEA,IPI,IBA,IDA ISS IBA NA…	5702,1650,51639,5573,1021,9255,57703,221830,27339,6627,2547,10556,10856,10557,23186,10775,6921,54913,23028,983,3066,11102,5683,8607,5688,5705,4172,5704,10940,5687,10799,3939,138716,5700,5591,5693,10197,5709,5692,9978,3065,9219,6923,10248,5706,6500,5713,5701,5518,2058,5917,86,5694,5984,3945,51493,10213,9861,988,5576,1642,3735,5686,1615,5684,5717,27430,55758,51520,5718,5520,6605,5685,57459,118460,1…	1	1
MOB3CwCL	TRUE	1	1.18193e-45	942	301	87	0.289037	0.0923567	GO:0140535	GO:CC	intracellular protein-containing complex	22112	3563	GO:0032991	IDA ISS IBA TAS IC IEA,IDA IBA IEA,IDA,IDA IPI IBA TAS IEA,IBA IEA,IDA IEA,IDA,IDA IBA TAS,IDA IPI IBA TAS IEA,IDA IPI IBA TAS IEA,IDA IPI IBA IEA,IDA,IDA IPI IBA TAS IEA,IDA IBA IEA,IDA IBA TAS IEA,IDA ISS,IDA IBA IEA,IDA IEA,IDA ISS IBA TAS IC IEA,IDA IPI IBA IEA,IDA ISS IBA TAS IC IEA,IPI,IDA ISS IBA IC IEA,TAS,IDA ISS IBA TAS IC IEA,IDA IBA IEA,IDA ISS IBA TAS NAS IC IEA,IDA IBA TAS IEA,IBA,I…	5702,5573,9255,10574,221830,3326,2547,10556,10575,7203,10856,10963,10694,10557,10775,6921,54913,11102,5683,8607,5688,9532,5705,4172,5704,10940,5687,10799,138716,5700,5591,5693,10197,10471,5709,5692,9978,6923,10248,5202,5706,84191,6500,5713,5701,57805,2058,5917,86,5694,11140,51493,10213,9861,9391,5576,51647,1642,3735,5686,1615,5684,5717,7812,27430,51520,5718,5685,9533,5707,64210,5719,1653,3376,845…	1	1
MOB3CwCL	TRUE	1	4.85669e-39	4203	301	161	0.534884	0.038306	GO:0005654	GO:CC	nucleoplasm	22112	252	GO:0031981, GO:0110165	TAS,IDA TAS,IDA TAS,IDA IBA,IDA TAS IEA,TAS,TAS,IDA TAS IEA,IDA TAS,TAS,TAS,TAS,IDA TAS,TAS,TAS,IDA,IDA IBA TAS IEA,TAS,IDA,TAS,IDA IBA TAS,IDA TAS,IDA IBA TAS,IDA TAS,IDA TAS,IDA TAS,IDA,IDA IBA TAS IC,TAS,TAS,IDA IBA TAS IEA,TAS,IDA IPI ISS TAS,TAS,IDA IPI ISS TAS,IDA TAS,TAS,IDA TAS,TAS,IDA,IDA TAS,IDA,IDA TAS,IDA TAS,IDA IBA TAS,TAS,IDA TAS,IDA TAS,IDA IBA TAS IC IEA,IDA IBA TAS IC IEA,IDA IB…	5702,51639,1021,4678,57703,221830,3146,27339,6627,54888,3326,3320,2547,7534,10556,10575,10856,11335,10694,10557,23186,10775,6921,54913,23028,983,11316,3066,11102,5683,8607,5688,4176,5705,4172,5704,10940,5687,10799,9184,5700,301,5591,5693,10197,5709,5692,9978,3065,9219,6923,10248,5706,84191,6500,4175,5713,5701,4173,57805,5917,4174,10592,4735,4171,86,5694,5984,51493,10213,9861,142,10916,988,10051,5…	1	1
MOB3CwCL	TRUE	1	1.06671e-37	7939	301	220	0.730897	0.0277113	GO:0032991	GO:CC	protein-containing complex	22112	1347	GO:0005575	IDA ISS IBA TAS IC IEA,IDA IPI ISS IBA,IDA IPI IBA IC IEA,IDA IBA IEA,IDA IBA IEA,IDA,IDA,IDA IMP IBA NAS IEA,IDA IBA IEA,IBA,IDA IPI IBA TAS IEA,IBA TAS NAS IEA,IDA IBA IEA,TAS,IBA IEA,IDA,IBA,IDA IPI IBA IEA,IPI IBA,IDA IPI HDA IBA TAS IEA,IDA IBA TAS IC IEA,IDA,IBA,IDA IMP IBA IEA,IDA IBA IEA,IDA,IDA IPI IBA TAS IEA,IDA IBA TAS,IDA IPI IBA TAS IEA,IDA IPI IBA TAS IEA,IDA IPI IBA IC IEA,IDA,IDA…	5702,1650,51639,5573,1021,4678,9255,1213,57703,9908,10574,6726,3728,444,221830,3146,10146,27339,689,9045,6627,7430,58,3326,3320,2597,2547,10556,10575,7203,10856,10963,11335,10694,6281,10557,23186,10775,10971,6921,54913,23028,983,11316,3066,11102,5683,8607,5688,4176,9532,5705,4172,5704,10940,5687,10799,1211,3939,9184,138716,5700,79026,5591,5693,10197,10471,5201,5709,11171,5692,9978,3065,9219,6923,…	1	1
MOB3CwCL	TRUE	1	9.8637e-32	5495	301	173	0.574751	0.0314832	GO:0031981	GO:CC	nuclear lumen	22112	1233	GO:0005634, GO:0070013	TAS,IDA TAS,IDA TAS,IDA IBA,IDA TAS IEA,IBA TAS IEA,TAS,IDA TAS IEA,IDA TAS,IDA TAS IEA,IDA,TAS,TAS,IDA TAS,TAS,IBA TAS IEA,IDA,IDA IBA TAS IEA,TAS,IDA,IC,IDA IBA TAS IEA,IDA IBA TAS,IDA TAS IEA,IDA IBA TAS,IDA TAS IEA,IDA TAS,IDA TAS,IDA,IDA IBA TAS IC,IDA TAS IEA,TAS,IDA IBA TAS IEA,TAS,IDA IPI ISS TAS,TAS IEA,IDA IPI ISS TAS,IDA TAS,IDA IBA TAS IEA,IEA,IDA ISS TAS IEA,TAS IEA,IDA,IDA TAS,IDA,I…	5702,51639,1021,4678,57703,221830,3146,27339,6627,54888,7430,3326,3320,2547,7534,10556,10575,10856,11335,10694,6281,10557,23186,10775,6921,54913,23028,983,11316,3066,11102,5683,8607,5688,4176,5705,4172,5704,10940,7298,5687,10799,9184,5700,301,5591,5693,10197,5709,5692,9978,3065,9219,6923,10248,5706,84191,6500,4175,5713,5701,4173,57805,5917,4174,10592,6730,4735,4171,86,5694,5984,51493,10213,9861,1…	1	1
MOB3CwCL	TRUE	1	1.17668e-28	6627	301	186	0.61794	0.028067	GO:0043233	GO:CC	organelle lumen	22112	1894	GO:0031974, GO:0043226	TAS,IDA TAS,IDA TAS,IDA IBA,IDA TAS IEA,TAS,TAS,IBA TAS IEA,TAS,IDA TAS IEA,IDA TAS,IDA TAS IEA,IDA,TAS,TAS,IDA TAS,TAS,IBA TAS IEA,IDA,IDA IBA TAS IEA,TAS,IDA TAS,IC,IDA IBA TAS IEA,IDA IBA TAS,IDA TAS IEA,IDA IBA TAS,IDA TAS IEA,IDA TAS,IDA TAS IEA,IDA,IDA IBA TAS IC,IDA TAS IEA,TAS,IDA IBA TAS IEA,TAS,IDA IPI ISS TAS,TAS IEA,IDA IPI ISS TAS,IDA TAS,IDA IBA TAS IEA,IDA IEA,IDA ISS TAS IEA,TAS I…	5702,51639,1021,4678,57703,3728,444,221830,3146,27339,6627,54888,7430,3326,3320,2547,7534,10556,10575,10856,11335,10694,6281,10557,23186,10775,6921,54913,23028,983,11316,3066,11102,5683,8607,5688,4176,5705,4172,5704,10940,7298,5687,10799,9184,5700,301,5591,5693,10197,5315,5709,5692,9978,3065,9219,6923,10248,5706,84191,6500,4175,5713,5701,4173,57805,5917,4174,10592,51081,6730,4735,4171,86,5694,598…	1	1
MOB3CwCL	TRUE	1	1.17668e-28	6627	301	186	0.61794	0.028067	GO:0070013	GO:CC	intracellular organelle lumen	22112	2410	GO:0043229, GO:0043233	TAS,IDA TAS,IDA TAS,IDA IBA,IDA TAS IEA,TAS,TAS,IBA TAS IEA,TAS,IDA TAS IEA,IDA TAS,IDA TAS IEA,IDA,TAS,TAS,IDA TAS,TAS,IBA TAS IEA,IDA,IDA IBA TAS IEA,TAS,IDA TAS,IC,IDA IBA TAS IEA,IDA IBA TAS,IDA TAS IEA,IDA IBA TAS,IDA TAS IEA,IDA TAS,IDA TAS IEA,IDA,IDA IBA TAS IC,IDA TAS IEA,TAS,IDA IBA TAS IEA,TAS,IDA IPI ISS TAS,TAS IEA,IDA IPI ISS TAS,IDA TAS,IDA IBA TAS IEA,IDA IEA,IDA ISS TAS IEA,TAS I…	5702,51639,1021,4678,57703,3728,444,221830,3146,27339,6627,54888,7430,3326,3320,2547,7534,10556,10575,10856,11335,10694,6281,10557,23186,10775,6921,54913,23028,983,11316,3066,11102,5683,8607,5688,4176,5705,4172,5704,10940,7298,5687,10799,9184,5700,301,5591,5693,10197,5315,5709,5692,9978,3065,9219,6923,10248,5706,84191,6500,4175,5713,5701,4173,57805,5917,4174,10592,51081,6730,4735,4171,86,5694,598…	1	1
MOB3CwCL	TRUE	1	1.17668e-28	6627	301	186	0.61794	0.028067	GO:0031974	GO:CC	membrane-enclosed lumen	22112	1227	GO:0110165	TAS,IDA TAS,IDA TAS,IDA IBA,IDA TAS IEA,TAS,TAS,IBA TAS IEA,TAS,IDA TAS IEA,IDA TAS,IDA TAS IEA,IDA,TAS,TAS,IDA TAS,TAS,IBA TAS IEA,IDA,IDA IBA TAS IEA,TAS,IDA TAS,IC,IDA IBA TAS IEA,IDA IBA TAS,IDA TAS IEA,IDA IBA TAS,IDA TAS IEA,IDA TAS,IDA TAS IEA,IDA,IDA IBA TAS IC,IDA TAS IEA,TAS,IDA IBA TAS IEA,TAS,IDA IPI ISS TAS,TAS IEA,IDA IPI ISS TAS,IDA TAS,IDA IBA TAS IEA,IDA IEA,IDA ISS TAS IEA,TAS I…	5702,51639,1021,4678,57703,3728,444,221830,3146,27339,6627,54888,7430,3326,3320,2547,7534,10556,10575,10856,11335,10694,6281,10557,23186,10775,6921,54913,23028,983,11316,3066,11102,5683,8607,5688,4176,5705,4172,5704,10940,7298,5687,10799,9184,5700,301,5591,5693,10197,5315,5709,5692,9978,3065,9219,6923,10248,5706,84191,6500,4175,5713,5701,4173,57805,5917,4174,10592,51081,6730,4735,4171,86,5694,598…	1	1
MOB3CwCL	TRUE	1	4.09936e-28	12321	301	259	0.860465	0.021021	GO:0005737	GO:CC	cytoplasm	22112	309	GO:0005622, GO:0110165	ISS TAS IEA,IDA IPI ISS IBA TAS IC IEA,IDA IBA IEA,IDA IBA TAS IEA,IDA TAS IEA,IEA,IDA TAS IEA,IDA IEA,IDA IMP IBA TAS NAS IEA,IDA,IDA IBA IEA,IDA IMP IBA TAS NAS IEA,ISS TAS IEA,IDA IPI IBA TAS IEA,IBA TAS NAS IEA,IMP ISS IBA TAS IEA,IDA IBA TAS NAS IEA,IDA TAS IEA,IDA ISS IBA TAS IEA,IDA IBA IEA,IDA IPI IBA IEA,IDA IPI HDA IBA TAS IC IEA,IDA IBA IEA,IDA TAS IEA,IDA IBA TAS IEA,IDA HDA ISS IBA T…	5702,1650,23277,5573,1021,4678,9255,64423,1213,57703,55573,9908,10857,10574,6726,3728,444,3146,10146,27339,689,9045,54888,7430,58,3326,3320,2597,3301,7280,2547,7534,10575,7203,7531,9141,10856,10963,10694,6281,84617,10971,6921,983,11316,3066,11102,5683,8607,5688,4176,9532,5705,4172,5704,7298,5687,7112,1211,3939,9184,5700,301,79026,5591,5693,10197,5315,10471,5201,6767,26509,5709,11171,5692,9978,306…	1	1
MOB3CwCL	TRUE	1	4.44952e-28	2134	301	100	0.332226	0.0468604	GO:0065010	GO:CC	extracellular membrane-bounded organelle	22112	2409	GO:0043227, GO:0043230	HDA,HDA,HDA,HDA,HDA,IDA,HDA,HDA,HDA,HDA,HDA,HDA,HDA,HDA,HDA,HDA,HDA,HDA,HDA,HDA,HDA,HDA,HDA,HDA,HDA,HDA,HDA,HDA,HDA,HDA,IDA HDA,IDA HDA,HDA,HDA,HDA,HDA,HDA,HDA,HDA,HDA,HDA,HDA,HDA,HDA,HDA,HDA,HDA,HDA,HDA,HDA,HDA,HDA,HDA,HDA,HDA,HDA,HDA,ISS,HDA,HDA,HDA,HDA,IDA HDA,HDA,HDA,HDA,HDA,HDA,HDA,HDA,HDA,HDA,HDA,HDA,HDA,HDA,HDA,HDA,HDA,HDA,HDA,HDA,HDA,HDA,HDA,HDA,HDA,HDA,HDA,HDA,HDA,HDA,HDA,HDA,HDA,HDA,HDA…	1829,1213,10574,3728,9045,54888,7430,58,3326,3320,2597,3301,7280,7534,10575,7203,7531,9141,10856,10694,6281,84617,10971,983,5683,8607,5688,5705,5687,3939,301,79026,5693,5315,6767,26509,5709,5692,10294,5706,10890,5713,10121,5518,5917,10592,4735,5694,11140,3945,5576,1642,51552,5686,1615,5684,47,23089,7414,27430,989,2288,3308,2821,682,5718,5685,1965,2194,4522,10808,1778,7167,26227,7094,191,3376,1152…	1	1
MOB3CwCL	TRUE	1	4.44952e-28	2134	301	100	0.332226	0.0468604	GO:0043230	GO:CC	extracellular organelle	22112	1891	GO:0005576, GO:0043226	HDA,HDA,HDA,HDA,HDA,IDA,HDA,HDA,HDA,HDA,HDA,HDA,HDA,HDA,HDA,HDA,HDA,HDA,HDA,HDA,HDA,HDA,HDA,HDA,HDA,HDA,HDA,HDA,HDA,HDA,IDA HDA,IDA HDA,HDA,HDA,HDA,HDA,HDA,HDA,HDA,HDA,HDA,HDA,HDA,HDA,HDA,HDA,HDA,HDA,HDA,HDA,HDA,HDA,HDA,HDA,HDA,HDA,HDA,ISS,HDA,HDA,HDA,HDA,IDA HDA,HDA,HDA,HDA,HDA,HDA,HDA,HDA,HDA,HDA,HDA,HDA,HDA,HDA,HDA,HDA,HDA,HDA,HDA,HDA,HDA,HDA,HDA,HDA,HDA,HDA,HDA,HDA,HDA,HDA,HDA,HDA,HDA,HDA,HDA…	1829,1213,10574,3728,9045,54888,7430,58,3326,3320,2597,3301,7280,7534,10575,7203,7531,9141,10856,10694,6281,84617,10971,983,5683,8607,5688,5705,5687,3939,301,79026,5693,5315,6767,26509,5709,5692,10294,5706,10890,5713,10121,5518,5917,10592,4735,5694,11140,3945,5576,1642,51552,5686,1615,5684,47,23089,7414,27430,989,2288,3308,2821,682,5718,5685,1965,2194,4522,10808,1778,7167,26227,7094,191,3376,1152…	1	1
MOB3CwCL	TRUE	1	4.44952e-28	2133	301	100	0.332226	0.0468823	GO:1903561	GO:CC	extracellular vesicle	22112	3675	GO:0031982, GO:0065010	HDA,HDA,HDA,HDA,HDA,IDA,HDA,HDA,HDA,HDA,HDA,HDA,HDA,HDA,HDA,HDA,HDA,HDA,HDA,HDA,HDA,HDA,HDA,HDA,HDA,HDA,HDA,HDA,HDA,HDA,IDA HDA,IDA HDA,HDA,HDA,HDA,HDA,HDA,HDA,HDA,HDA,HDA,HDA,HDA,HDA,HDA,HDA,HDA,HDA,HDA,HDA,HDA,HDA,HDA,HDA,HDA,HDA,HDA,ISS,HDA,HDA,HDA,HDA,IDA HDA,HDA,HDA,HDA,HDA,HDA,HDA,HDA,HDA,HDA,HDA,HDA,HDA,HDA,HDA,HDA,HDA,HDA,HDA,HDA,HDA,HDA,HDA,HDA,HDA,HDA,HDA,HDA,HDA,HDA,HDA,HDA,HDA,HDA,HDA…	1829,1213,10574,3728,9045,54888,7430,58,3326,3320,2597,3301,7280,7534,10575,7203,7531,9141,10856,10694,6281,84617,10971,983,5683,8607,5688,5705,5687,3939,301,79026,5693,5315,6767,26509,5709,5692,10294,5706,10890,5713,10121,5518,5917,10592,4735,5694,11140,3945,5576,1642,51552,5686,1615,5684,47,23089,7414,27430,989,2288,3308,2821,682,5718,5685,1965,2194,4522,10808,1778,7167,26227,7094,191,3376,1152…	1	1
MOB3CwCL	TRUE	1	6.55999e-28	3263	298	130	0.436242	0.0398406	GO:0044260	GO:BP	cellular macromolecule metabolic process	21128	11650	GO:0043170, GO:0044237	IBA IC,IDA IMP ISS IBA IC IEA,IEA,IEA,IMP,IEA,IDA ISS IEA,IMP IEA,TAS NAS IC IEA,IDA ISS IBA IEA,IDA,IDA,IDA IMP IEA,IDA IMP IBA TAS IC IEA,IMP,IMP,IDA IMP TAS IC IEA,IMP,IBA IEA,IMP ISS,TAS IEA,ISS IC IEA,IDA IMP IC IEA,IC IEA,IDA IBA TAS IC IEA,IDA IBA IC,IDA IBA TAS IC IEA,IBA IC,IDA,IDA IC IEA,IC IEA,IBA IC,IDA IMP ISS IBA TAS IC IEA,IC IEA,ISS IEA,IBA IC,IC,IDA IPI ISS IBA IEA,IEA,ISS IEA,IM…	5702,1650,4678,9255,10574,6726,3146,27339,9045,54888,3326,3320,2597,2547,10575,7203,10856,10694,6921,23028,983,5683,8607,5688,4176,5705,4172,5704,10940,7298,5687,5700,5591,5693,5315,5709,5692,9978,9219,6923,6741,5706,6500,4175,5713,5701,4173,57805,5518,2058,5917,4174,51081,4171,86,5694,5984,10213,9861,142,988,1642,3735,5686,1615,5684,5717,7812,8894,51520,5718,6605,5685,1965,118460,6597,5983,23404…	1	1
MOB3CwCL	TRUE	1	7.76419e-28	2109	301	99	0.328904	0.0469417	GO:0070062	GO:CC	extracellular exosome	22112	2429	GO:0005615, GO:1903561	HDA,HDA,HDA,HDA,HDA,IDA,HDA,HDA,HDA,HDA,HDA,HDA,HDA,HDA,HDA,HDA,HDA,HDA,HDA,HDA,HDA,HDA,HDA,HDA,HDA,HDA,HDA,HDA,HDA,HDA,IDA HDA,IDA HDA,HDA,HDA,HDA,HDA,HDA,HDA,HDA,HDA,HDA,HDA,HDA,HDA,HDA,HDA,HDA,HDA,HDA,HDA,HDA,HDA,HDA,HDA,HDA,HDA,HDA,HDA,HDA,HDA,HDA,IDA HDA,HDA,HDA,HDA,HDA,HDA,HDA,HDA,HDA,HDA,HDA,HDA,HDA,HDA,HDA,HDA,HDA,HDA,HDA,HDA,HDA,HDA,HDA,HDA,HDA,HDA,HDA,HDA,HDA,HDA,HDA,HDA,HDA,HDA,HDA,HDA…	1829,1213,10574,3728,9045,54888,7430,58,3326,3320,2597,3301,7280,7534,10575,7203,7531,9141,10856,10694,6281,84617,10971,983,5683,8607,5688,5705,5687,3939,301,79026,5693,5315,6767,26509,5709,5692,10294,5706,10890,5713,10121,5518,5917,10592,4735,5694,11140,3945,5576,1642,51552,5686,1615,5684,47,7414,27430,989,2288,3308,2821,682,5718,5685,1965,2194,4522,10808,1778,7167,26227,7094,191,3376,1152,7317,…	1	1
MOB3CwCL	TRUE	1	3.05377e-27	17853	301	301	1	0.0168599	GO:0005622	GO:CC	intracellular anatomical structure	22112	237	GO:0110165	IDA HDA ISS IBA TAS IEA,IDA IPI ISS IBA TAS IC IEA,IDA IBA IEA,IDA IPI IBA TAS IC IEA,IDA IBA TAS IEA,IDA IBA TAS IEA,IDA ISS IBA IEA,IDA,IDA TAS IEA,IDA IEA,IDA IMP IBA TAS NAS IEA,IDA IBA TAS IEA,IDA IBA IEA,IDA IMP IBA TAS NAS IEA,ISS TAS IEA,IDA IPI IBA TAS IEA,IBA TAS NAS IEA,IDA IMP ISS IBA TAS IEA,IDA IBA TAS NAS IEA,IBA TAS IEA,IDA ISS TAS IEA,IDA ISS IBA TAS IEA,IDA IPI IBA TAS IEA,IDA I…	5702,1650,23277,51639,5573,1021,4678,1829,9255,64423,1213,57703,55573,9908,10857,10574,6726,3728,444,221830,3146,10146,27339,689,9045,6627,54888,7430,58,3326,3320,2597,3301,7280,2547,7534,10556,10575,7203,7531,9141,10856,10963,11335,10694,6281,10557,23186,10775,84617,10971,6921,54913,23028,983,11316,3066,11102,5683,8607,5688,4176,9532,5705,4172,5704,10940,7298,5687,7112,10799,1211,3939,9184,13871…	1	1
MOB3CwCL	TRUE	1	1.05651e-26	66	301	24	0.0797342	0.363636	GO:0000502	GO:CC	proteasome complex	22112	84	GO:0140535, GO:1905369	IDA ISS IBA TAS IC IEA,IDA ISS IBA TAS IC IEA,IDA ISS IBA TAS IC IEA,IDA ISS IBA IC IEA,IDA ISS IBA TAS IC IEA,IDA ISS IBA TAS NAS IC IEA,IDA ISS IBA NAS IC IEA,IDA ISS IBA TAS IC IEA,TAS IEA,IDA ISS IBA TAS IC IEA,IDA ISS IBA TAS IC IEA,IDA ISS IBA IC IEA,IDA IBA TAS IC IEA,IDA ISS IBA IC IEA,IDA ISS IBA IC IEA,IDA IMP ISS IBA TAS IC IEA,IDA ISS IBA IC IEA,IDA ISS IBA TAS IC IEA,IDA ISS IBA TAS …	5702,5683,5688,5705,5704,5687,5700,5693,10197,5709,5692,5706,5713,5701,5694,10213,9861,5686,5684,5717,5718,5685,5707,5719	1	1
MOB3CwCL	TRUE	1	9.08909e-25	392	301	43	0.142857	0.109694	GO:0098687	GO:CC	chromosomal region	22112	3258	GO:0005694, GO:0110165	HDA TAS,IDA HDA ISS IBA,IDA,HDA,IDA,HDA,HDA,IDA IBA IEA,HDA,IDA,HDA,HDA,HDA,IDA IEA,HDA,IEA,HDA,IC,HDA,IEA,HDA,IEA,IC,IDA,IDA,IC,IEA,TAS IEA,HDA,IDA,IC,HDA,TAS,IDA IEA,IC IEA,HDA,IEA,IDA,IDA IBA,IBA,IDA,IDA TAS IEA,IDA IEA	2547,11335,23028,983,3066,4176,4172,9184,5591,9219,6741,4175,4173,5518,4174,4735,4171,86,142,10051,1642,989,6605,57459,1108,6597,5516,9126,5111,10540,6602,6117,23244,7175,6599,4436,1786,7514,1639,9918,5431,8243,170506	1	1
MOB3CwCL	TRUE	1	1.19554e-24	46	205	24	0.117073	0.521739	KEGG:03050	KEGG	Proteasome	8091	216	KEGG:00000	KEGG,KEGG,KEGG,KEGG,KEGG,KEGG,KEGG,KEGG,KEGG,KEGG,KEGG,KEGG,KEGG,KEGG,KEGG,KEGG,KEGG,KEGG,KEGG,KEGG,KEGG,KEGG,KEGG,KEGG	5702,5683,5688,5705,5704,5687,5700,5693,10197,5709,5692,5706,5713,5701,5694,10213,9861,5686,5684,5717,5718,5685,5707,5719	1	1
MOB3CwCL	TRUE	1	2.07116e-22	95	301	24	0.0797342	0.252632	GO:1905369	GO:CC	endopeptidase complex	22112	3707	GO:1905368	IDA ISS IBA TAS IC IEA,IDA ISS IBA TAS IC IEA,IDA ISS IBA TAS IC IEA,IDA ISS IBA IC IEA,IDA ISS IBA TAS IC IEA,IDA ISS IBA TAS NAS IC IEA,IDA ISS IBA NAS IC IEA,IDA ISS IBA TAS IC IEA,TAS IEA,IDA ISS IBA TAS IC IEA,IDA ISS IBA TAS IC IEA,IDA ISS IBA IC IEA,IDA IBA TAS IC IEA,IDA ISS IBA IC IEA,IDA ISS IBA IC IEA,IDA IMP ISS IBA TAS IC IEA,IDA ISS IBA IC IEA,IDA ISS IBA TAS IC IEA,IDA ISS IBA TAS …	5702,5683,5688,5705,5704,5687,5700,5693,10197,5709,5692,5706,5713,5701,5694,10213,9861,5686,5684,5717,5718,5685,5707,5719	1	1
MOB3CwCL	TRUE	1	1.0884e-21	635	298	52	0.174497	0.0818898	GO:0051276	GO:BP	chromosome organization	21128	14465	GO:0006996	IBA,IMP,ISS IEA,IEA,IDA,IDA,IBA TAS IEA,IMP,IMP,IMP IEA,IMP,IEA,IMP IEA,IDA IBA IEA,IDA IEA,IBA IC,IBA,IMP IBA IEA,IDA IBA IEA,IDA IBA IEA,IEA,IDA IEA,IDA IBA TAS IEA,IDA IBA IEA,IMP IC IEA,IEA,ISS TAS,IDA IBA TAS IEA,IC,IEA,IC IEA,IEA,IMP IBA NAS IC IEA,IDA,ISS IEA,IMP,IC IEA,IDA IMP IBA IEA,TAS,IMP IBA IC,IPI IBA IEA,IMP IBA,IC IEA,IMP,IMP ISS IEA,IMP,IMP,IBA,IDA IMP IBA NAS IEA,IMP IBA TAS IC …	4678,10574,3146,10146,3326,3320,2547,10575,7203,10856,10694,983,8607,4176,4172,9184,301,5591,4175,4173,5518,4174,10592,4171,86,5984,142,10051,6605,1108,6597,5983,9126,1653,5111,10540,6602,23397,7874,6117,23244,7175,6599,4436,1499,24137,1786,9631,9918,8243,170506,85456	1	1
MOB3CwCL	TRUE	1	1.46164e-21	6537	301	171	0.568106	0.0261588	GO:0043232	GO:CC	intracellular non-membrane-bounded organelle	22112	1893	GO:0043228, GO:0043229	ISS,IDA IEA,IDA IEA,IDA,IDA IBA IEA,IMP IEA,IDA,ISS IEA,IBA IEA,IDA IEA,IDA ISS IEA,IDA IEA,IBA,IDA IPI HDA IBA TAS IEA,IDA IEA,IDA TAS IEA,IDA IMP IBA IEA,ISS IEA,IDA ISS IEA,IDA,IDA IBA IEA,IDA HDA TAS IEA,IBA TAS IEA,IDA IEA,IDA TAS,IDA ISS IBA IC IEA,ISS IEA,IDA IMP HDA ISS IBA IEA,IDA IEA,IDA IBA IEA,IDA IEA,IDA IBA IEA,IDA IEA,IDA ISS IEA,IDA HDA IEA,IDA HDA IC IEA,IDA IEA,ISS IEA,IDA ISS I…	5702,5573,1021,4678,1213,9908,10574,3728,221830,3146,10146,27339,689,9045,54888,7430,58,3326,2597,3301,7280,2547,10556,10575,7203,10856,10963,11335,10694,10557,10775,84617,54913,23028,983,3066,11102,5683,8607,4176,9532,4172,10940,7298,5687,7112,10799,1211,9184,301,79026,5591,5693,5692,3065,9219,6741,10248,6500,4175,10890,5701,4173,57805,10121,5518,5917,3799,4174,4676,10592,51081,6730,4735,4171,86…	1	1
MOB3CwCL	TRUE	1	1.46164e-21	6538	301	171	0.568106	0.0261548	GO:0043228	GO:CC	non-membrane-bounded organelle	22112	1889	GO:0043226	ISS,IDA IEA,IDA IEA,IDA,IDA IBA IEA,IMP IEA,IDA,ISS IEA,IBA IEA,IDA IEA,IDA ISS IEA,IDA IEA,IBA,IDA IPI HDA IBA TAS IEA,IDA IEA,IDA TAS IEA,IDA IMP IBA IEA,ISS IEA,IDA ISS IEA,IDA,IDA IBA IEA,IDA HDA TAS IEA,IBA TAS IEA,IDA IEA,IDA TAS,IDA ISS IBA IC IEA,ISS IEA,IDA IMP HDA ISS IBA IEA,IDA IEA,IDA IBA IEA,IDA IEA,IDA IBA IEA,IDA IEA,IDA ISS IEA,IDA HDA IEA,IDA HDA IC IEA,IDA IEA,ISS IEA,IDA ISS I…	5702,5573,1021,4678,1213,9908,10574,3728,221830,3146,10146,27339,689,9045,54888,7430,58,3326,2597,3301,7280,2547,10556,10575,7203,10856,10963,11335,10694,10557,10775,84617,54913,23028,983,3066,11102,5683,8607,4176,9532,4172,10940,7298,5687,7112,10799,1211,9184,301,79026,5591,5693,5692,3065,9219,6741,10248,6500,4175,10890,5701,4173,57805,10121,5518,5917,3799,4174,4676,10592,51081,6730,4735,4171,86…	1	1
MOB3CwCL	TRUE	1	6.90086e-21	25	301	15	0.0498339	0.6	GO:0022624	GO:CC	proteasome accessory complex	22112	861	GO:0000502, GO:0005622, GO:0032991	ISS IBA,ISS IBA IEA,ISS IBA IEA,ISS IBA IEA,IEA,ISS IBA IEA,ISS IBA IEA,TAS IEA,ISS IBA,IMP ISS IBA IEA,ISS IBA IEA,IDA IBA IEA,ISS IBA TAS IEA,ISS IBA TAS IEA,ISS IBA TAS IEA	5702,5705,5704,5700,10197,5709,5706,5713,5701,10213,9861,5717,5718,5707,5719	1	1
MOB3CwCL	TRUE	1	7.20478e-21	3973	301	126	0.418605	0.0317141	GO:0031982	GO:CC	vesicle	22112	1234	GO:0043227	TAS,TAS,IEA,HDA,IDA HDA IBA TAS NAS IEA,TAS,HDA,HDA TAS,TAS IEA,HDA,IDA,IDA HDA,HDA,HDA TAS IEA,HDA TAS IEA,HDA,HDA,HDA,TAS,HDA IEA,HDA IEA,HDA,HDA IEA,HDA,HDA,HDA TAS,HDA,HDA,HDA,HDA,ISS IBA TAS IEA,HDA TAS,HDA,HDA,IDA HDA,HDA,ISS IBA TAS NAS IEA,HDA,IDA HDA ISS IEA,IDA HDA,HDA,HDA TAS,HDA,IDA HDA IEA,HDA TAS,HDA,HDA,HDA,IDA HDA IBA TAS IEA,ISS IBA TAS IEA,HDA TAS,TAS,HDA,HDA,HDA,IDA IEA,HDA,HDA…	5702,1650,5573,1829,1213,10857,10574,3728,3146,9045,54888,7430,58,3326,3320,2597,3301,7280,2547,7534,10575,7203,7531,9141,10856,10694,6281,84617,10971,983,11316,5683,8607,5688,5705,5687,1211,3939,301,79026,5693,5315,6767,26509,5709,5692,10294,5706,10890,1315,5713,5701,10121,5518,5917,3799,10592,4735,5694,11140,3945,10213,9861,10916,5576,1642,51552,5686,1615,5684,47,23089,5717,7414,51138,27430,989…	1	1
MOB3CwCL	TRUE	1	4.86372e-20	22	301	14	0.0465116	0.636364	GO:0005838	GO:CC	proteasome regulatory particle	22112	387	GO:0022624, GO:0032991	IBA,IBA IEA,IBA,IBA IEA,IBA IEA,IBA IEA,TAS IEA,IBA,IMP IBA,IBA,IBA IEA,IBA TAS IEA,IBA TAS IEA,IBA TAS IEA	5702,5705,5704,5700,5709,5706,5713,5701,10213,9861,5717,5718,5707,5719	1	1
MOB3CwCL	TRUE	1	8.96847e-20	15667	301	279	0.92691	0.0178081	GO:0043227	GO:CC	membrane-bounded organelle	22112	1888	GO:0043226	IDA HDA TAS IEA,IDA IPI ISS IBA TAS IC IEA,IDA IPI IBA TAS IC IEA,IDA TAS IEA,IDA IBA TAS IEA,IDA ISS IBA IEA,IDA HDA,IEA,IDA HDA IBA TAS NAS IEA,IDA IBA TAS IEA,ISS TAS IEA,HDA,TAS,IDA IMP HDA IBA TAS,IDA IBA TAS NAS IEA,IBA TAS IEA,IDA ISS TAS IEA,TAS IEA,IDA IPI IBA TAS IEA,ISS IEA,HDA,IDA IBA TAS IC IEA,IDA IBA TAS IEA,IDA HDA IEA,HDA,IDA HDA TAS IEA,IDA HDA ISS IBA TAS IEA,IDA HDA ISS IEA,HD…	5702,1650,51639,5573,1021,4678,1829,9255,1213,57703,10857,10574,6726,3728,444,221830,3146,10146,27339,689,9045,6627,54888,7430,58,3326,3320,2597,3301,7280,2547,7534,10556,10575,7203,7531,9141,10856,10963,11335,10694,6281,10557,23186,10775,84617,10971,6921,54913,23028,983,11316,3066,11102,5683,8607,5688,4176,5705,4172,5704,10940,7298,5687,7112,10799,1211,3939,9184,138716,5700,301,79026,5591,5693,1…	1	1
MOB3CwCL	TRUE	1	2.68657e-19	10111	301	217	0.72093	0.0214618	GO:0005634	GO:CC	nucleus	22112	243	GO:0043231	IDA HDA TAS IEA,IDA IPI IBA TAS IC IEA,IDA IBA TAS IEA,IDA ISS IBA IEA,IEA,IDA IBA TAS IEA,IDA IMP IBA,IBA TAS IEA,IDA ISS TAS IEA,TAS IEA,IDA IPI IBA TAS IEA,ISS IEA,IDA IBA TAS IC IEA,IDA IBA TAS IEA,IDA,IDA TAS IEA,HDA ISS IBA TAS IEA,IDA HDA ISS IEA,IEA,HDA,IDA IPI IBA TAS IEA,HDA TAS IEA,IBA TAS IEA,IDA,IDA IEA,IDA IBA,IDA IBA TAS IEA,TAS IEA,IDA IPI ISS TAS NAS IEA,IDA,IC IEA,IDA IBA TAS IE…	5702,51639,1021,4678,9255,57703,3728,221830,3146,10146,27339,689,6627,54888,7430,3326,3320,2597,3301,7280,2547,7534,10556,10575,7531,9141,10856,10963,11335,10694,6281,10557,23186,10775,84617,6921,54913,23028,983,11316,3066,11102,5683,8607,5688,4176,5705,4172,5704,10940,7298,5687,7112,10799,3939,9184,138716,5700,301,79026,5591,5693,10197,5315,26509,5709,11171,5692,9978,3065,9219,6923,6741,10248,52…	1	1
MOB3CwCL	TRUE	1	2.96143e-19	128	301	24	0.0797342	0.1875	GO:1905368	GO:CC	peptidase complex	22112	3706	GO:1902494	IDA ISS IBA TAS IC IEA,IDA ISS IBA TAS IC IEA,IDA ISS IBA TAS IC IEA,IDA ISS IBA IC IEA,IDA ISS IBA TAS IC IEA,IDA ISS IBA TAS NAS IC IEA,IDA ISS IBA NAS IC IEA,IDA ISS IBA TAS IC IEA,TAS IEA,IDA ISS IBA TAS IC IEA,IDA ISS IBA TAS IC IEA,IDA ISS IBA IC IEA,IDA IBA TAS IC IEA,IDA ISS IBA IC IEA,IDA ISS IBA IC IEA,IDA IMP ISS IBA TAS IC IEA,IDA ISS IBA IC IEA,IDA ISS IBA TAS IC IEA,IDA ISS IBA TAS …	5702,5683,5688,5705,5704,5687,5700,5693,10197,5709,5692,5706,5713,5701,5694,10213,9861,5686,5684,5717,5718,5685,5707,5719	1	1
MOB3CwCL	TRUE	1	1.99328e-18	526	298	44	0.147651	0.0836502	GO:0010498	GO:BP	proteasomal protein catabolic process	21128	4287	GO:0030163, GO:0051603	IBA IC IEA,IMP IEA,IDA ISS IEA,ISS IBA IC,IBA IC,ISS IEA,IDA IBA IC IEA,IBA IC IEA,IBA IC,IBA IC IEA,IBA IC IEA,IDA IBA,IC,IBA IC,IDA IPI ISS IEA,ISS,IBA IC IEA,IDA IBA IEA,IBA IC,IBA IC IEA,IDA,IBA IC,IMP IBA IC,IBA IC,IMP IBA IEA,IBA IC IEA,IBA IC,IC,IC,IBA IC,IMP,IEA,IBA IC,IC,IMP IBA,IMP IBA IEA,IMP,IEA,IDA,IMP,IDA,IMP,IBA,IBA	5702,27339,3326,5683,5688,9532,5705,5704,5687,5700,5693,10197,5709,5692,9978,6923,5706,6500,5713,5701,57805,5694,10213,9861,1642,5686,5684,5717,5718,5685,9112,5516,5707,5719,23376,8451,7874,6599,1499,8239,7514,8473,9320,10075	1	1
MOB3CwCL	TRUE	1	2.05085e-18	1054	298	61	0.204698	0.0578748	GO:0006259	GO:BP	DNA metabolic process	21128	2134	GO:0044260, GO:0090304	IEA,IMP,IDA ISS IEA,IMP IEA,IDA,IDA,IDA IMP IBA TAS IC IEA,IMP,IMP,IDA IMP TAS IC IEA,IMP,IMP,TAS IEA,IDA IMP IC IEA,IDA IBA TAS IC IEA,IDA IBA TAS IC IEA,IC,IDA IMP IBA TAS IC IEA,IEA,IEA,IDA IBA NAS IC IEA,IDA IBA NAS IC IEA,NAS,IDA IBA TAS IC IEA,IDA IMP IBA TAS IC IEA,IDA IMP IC IEA,IDA IBA TAS IEA,IMP IEA,IDA IMP IGI ISS IBA TAS IEA,IEA,IDA IBA TAS IEA,IC,IDA ISS IEA,IC,IDA IBA TAS IEA,IMP I…	4678,10574,3146,27339,3326,3320,2547,10575,7203,10856,10694,23028,983,8607,4176,4172,7298,5591,9978,9219,4175,4173,5518,4174,4171,86,5984,10213,142,988,1642,6605,118460,6597,5983,9112,64210,1025,9126,51366,1653,11169,23376,5111,6602,8451,7874,6117,23244,55031,6599,4436,1499,1786,8239,8243,170506,2956,85456,9320,10075	1	1
MOB3CwCL	TRUE	1	2.05085e-18	455	298	41	0.137584	0.0901099	GO:0043161	GO:BP	proteasome-mediated ubiquitin-dependent protein catabolic process	21128	11206	GO:0006511, GO:0010498	IBA IC,IDA,ISS IC,IC,IDA IBA IC,IBA IC,IC,IBA IC,IC IEA,IC,IC,IDA IPI ISS IEA,ISS,IBA IC IEA,IDA IBA IEA,IBA IC,IBA IC,IDA,IC,IBA IC,IBA IC,IMP IBA IEA,IC IEA,IC,IC,IC,IC,IMP,IEA,IBA IC,IC,IMP IBA,IMP IBA IEA,IMP,IEA,IDA,IMP,IDA,IMP,IBA,IBA	5702,3326,5683,5688,5705,5704,5687,5700,5693,5709,5692,9978,6923,5706,6500,5713,5701,57805,5694,10213,9861,1642,5686,5684,5717,5718,5685,9112,5516,5707,5719,23376,8451,7874,6599,1499,8239,7514,8473,9320,10075	1	1
MOB3CwCL	TRUE	1	2.10351e-18	591	298	46	0.154362	0.0778342	GO:0006281	GO:BP	DNA repair	21128	2153	GO:0006259, GO:0006974	IDA ISS IEA,IMP IEA,IDA IMP IBA TAS IC IEA,IDA TAS IC IEA,IMP,TAS,IDA IC IEA,IBA,IBA,IDA IMP IBA TAS IC IEA,IEA,IBA,IBA,IBA,IBA,IDA IC IEA,IBA,IMP IEA,IDA IMP IGI IBA TAS IEA,IEA,IDA IBA TAS IEA,IC,IC,IBA TAS,IMP IBA IEA,IDA IMP TAS NAS IEA,IDA IEA,IEA,IMP IBA IEA,IDA,IBA,IEA,IDA IMP IBA IEA,IC IEA,IEA,IMP IEA,IDA IMP IBA IC IEA,IBA,IMP IEA,IC,IDA IGI IBA IEA,TAS IEA,IDA IMP IGI ISS IBA IEA,IMP I…	3146,27339,2547,10856,23028,983,8607,4176,4172,5591,9978,4175,4173,4174,4171,86,5984,10213,142,988,1642,6605,6597,5983,9112,64210,1025,9126,51366,1653,11169,23376,5111,6602,8451,7874,6117,23244,55031,6599,4436,8243,2956,85456,9320,10075	1	1
MOB3CwCL	TRUE	1	2.40172e-18	124	301	23	0.076412	0.185484	GO:1904813	GO:CC	ficolin-1-rich granule lumen	22112	3694	GO:0070013, GO:0101002	TAS,TAS,TAS,TAS,TAS,TAS,TAS,TAS,TAS,TAS,TAS,TAS,TAS,TAS,TAS,TAS,TAS,TAS,TAS,TAS,TAS,TAS,TAS	5702,3728,3146,3326,3320,2547,10694,5683,5315,5709,5713,5701,10213,9861,5686,47,5717,7414,2821,5718,5719,8621,10075	1	1
MOB3CwCL	TRUE	1	1.04912e-17	1030	298	59	0.197987	0.0572816	GO:0044265	GO:BP	cellular macromolecule catabolic process	21128	11653	GO:0009057, GO:0044248, GO:0044260	IBA IC,ISS IEA,IDA,IBA IEA,ISS IC IEA,IC IEA,IDA IBA IC,IBA IC,IDA,IC IEA,IBA IC,IC IEA,IBA IC,IC,IDA IPI ISS IBA IEA,ISS,IMP,IBA IC IEA,IDA IBA IEA,IBA IC,IDA IBA IC,IDA,IC,IBA TAS IC,IBA IC,IDA IMP IBA IEA,IC IEA,IC IEA,IMP IBA IC,IDA IMP,IC,IC IEA,IDA IBA IEA,IDA IBA,IMP,IEA,IBA IC,IBA,IBA IC,IMP IBA,IBA,IMP IBA IEA,IMP IEA,IEA,IMP,IEA,IDA,IDA ISS IBA IEA,IMP IEA,IDA,IMP,TAS IEA,IEA,IDA IMP,IC…	5702,54888,3326,6921,5683,5688,5705,5704,10940,5687,5700,5693,5709,5692,9978,6923,6741,5706,6500,5713,5701,57805,5694,10213,9861,1642,5686,5684,5717,7812,5718,5685,118460,23404,9112,5516,5707,8533,5719,23376,7317,8451,7874,55031,56254,6599,1499,23517,8239,7514,8473,2935,9958,170506,85456,9320,10075,23352,23367	1	1
MOB3CwCL	TRUE	1	1.11296e-17	184	301	26	0.0863787	0.141304	GO:0101002	GO:CC	ficolin-1-rich granule	22112	3396	GO:0030141	TAS,TAS,TAS,TAS,TAS,TAS,TAS,TAS,TAS,TAS,TAS,TAS,TAS,TAS,TAS,TAS,TAS,TAS,TAS,TAS,TAS,TAS,TAS,TAS,TAS,TAS	5702,3728,3146,3326,3320,2547,10694,5683,5315,5709,1315,5713,5701,10213,9861,5686,47,5717,7414,2821,5718,5719,8621,10075,23352,1832	1	1
MOB3CwCL	TRUE	1	1.41196e-17	713	298	49	0.16443	0.0687237	GO:0043632	GO:BP	modification-dependent macromolecule catabolic process	21128	11474	GO:0044265	IBA IC,IDA,IBA IEA,ISS IC IEA,IC IEA,IDA IBA IC,IBA IC,IC IEA,IBA IC,IC IEA,IBA IC,IC,IDA IPI ISS IBA IEA,ISS,IBA IC IEA,IDA IBA IEA,IBA IC,IDA IBA IC,IDA,IC,IBA TAS IC,IBA IC,IDA IMP IBA IEA,IC IEA,IC IEA,IMP IBA IC,IC,IC IEA,IBA,IMP,IEA,IBA IC,IBA,IBA IC,IMP IBA,IBA,IMP IBA IEA,IMP IEA,IEA,IMP,IEA,IDA,IMP IEA,IDA,IMP,IEA,IDA IMP IBA IEA,IBA,IDA IBA	5702,3326,6921,5683,5688,5705,5704,5687,5700,5693,5709,5692,9978,6923,5706,6500,5713,5701,57805,5694,10213,9861,1642,5686,5684,5717,5718,5685,23404,9112,5516,5707,8533,5719,23376,7317,8451,7874,55031,56254,6599,1499,8239,7514,8473,9958,9320,10075,23352	1	1
MOB3CwCL	TRUE	1	2.05759e-17	691	298	48	0.161074	0.0694645	GO:0006511	GO:BP	ubiquitin-dependent protein catabolic process	21128	2301	GO:0019941	IBA IC,IDA,IBA IEA,ISS IC IEA,IC IEA,IDA IBA IC,IBA IC,IC IEA,IBA IC,IC IEA,IBA IC,IC,IDA IPI ISS IBA IEA,ISS,IBA IC IEA,IDA IBA IEA,IBA IC,IDA IBA IC,IDA,IC,IBA TAS IC,IBA IC,IDA IMP IBA IEA,IC IEA,IC IEA,IMP IBA IC,IC,IC IEA,IMP,IEA,IBA IC,IBA,IBA IC,IMP IBA,IBA,IMP IBA IEA,IMP IEA,IEA,IMP,IEA,IDA,IMP IEA,IDA,IMP,IEA,IDA IMP IBA IEA,IBA,IDA IBA	5702,3326,6921,5683,5688,5705,5704,5687,5700,5693,5709,5692,9978,6923,5706,6500,5713,5701,57805,5694,10213,9861,1642,5686,5684,5717,5718,5685,9112,5516,5707,8533,5719,23376,7317,8451,7874,55031,56254,6599,1499,8239,7514,8473,9958,9320,10075,23352	1	1
MOB3CwCL	TRUE	1	2.09006e-17	16765	301	285	0.946844	0.0169997	GO:0043226	GO:CC	organelle	22112	1887	GO:0110165	IDA HDA ISS TAS IEA,IDA IPI ISS IBA TAS IC IEA,IDA IPI IBA TAS IC IEA,IDA TAS IEA,IDA IBA TAS IEA,IDA ISS IBA IEA,IDA HDA,IEA,IDA HDA IBA TAS NAS IEA,IDA IBA TAS IEA,IMP IEA,ISS TAS IEA,IDA HDA,TAS,IDA IMP HDA ISS IBA TAS IEA,IDA IBA TAS NAS IEA,IBA TAS IEA,IDA ISS TAS IEA,IDA ISS TAS IEA,IDA IPI IBA TAS IEA,ISS IBA IEA,EXP IDA IPI HDA IBA TAS IEA,IDA IBA TAS IC IEA,IDA IBA TAS IEA,IDA HDA TAS IE…	5702,1650,51639,5573,1021,4678,1829,9255,1213,57703,9908,10857,10574,6726,3728,444,221830,3146,10146,27339,689,9045,6627,54888,7430,58,3326,3320,2597,3301,7280,2547,7534,10556,10575,7203,7531,9141,10856,10963,11335,10694,6281,10557,23186,10775,84617,10971,6921,54913,23028,983,11316,3066,11102,5683,8607,5688,4176,9532,5705,4172,5704,10940,7298,5687,7112,10799,1211,3939,9184,138716,5700,301,79026,5…	1	1
MOB3CwCL	TRUE	1	3.35423e-17	701	298	48	0.161074	0.0684736	GO:0019941	GO:BP	modification-dependent protein catabolic process	21128	6456	GO:0043632, GO:0051603	IBA IC,IDA,IBA IEA,ISS IC IEA,IC IEA,IDA IBA IC,IBA IC,IC IEA,IBA IC,IC IEA,IBA IC,IC,IDA IPI ISS IBA IEA,ISS,IBA IC IEA,IDA IBA IEA,IBA IC,IDA IBA IC,IDA,IC,IBA TAS IC,IBA IC,IDA IMP IBA IEA,IC IEA,IC IEA,IMP IBA IC,IC,IC IEA,IMP,IEA,IBA IC,IBA,IBA IC,IMP IBA,IBA,IMP IBA IEA,IMP IEA,IEA,IMP,IEA,IDA,IMP IEA,IDA,IMP,IEA,IDA IMP IBA IEA,IBA,IDA IBA	5702,3326,6921,5683,5688,5705,5704,5687,5700,5693,5709,5692,9978,6923,5706,6500,5713,5701,57805,5694,10213,9861,1642,5686,5684,5717,5718,5685,9112,5516,5707,8533,5719,23376,7317,8451,7874,55031,56254,6599,1499,8239,7514,8473,9958,9320,10075,23352	1	1
MOB3CwCL	TRUE	1	3.89913e-17	799	298	51	0.171141	0.0638298	GO:0051603	GO:BP	proteolysis involved in protein catabolic process	21128	14691	GO:0006508, GO:0030163	IBA IC IEA,IMP IEA,IDA ISS IEA,IBA IEA,ISS IBA IC IEA,IBA IC IEA,ISS IEA,IDA IBA IC IEA,IBA IC IEA,IMP IBA IC IEA,IBA IC IEA,IBA IC IEA,IDA IBA,IBA IC,IBA IC IEA,IDA IPI ISS IBA IEA,ISS,IBA IC IEA,IDA IBA IEA,IBA IC,IDA IBA IC IEA,IDA,IBA IC IEA,IMP IBA TAS IC,IBA IC,IDA IMP IBA IEA,IBA IC IEA,IBA IC IEA,IMP IBA IC,IC,IBA IC IEA,IMP,IEA,IBA IC,IBA,IBA IC,IMP IBA,IBA,IMP IBA IEA,IMP IEA,IEA,IMP,IE…	5702,27339,3326,6921,5683,5688,9532,5705,5704,5687,5700,5693,10197,5709,5692,9978,6923,5706,6500,5713,5701,57805,5694,10213,9861,1642,5686,5684,5717,5718,5685,9112,5516,5707,8533,5719,23376,7317,8451,7874,55031,56254,6599,1499,8239,7514,8473,9958,9320,10075,23352	1	1
MOB3CwCL	TRUE	1	4.85698e-17	535	298	42	0.14094	0.0785047	GO:0051052	GO:BP	regulation of DNA metabolic process	21128	14305	GO:0006259, GO:0019219, GO:0060255	IMP,IDA ISS,IDA,IDA,IMP,IMP,IDA IMP IC IEA,IMP,IMP,IEA,IDA IMP IC IEA,IC,IC,IDA,IC,IC,NAS,IC,IC,IDA IMP IC IEA,IDA,IDA IGI ISS IEA,IC,IEA,IC,IDA,IDA,IDA,IMP,IMP IBA,IDA IMP IEA,IC IEA,IEA,IDA TAS,IMP,IC IEA,IDA ISS IEA,ISS IEA,IDA,IMP,IDA IEA,IMP IBA	10574,3146,3326,3320,10575,7203,10856,10694,23028,983,8607,4176,4172,5591,4175,4173,5518,4174,4171,86,5984,142,6605,118460,6597,5983,64210,1025,9126,51366,5111,6602,8451,7874,23244,6599,4436,1499,8239,170506,2956,9320	1	1
MOB3CwCL	TRUE	1	5.41495e-17	1818	298	78	0.261745	0.0429043	GO:0007049	GO:BP	cell cycle	21128	2724	GO:0009987	IDA IBA TAS IEA,IEA,IMP IBA IEA,IMP,IEA,IMP,IMP ISS IEA,IBA,IBA,IMP,IBA,IMP IBA TAS IC IEA,IMP IEA,IEA,IBA IEA,IEA,IDA IBA IC IEA,IBA IEA,IMP,IBA IEA,IEA,IBA IEA,IBA IEA,IMP IEA,IDA IBA IEA,IEA,IDA IBA TAS IEA,IBA IEA,IBA IEA,IMP IC,TAS,IMP IEA,IEA,IDA IBA TAS IEA,IMP IEA,IMP,IBA IEA,IC,IC,IMP IBA NAS IEA,IEA,IBA,TAS,IMP IEA,IDA,IEA,IDA IMP IBA TAS NAS IC IEA,IBA,IMP,ISS IEA,IMP IGI,TAS,IMP ISO I…	1021,4678,1213,27339,54888,7430,3326,7280,7531,10856,84617,983,8607,4176,4172,1211,9184,301,5591,10197,84191,4175,4173,57805,5518,4174,10592,4735,4171,86,11140,988,9391,10051,51647,1642,989,6605,6597,1778,26227,5516,3843,64210,1025,5719,9126,11169,55759,5111,4134,1982,10540,6602,8451,23397,6117,2037,23244,55031,10801,7175,6599,4436,1499,24137,6732,8239,7514,1639,9918,8243,5139,2935,6774,2956,3054…	1	1
MOB3CwCL	TRUE	1	1.61567e-16	15991	301	277	0.920266	0.0173222	GO:0043229	GO:CC	intracellular organelle	22112	1890	GO:0005622, GO:0043226	IDA HDA ISS TAS IEA,IDA IPI ISS IBA TAS IC IEA,IDA IPI IBA TAS IC IEA,IDA IEA,IDA IBA TAS IEA,IDA ISS IBA IEA,IDA,IEA,IDA IBA TAS NAS IEA,IDA IBA TAS IEA,IMP IEA,ISS TAS IEA,IDA,TAS,IDA IMP ISS IBA TAS IEA,IDA IBA TAS NAS IEA,IBA TAS IEA,IDA ISS TAS IEA,IDA ISS TAS IEA,IDA IPI IBA TAS IEA,ISS IBA IEA,IDA IPI HDA IBA TAS IEA,IDA IBA TAS IC IEA,IDA IBA TAS IEA,IDA TAS IEA,IDA IMP IBA IEA,IDA HDA IS…	5702,1650,51639,5573,1021,4678,1829,9255,1213,57703,9908,10857,10574,6726,3728,444,221830,3146,10146,27339,689,9045,6627,54888,7430,58,3326,3320,2597,3301,7280,2547,7534,10556,10575,7203,7531,9141,10856,10963,11335,10694,6281,10557,23186,10775,84617,6921,54913,23028,983,11316,3066,11102,5683,8607,5688,4176,9532,5705,4172,5704,10940,7298,5687,7112,10799,1211,3939,9184,138716,5700,301,79026,5591,56…	1	1
MOB3CwCL	TRUE	1	1.63993e-16	3379	301	106	0.352159	0.0313702	GO:0005615	GO:CC	extracellular space	22112	232	GO:0005576, GO:0110165	HDA,ISS IEA,HDA,HDA,HDA,IDA ISS,HDA,IDA,HDA,HDA,HDA,HDA,HDA,HDA,HDA,HDA,HDA,HDA,HDA,HDA,HDA,HDA,HDA IBA,HDA,HDA,HDA,HDA,HDA,HDA,HDA,HDA,HDA,HDA,IDA HDA IBA IEA,IDA HDA,HDA,HDA,HDA,HDA,HDA,HDA,HDA,HDA,HDA,HDA,HDA,HDA,HDA,HDA,HDA,HDA,HDA,HDA,HDA,HDA,HDA,IDA IBA,HDA,HDA,HDA,HDA,HDA,HDA,HDA,HDA,IDA HDA,HDA IEA,HDA,HDA,HDA,HDA,HDA,HDA,HDA,HDA,HDA,HDA,HDA,HDA,HDA,HDA,HDA ISS IBA,HDA,HDA,HDA,HDA,HDA,HDA…	1829,9255,1213,10574,3728,3146,9045,54888,7430,58,3326,3320,2597,3301,7280,7534,10575,7203,7531,9141,10856,10694,6281,84617,10971,983,5683,8607,5688,5705,10940,5687,3939,301,79026,5693,5315,6767,26509,5709,5692,10294,5706,10890,5713,10121,5518,5917,10592,4735,5694,11140,3945,5576,1642,51552,3735,5686,1615,5684,47,7414,27430,989,2288,3308,2821,682,5718,5685,1965,2194,4522,6597,10808,1778,7167,2622…	1	1
MOB3CwCL	TRUE	1	1.85635e-16	33	188	21	0.111702	0.636364	CORUM:193	CORUM	PA700-20S-PA28 complex	3383	98	CORUM:0000000	CORUM,CORUM,CORUM,CORUM,CORUM,CORUM,CORUM,CORUM,CORUM,CORUM,CORUM,CORUM,CORUM,CORUM,CORUM,CORUM,CORUM,CORUM,CORUM,CORUM,CORUM	5702,5688,5705,5704,5687,5700,5693,5709,5692,5706,5713,5701,5694,10213,9861,5686,5717,5718,5685,5707,5719	1	1
MOB3CwCL	TRUE	1	2.6515e-16	201	298	27	0.090604	0.134328	GO:0006399	GO:BP	tRNA metabolic process	21128	2223	GO:0034660	IDA ISS IBA TAS IEA,IDA IBA IEA,IDA IBA IEA,IDA IEA,IDA IBA IEA,IDA IEA,IDA IBA IEA,IDA IBA IEA,IBA,IMP IGI IBA TAS,IDA IBA IEA,IDA IBA TAS IEA,IDA IBA TAS IEA,IDA IBA IC IEA,IDA IBA NAS IEA,IBA TAS IEA,IDA IBA TAS IEA,IBA,IBA TAS IEA,IMP IC IEA,IDA IBA TAS IEA,IDA IBA TAS IEA,IC,IDA ISS IBA IEA,IC,IDA IMP IBA TAS IEA,TAS IC	54888,10556,10557,10775,54913,11102,10940,10799,138716,6741,10248,2058,5917,51493,3735,1615,51520,23404,7407,1653,3376,5859,9328,6897,9329,4141,2975	1	1
MOB3CwCL	TRUE	1	3.58107e-16	881	298	52	0.174497	0.0590238	GO:0006974	GO:BP	cellular response to DNA damage stimulus	21128	2675	GO:0033554	IDA ISS IEA,IMP IEA,IDA IMP IBA TAS IC IEA,IDA TAS IC IEA,IMP,IMP,IBA TAS IEA,IDA IC IEA,IMP IBA,IBA,IDA IMP IBA TAS IC IEA,IC IEA,IBA,IBA,IMP IEA,IBA,IBA,IDA IC IEA,IBA,IMP IEA,IDA IMP IGI IBA TAS IEA,IMP IEA,IDA IMP IBA TAS IC IEA,IDA,IC,IC,IBA TAS,IMP IBA IEA,IDA IMP TAS NAS IEA,IDA IEA,IMP,IEA,IDA IMP IBA IEA,IDA,IBA,IDA IEA,IDA IBA,IDA IMP IBA IEA,IC IEA,IBA IC IEA,IMP IEA,IDA IMP IBA IC IEA…	3146,27339,2547,10856,11335,23028,983,8607,4176,4172,5591,9978,4175,4173,57805,4174,4171,86,5984,10213,142,988,1642,55602,6605,6597,5983,9112,64210,1025,8533,9126,51366,1653,11169,23376,7317,5111,6602,8451,7874,6117,23244,55031,6599,4436,23517,8243,2956,85456,9320,10075	1	1
MOB3CwCL	TRUE	1	1.4349e-15	1391	298	65	0.218121	0.046729	GO:0009057	GO:BP	macromolecule catabolic process	21128	3325	GO:0043170, GO:1901575	IBA IC IEA,IMP IEA,ISS IEA,IGI,IDA ISS IEA,IGI TAS,IBA IEA,ISS IBA IC IEA,IBA IC IEA,ISS IEA,IDA IBA IC IEA,IBA IC IEA,IDA,IMP IBA IC IEA,IBA IC IEA,IBA IC IEA,IDA IBA,IBA IC IEA,IBA IC IEA,IDA IPI ISS IBA IEA,ISS,IMP,IBA IC IEA,IDA IBA IEA,IBA IC,IDA IBA IC IEA,IDA,IBA IC IEA,IMP IBA TAS IC,IBA IC,IDA IMP IBA IEA,IBA IC IEA,IBA IC IEA,IMP IBA IC,IDA IMP,IC,IBA IC IEA,IDA IBA IEA,IDA IBA,IMP,IEA,…	5702,27339,54888,7430,3326,3320,6921,5683,5688,9532,5705,5704,10940,5687,5700,5693,10197,5709,5692,9978,6923,6741,5706,6500,5713,5701,57805,5694,10213,9861,1642,5686,5684,5717,7812,5718,5685,118460,23404,9112,5516,5707,8533,5719,23376,7317,8451,7874,55031,56254,6599,1499,23517,8239,7514,8473,2935,9958,170506,4905,85456,9320,10075,23352,23367	1	1
MOB3CwCL	TRUE	1	2.11412e-15	5482	298	146	0.489933	0.0266326	GO:0019538	GO:BP	protein metabolic process	21128	6224	GO:0043170, GO:0044238, GO:1901564	IBA IC IEA,IDA IMP ISS IBA IC IEA,IDA IBA IEA,IDA IBA IEA,IEA,IEA,IDA IBA IEA,IDA,IDA IMP IEA,TAS NAS IC IEA,IGI,IDA ISS IC IEA,IDA IGI ISS TAS IEA,IDA IMP ISS IEA,IDA IMP,IDA,IMP,IDA IEA,IMP,IDA IMP IBA IC,IDA,IDA IBA,IDA IBA IEA,IDA IMP ISS IEA,IDA IMP IBA TAS IEA,IDA IMP ISS IEA,ISS IBA IC IEA,IDA IBA IC,IBA IC IEA,IDA IMP ISS IEA,IDA IBA IC IEA,IBA TAS IC IEA,IDA IEA,IMP IBA IC IEA,IDA,IBA IC…	5702,1650,5573,1021,9255,6726,444,3146,27339,9045,7430,3326,3320,2597,3301,2547,7534,7531,9141,10856,6281,23186,6921,23028,983,3066,5683,8607,5688,9532,5705,5704,7298,5687,9184,5700,301,5591,5693,10197,5315,10471,5201,5709,5692,9978,3065,9219,6923,5202,5706,84191,6500,5713,5701,57805,5518,2058,5917,51081,86,5694,11140,10213,9861,142,9391,5576,51647,1642,3735,5686,1615,5684,5717,7812,51138,8894,55…	1	1
MOB3CwCL	TRUE	1	2.3307e-15	168	301	23	0.076412	0.136905	GO:0000781	GO:CC	chromosome, telomeric region	22112	89	GO:0098687	HDA TAS,HDA,IDA,HDA,IDA,HDA,HDA,HDA,IDA,HDA,HDA,HDA,HDA,HDA,HDA,HDA,IDA,IDA,HDA,HDA,HDA,IDA,IDA IEA	2547,11335,23028,983,3066,4176,4172,5591,9219,6741,4175,4173,4174,4171,142,1642,57459,1108,5111,6117,4436,5431,170506	1	1
MOB3CwCL	TRUE	1	3.62459e-15	233	301	26	0.0863787	0.111588	GO:0000228	GO:CC	nuclear chromosome	22112	37	GO:0005694, GO:0031981	IDA,IDA IBA IEA,IDA IC,IDA IBA IEA,IPI ISS,IPI ISS TAS,IDA IC,IPI ISS,IPI ISS,IPI ISS,IDA IEA,IPI ISS IEA,IDA,IDA,IDA,IEA,TAS,IDA,IEA,IBA,IDA,IEA,IDA IPI IBA IEA,IDA,IC,TAS	27339,10856,3066,8607,4176,4172,3065,4175,4173,4174,10592,4171,86,142,988,10051,6605,10286,9126,11169,5111,23397,6117,9918,8473,8243	1	1
MOB3CwCL	TRUE	1	6.91969e-15	6538	298	162	0.543624	0.0247782	GO:1901564	GO:BP	organonitrogen compound metabolic process	21128	22679	GO:0006807, GO:0071704	IBA IC IEA,IDA IMP ISS IBA IC IEA,IDA IBA IEA,IDA IBA IEA,IEA,IDA IMP,IDA,IEA,IDA IBA IEA,IDA,IDA IMP IEA,TAS NAS IC IEA,IGI,IDA ISS IC IEA,IDA IGI ISS TAS IEA,IDA IMP ISS IBA IEA,IDA IMP,IDA,IMP,IDA IEA,IMP,IDA IMP IBA IC,IDA,IDA IBA,IDA IBA IEA,IDA IMP ISS IEA,IDA IMP IBA TAS IEA,IDA IMP ISS IEA,ISS IBA IC IEA,IDA IBA IC,IBA IC IEA,IDA IMP ISS IEA,IDA IBA IC IEA,IBA TAS IC IEA,IDA IBA IEA,IMP I…	5702,1650,5573,1021,9255,1213,10857,6726,444,3146,27339,9045,7430,3326,3320,2597,3301,2547,7534,7531,9141,10856,6281,23186,6921,23028,983,3066,5683,8607,5688,9532,5705,5704,7298,5687,3939,9184,5700,301,5591,5693,10197,5315,10471,5201,5709,5692,9978,3065,9219,6923,5202,5706,84191,6500,5713,5701,57805,5518,2058,5917,51081,86,5694,11140,3945,10213,9861,142,9391,5576,51647,1642,3735,5686,1615,5684,47…	1	1
MOB3CwCL	TRUE	1	8.79282e-15	1927	301	73	0.242525	0.0378827	GO:0005694	GO:CC	chromosome	22112	284	GO:0043232	IDA,IDA IEA,IDA,HDA TAS IEA,IDA IBA IC IEA,IDA IMP HDA ISS IBA IEA,IDA ISS IEA,HDA,IDA HDA IC IEA,IDA IBA IC IEA,IPI HDA ISS TAS IEA,IPI HDA ISS TAS IEA,IDA IEA,IDA IBA IEA,HDA,IDA HDA IC IEA,IDA HDA IBA IC IEA,HDA,IPI HDA ISS IEA,IPI HDA ISS IEA,IDA,IDA IEA,IPI HDA ISS IEA,IBA,IDA IBA IC IEA,IEA,IDA IPI HDA ISS TAS IEA,IDA HDA ISS IBA IC IEA,IDA IBA,IDA IMP HDA IEA,IDA,IDA TAS IC IEA,HDA IBA,IEA…	4678,3146,27339,2547,10856,11335,23028,983,3066,8607,4176,4172,7112,9184,5591,3065,9219,6741,4175,4173,57805,5518,4174,4676,10592,4735,4171,86,5984,142,988,10051,1642,989,6605,57459,1108,6597,5983,9112,5516,10286,9126,11169,23376,7317,5111,10540,6602,23397,7874,6117,23244,7175,56254,6599,4436,1499,24137,1786,6732,7514,1639,9918,5431,8473,8243,170506,6774,2956,3054,85456,51780	1	1
MOB3CwCL	TRUE	1	1.05765e-14	1031	298	54	0.181208	0.0523763	GO:0030163	GO:BP	protein catabolic process	21128	7090	GO:0009057, GO:0019538, GO:1901565	IBA IC IEA,IMP IEA,IGI,IDA ISS IEA,IGI TAS,IBA IEA,ISS IBA IC IEA,IBA IC IEA,ISS IEA,IDA IBA IC IEA,IBA IC IEA,IMP IBA IC IEA,IBA IC IEA,IBA IC IEA,IDA IBA,IBA IC IEA,IBA IC IEA,IDA IPI ISS IBA IEA,ISS,IBA IC IEA,IDA IBA IEA,IBA IC,IDA IBA IC IEA,IDA,IBA IC IEA,IMP IBA TAS IC,IBA IC,IDA IMP IBA IEA,IBA IC IEA,IBA IC IEA,IMP IBA IC,IC,IBA IC IEA,IMP,IEA,IBA IC IEA,IBA,IBA IC,IMP IBA,IBA,IMP IBA IE…	5702,27339,7430,3326,3320,6921,5683,5688,9532,5705,5704,5687,5700,5693,10197,5709,5692,9978,6923,5706,6500,5713,5701,57805,5694,10213,9861,1642,5686,5684,5717,5718,5685,9112,5516,5707,8533,5719,23376,7317,8451,7874,55031,56254,6599,1499,8239,7514,8473,9958,4905,9320,10075,23352	1	1
MOB3CwCL	TRUE	1	1.23959e-14	3568	298	110	0.369128	0.0308296	GO:0006996	GO:BP	organelle organization	21128	2686	GO:0016043	IMP IBA IEA,IEA,IBA,IMP IEA,IMP,IMP IEA,IMP,ISS IEA,IMP IEA,IDA IMP IGI IBA IEA,IMP IBA,IDA,IDA,ISS,IBA,IBA TAS IEA,IMP,IMP,IMP,IMP,IMP IEA,IMP,IDA IMP,IBA IEA,ISS TAS IEA,IMP IEA,IDA IBA IEA,IDA IEA,IBA IC,IDA IBA,IDA IMP IBA IEA,IDA,IDA IBA IEA,IMP,IDA IBA IEA,IDA,IEA,IEA,ISS IEA,IDA IEA,IDA IBA TAS IEA,IBA,ISS IBA,IDA IBA IEA,IMP IC IEA,IEA,IEA,IMP ISS TAS,IDA IBA TAS IEA,ISS IBA IEA,IDA IMP I…	23277,5573,4678,64423,1213,9908,10574,3146,10146,7430,58,3326,3320,2597,7280,2547,7534,10575,7203,9141,10856,10694,6281,84617,983,8607,4176,4172,9184,301,5591,5202,4175,10890,4173,57805,5518,23344,3799,4174,10592,51081,4735,4171,86,5984,11140,142,10051,51552,83481,7812,989,2288,3308,6605,1965,1108,6597,1495,5983,1778,5516,7094,55669,25923,5719,9126,1653,23376,5111,4134,10540,6602,23397,7874,6117,…	1	1
MOB3CwCL	TRUE	1	1.27041e-14	14610	301	260	0.863787	0.017796	GO:0043231	GO:CC	intracellular membrane-bounded organelle	22112	1892	GO:0043227, GO:0043229	IDA HDA TAS IEA,IDA IPI ISS IBA TAS IC IEA,IDA IPI IBA TAS IC IEA,IEA,IDA IBA TAS IEA,IDA ISS IBA IEA,IDA,IEA,IDA IBA TAS NAS IEA,IDA IBA TAS IEA,ISS TAS IEA,TAS,IDA IMP IBA TAS,IDA IBA TAS NAS IEA,IBA TAS IEA,IDA ISS TAS IEA,TAS IEA,IDA IPI IBA TAS IEA,ISS IEA,IDA IBA TAS IC IEA,IDA IBA TAS IEA,IDA,IDA HDA TAS IEA,IDA HDA ISS IBA TAS IEA,IDA HDA ISS IEA,TAS IEA,HDA,IDA IPI IBA TAS IEA,HDA TAS IE…	5702,1650,51639,5573,1021,4678,1829,9255,1213,57703,10857,6726,3728,444,221830,3146,10146,27339,689,6627,54888,7430,3326,3320,2597,3301,7280,2547,7534,10556,10575,7531,9141,10856,10963,11335,10694,6281,10557,23186,10775,84617,6921,54913,23028,983,11316,3066,11102,5683,8607,5688,4176,5705,4172,5704,10940,7298,5687,7112,10799,1211,3939,9184,138716,5700,301,79026,5591,5693,10197,5315,26509,5709,1117…	1	1
MOB3CwCL	TRUE	1	1.55639e-14	13	298	10	0.033557	0.769231	GO:0001682	GO:BP	tRNA 5'-leader removal	21128	405	GO:0099116	IDA,IDA IBA IEA,IDA IEA,IDA IBA IEA,IDA IEA,IDA IEA,IDA IBA IEA,IBA,IGI,IDA IEA	10556,10557,10775,54913,11102,10940,10799,138716,6741,10248	1	1
MOB3CwCL	TRUE	1	1.99116e-14	4234	301	117	0.388704	0.0276334	GO:0005576	GO:CC	extracellular region	22112	198	GO:0110165	TAS,HDA,ISS IEA,HDA,HDA,HDA TAS,IDA ISS TAS IEA,HDA,IDA IEA,HDA,HDA,IDA HDA TAS IEA,HDA TAS,HDA,HDA,HDA,TAS,HDA,HDA,HDA,HDA,HDA,HDA,HDA TAS,HDA IBA,HDA,HDA,HDA,HDA TAS,HDA,HDA,HDA,HDA,HDA,HDA,IDA HDA IBA TAS IEA,IDA HDA,HDA,HDA TAS,HDA,HDA,HDA TAS,HDA,HDA,HDA,HDA,HDA TAS,TAS,HDA,HDA,HDA,HDA,HDA,HDA,HDA,HDA,TAS,TAS,TAS,HDA,HDA,HDA,IDA IBA IEA,HDA TAS,HDA,HDA,HDA TAS,ISS,TAS,HDA TAS,HDA,HDA,HDA,IDA…	5702,1829,9255,1213,10574,3728,3146,9045,54888,7430,58,3326,3320,2597,3301,7280,2547,7534,10575,7203,7531,9141,10856,10694,6281,84617,10971,983,5683,8607,5688,5705,10940,5687,3939,301,79026,5693,5315,6767,26509,5709,5692,10294,5706,10890,5713,5701,10121,5518,5917,10592,4735,5694,11140,3945,10213,9861,10916,5576,1642,51552,3735,5686,1615,5684,47,23089,5717,7414,27430,989,2288,3308,2821,682,5718,56…	1	1
MOB3CwCL	TRUE	1	3.44547e-14	1408	301	60	0.199336	0.0426136	GO:0099080	GO:CC	supramolecular complex	22112	3354	GO:0110165	ISS,IDA,IMP IEA,IDA,IEA,IDA ISS IEA,IEA,IDA,IDA IBA,IDA IBA IEA,IDA,IDA,IDA,IDA IBA IEA,IDA,ISS IEA,ISS IEA,ISS IEA,IDA IBA IEA,IDA,ISS IBA IEA,IDA ISS,IBA IEA,IEA,IC,IDA ISS IBA,IDA IBA,IEA,IDA ISS IEA,IEA,IEA,IC,ISS IEA,ISS IEA,IC,IEA,IDA IBA IEA,IDA,IDA IEA,IDA,IDA IEA,IEA,IDA IEA,IC,IDA IBA IEA,IDA,IDA,IC,IEA,IEA,TAS IEA,IDA,IEA,IDA IBA IEA,IDA IEA,IDA IEA,IMP IBA IC,IEA,ISS IBA IEA,IDA IBA	5702,1213,9908,10574,3728,10146,54888,7430,58,7280,10575,7203,10694,84617,983,5683,9532,5687,9184,301,79026,5701,3799,4735,86,83481,1503,7812,7414,989,2288,6605,5685,1965,6597,10808,1778,9112,1781,1025,1653,4134,10540,6602,57532,10801,7175,6599,9898,1499,24137,7514,10979,1639,8243,170506,1290,2023,1832,23367	1	1
MOB3CwCL	TRUE	1	4.70791e-14	87	298	18	0.0604027	0.206897	GO:0032392	GO:BP	DNA geometric change	21128	8004	GO:0071103	ISS,IEA,IEA,IEA,IEA,IDA IBA IEA,IDA IEA,IBA,IDA IBA IEA,IDA IBA IEA,IDA IEA,IDA IBA IEA,IEA,IEA,IEA,IDA,IBA,IDA IEA	3146,10146,2547,10856,8607,4176,4172,301,4175,4173,4174,4171,5984,1108,5983,1653,6117,170506	1	1
MOB3CwCL	TRUE	1	5.53836e-14	12	301	9	0.0299003	0.75	GO:0017101	GO:CC	aminoacyl-tRNA synthetase multienzyme complex	22112	792	GO:0140535, GO:1902494	IDA,IDA IBA IEA,IDA IEA,IDA IBA IEA,IDA IBA IEA,IDA IEA,IDA IEA,IDA IBA IEA,IDA IBA IEA	9255,2058,5917,3735,1615,51520,3376,5859,4141	1	1
MOB3CwCL	TRUE	1	8.90654e-14	5724	298	146	0.489933	0.0255066	GO:0051171	GO:BP	regulation of nitrogen compound metabolic process	21128	14399	GO:0006807, GO:0019222	IDA IC IEA,IDA IBA TAS IEA,IEA,IDA IMP,IC,NAS,IMP,IEA,IDA IBA,IDA IMP,IDA IMP IGI ISS IBA,IEA,ISS IEA,IMP IGI,IDA ISS IC IEA,IDA IGI ISS IEA,IDA IMP IEA,IDA IMP,IDA IMP,IDA IEA,IMP,IMP,IDA IEA,IMP,IDA IMP IBA IC IEA,IDA IMP IBA IEA,IMP,IDA IEA,IDA IBA,IDA,TAS,IDA IMP ISS IBA IEA,IEA,IMP IBA IC IEA,IDA IMP IBA TAS IC IEA,IC,IDA IMP ISS IEA,IDA NAS IC IEA,IC,IEA,IDA IEA,IMP,IDA,IEA,ISS IBA IEA,IDA …	5702,5573,1021,1213,57703,9908,10574,6726,3728,444,3146,27339,54888,7430,3326,3320,2597,3301,2547,7534,10575,7203,7531,9141,10856,11335,10694,6281,23186,10971,6921,23028,983,3066,8607,4176,9532,5705,4172,5704,7298,5687,9184,5700,79026,5591,10197,5315,10471,5201,5709,11171,9978,3065,9219,6923,5202,5706,6500,4175,5701,4173,57805,5518,2058,4174,4171,86,5984,11140,10213,142,10916,988,9391,5576,1642,3…	1	1
MOB3CwCL	TRUE	1	1.51802e-13	5882	298	148	0.496644	0.0251615	GO:0080090	GO:BP	regulation of primary metabolic process	21128	18924	GO:0019222, GO:0044238	IDA IC IEA,IDA IBA TAS IEA,IEA,IDA IMP,IC,NAS,IMP,IEA,IDA IBA,IDA IMP,IDA IMP IGI ISS IBA,IEA,ISS IEA,IMP IGI,IDA ISS IC IEA,IDA IGI ISS IEA,IDA IMP IEA,IDA IMP,IDA IMP,IDA IEA,IMP,IMP,IDA IEA,IMP,IDA IMP IBA IC IEA,IDA IMP IBA IEA,IMP,IDA IEA,IDA IBA,IDA,TAS,IDA IMP ISS IBA IEA,IEA,IMP IBA IC IEA,IDA IMP IBA TAS IC IEA,IC,IDA IMP ISS IEA,IDA NAS IC IEA,IC,IEA,IDA IEA,IMP,IDA,IEA,IBA,ISS IBA IEA,…	5702,5573,1021,1213,57703,9908,10574,6726,3728,444,3146,27339,54888,7430,3326,3320,2597,3301,2547,7534,10575,7203,7531,9141,10856,11335,10694,6281,23186,10971,6921,23028,983,3066,8607,4176,9532,5705,4172,5704,7298,5687,9184,5700,301,79026,5591,10197,5315,10471,5201,5709,11171,9978,3065,9219,6923,5202,5706,6500,4175,5701,4173,57805,5518,2058,4174,4171,86,5984,11140,10213,142,10916,988,9391,5576,16…	1	1
MOB3CwCL	TRUE	1	1.98343e-13	1941	298	74	0.248322	0.0381247	GO:0033554	GO:BP	cellular response to stress	21128	8768	GO:0006950, GO:0051716	IDA,IDA ISS IEA,IMP IEA,IMP,IBA IEA,IBA IEA,IDA IMP,IDA IMP IBA TAS IC IEA,IDA,IDA TAS IC IEA,IMP,IMP,IBA TAS IEA,IEA,IDA IC IEA,IMP IBA,IBA,IBA,IDA IMP IBA TAS IC IEA,TAS IC IEA,IBA IEA,IBA,IBA,IMP IEA,IBA,IBA,IDA IC IEA,IBA,IEA,IMP IEA,IDA IMP IGI IBA TAS IEA,IMP IEA,IDA IMP IBA TAS IC IEA,IMP,IDA,IC,IDA IMP ISS NAS IEA,IC,IEA,IBA TAS,IMP IBA IEA,IEA,IDA IMP TAS NAS IEA,IDA IEA,IMP,IEA,IDA IMP …	1021,3146,27339,7430,3326,3320,3301,2547,7531,10856,11335,23028,983,3066,8607,4176,4172,301,5591,9978,5706,4175,4173,57805,4174,4171,86,5984,11140,10213,142,988,1642,51520,55602,6605,1965,6597,1495,5983,9112,5516,64210,1025,8533,9126,51366,1653,11169,23376,7317,5111,6602,8451,7874,6117,5859,23244,55031,7175,7266,6599,4436,1499,23517,8243,170506,10985,2956,85456,9919,9320,10075,2023	1	1
MOB3CwCL	TRUE	1	2.04935e-13	95	298	18	0.0604027	0.189474	GO:0071103	GO:BP	DNA conformation change	21128	17522	GO:0051276	ISS,IEA,IEA,IEA,IEA,IDA IBA IEA,IDA IEA,IBA,IDA IBA IEA,IDA IBA IEA,IDA IEA,IDA IBA IEA,IEA,IEA,IEA,IDA,IBA,IDA IEA	3146,10146,2547,10856,8607,4176,4172,301,4175,4173,4174,4171,5984,1108,5983,1653,6117,170506	1	1
MOB3CwCL	TRUE	1	2.04935e-13	81	298	17	0.057047	0.209877	GO:0032508	GO:BP	DNA duplex unwinding	21128	8078	GO:0032392	IEA,IEA,IEA,IEA,IDA IBA IEA,IDA IEA,IBA,IDA IBA IEA,IDA IBA IEA,IDA IEA,IDA IBA IEA,IEA,IEA,IEA,IDA,IBA,IEA	10146,2547,10856,8607,4176,4172,301,4175,4173,4174,4171,5984,1108,5983,1653,6117,170506	1	1
MOB3CwCL	TRUE	1	2.4969e-13	2560	298	87	0.291946	0.0339844	GO:0051246	GO:BP	regulation of protein metabolic process	21128	14445	GO:0019538, GO:0051171, GO:0060255, GO:0080090	IC IEA,IDA IBA IEA,IEA,IDA,IDA,IGI,IDA ISS IC IEA,IDA IGI ISS IEA,IDA IMP IEA,IDA IMP,IDA,IDA IEA,IMP,IMP,IDA,IMP ISS,IMP IEA,IDA IMP ISS IEA,IC IEA,IEA,IDA IEA,IDA,IEA,ISS IEA,IDA IBA,ISS IEA,IDA,IDA,IEA,IPI IMP,IMP,ISS,IDA,IC IEA,IDA,IC IEA,IDA,NAS,IDA IMP IEA,TAS IEA,IMP IEA,IDA IBA IEA,IMP,IMP,IDA ISS,IC,IEA,ISS IEA,IBA,IDA,TAS,IEA,IDA,IC,IMP IBA,NAS,IDA IMP IBA,IDA IEA,IEA,IMP,IDA,IDA,IMP,ID…	5702,5573,6726,444,3146,7430,3326,3320,2597,3301,2547,7531,9141,10856,6281,23028,3066,9532,5705,5704,7298,9184,5700,5591,10197,5315,10471,5201,5709,9978,3065,6923,5202,5706,6500,5701,57805,5518,2058,11140,10213,5576,1642,5684,7812,51138,2821,1965,23404,9112,3843,5707,1025,8533,51366,1653,23376,1982,8451,7874,5859,9733,55031,9689,7175,56254,5447,6599,1499,8239,7514,10979,8473,2935,170506,10985,677…	1	1
MOB3CwCL	TRUE	1	3.03983e-13	16	298	10	0.033557	0.625	GO:0099116	GO:BP	tRNA 5'-end processing	21128	20246	GO:0000966, GO:0008033	IDA,IDA IBA IEA,IDA IEA,IDA IBA IEA,IDA IEA,IDA IEA,IDA IBA IEA,IBA,IGI,IDA IEA	10556,10557,10775,54913,11102,10940,10799,138716,6741,10248	1	1
MOB3CwCL	TRUE	1	4.22691e-13	300	298	28	0.0939597	0.0933333	GO:0006302	GO:BP	double-strand break repair	21128	2167	GO:0006281	ISS,IMP,IDA IMP IBA TAS IC IEA,IDA IC,IMP,IDA IC,IBA,IBA,IDA IMP IBA TAS IC IEA,IBA,IBA,IBA,IBA,IDA IC,IMP,IDA IMP IBA,IC,IC,IMP IBA IEA,IDA,IMP IBA,IDA,IC IEA,IMP IBA IC,IC,IEA,IMP IBA,IMP IBA	3146,27339,2547,10856,23028,8607,4176,4172,5591,4175,4173,4174,4171,86,10213,142,6605,6597,9112,64210,51366,1653,6602,6117,6599,4436,85456,9320	1	1
MOB3CwCL	TRUE	1	8.24523e-13	320	301	27	0.089701	0.084375	GO:0034774	GO:CC	secretory granule lumen	22112	1575	GO:0030141, GO:0060205	TAS,TAS,TAS,TAS,TAS,TAS,TAS,TAS,TAS,TAS,TAS,TAS,TAS,TAS,TAS,TAS,TAS,TAS,TAS,TAS,TAS,TAS,TAS,TAS,TAS,TAS,TAS	5702,3728,3146,3326,3320,2547,10694,5683,5315,5709,5713,5701,10213,9861,10916,5686,47,5717,7414,2821,5718,1778,5707,5719,51097,23191,10075	1	1
MOB3CwCL	TRUE	1	8.24523e-13	10	301	8	0.0265781	0.8	GO:0030681	GO:CC	multimeric ribonuclease P complex	22112	972	GO:0030677	IDA IBA TAS,IDA IBA IEA,IDA,IDA,IDA,IDA IBA IEA,IDA IBA TAS,IDA IEA	10556,10557,10775,54913,11102,10940,10799,10248	1	1
MOB3CwCL	TRUE	1	1.00874e-12	323	301	27	0.089701	0.0835913	GO:0060205	GO:CC	cytoplasmic vesicle lumen	22112	2297	GO:0031410, GO:0031983, GO:0070013	TAS,TAS,TAS,TAS,TAS,TAS,TAS,TAS,TAS,TAS,TAS,TAS,TAS,TAS,TAS,TAS,TAS,TAS,TAS,TAS,TAS,TAS,TAS,TAS,TAS,TAS,TAS	5702,3728,3146,3326,3320,2547,10694,5683,5315,5709,5713,5701,10213,9861,10916,5686,47,5717,7414,2821,5718,1778,5707,5719,51097,23191,10075	1	1
MOB3CwCL	TRUE	1	1.14349e-12	325	301	27	0.089701	0.0830769	GO:0031983	GO:CC	vesicle lumen	22112	1235	GO:0031982, GO:0043233	TAS,TAS,TAS,TAS,TAS,TAS,TAS,TAS,TAS,TAS,TAS,TAS,TAS,TAS,TAS,TAS,TAS,TAS,TAS,TAS,TAS,TAS,TAS,TAS,TAS,TAS,TAS	5702,3728,3146,3326,3320,2547,10694,5683,5315,5709,5713,5701,10213,9861,10916,5686,47,5717,7414,2821,5718,1778,5707,5719,51097,23191,10075	1	1
MOB3CwCL	TRUE	1	2.22085e-12	1378	301	56	0.186047	0.0406386	GO:0015630	GO:CC	microtubule cytoskeleton	22112	713	GO:0005856	IEA,IDA IEA,IDA IBA IEA,IDA,IEA,IEA,IEA,IBA,ISS,IDA,IDA IBA IEA,IDA IEA,IDA,IDA,IDA,IDA IEA,IDA IBA IEA,IDA,IDA IEA,IEA,ISS IEA,IDA,IEA,IDA,IDA,IEA,IDA IEA,IDA TAS IEA,NAS,IDA IBA TAS IEA,IBA IEA,IDA IEA,IDA,IDA IEA,IBA IEA,IEA,IDA IEA,IEA,IDA IPI IBA NAS IEA,IDA,IEA,IDA IPI IBA IEA,IDA,IDA IBA IEA,IDA,IDA,IDA TAS IEA,IDA IBA IEA,IDA IBA,TAS,IDA IEA,IDA IEA,IBA TAS IEA,IDA IMP IBA IEA,IDA,IDA IBA	5573,1021,1213,10574,27339,54888,7430,58,2597,3301,7280,10575,7203,10856,11335,10694,84617,54913,983,8607,9532,4172,1211,5693,5692,6500,57805,10121,5518,3799,4735,9391,5576,51647,989,2288,1108,10808,1778,9112,5516,1781,10286,64210,9126,5111,4134,10540,10801,8615,7175,1499,24137,1639,8243,23352	1	1
MOB3CwCL	TRUE	1	2.70719e-12	11	301	8	0.0265781	0.727273	GO:0000172	GO:CC	ribonuclease MRP complex	22112	28	GO:0005732, GO:1902555	IDA,IEA,IBA TAS IEA,IDA IBA,IDA IBA IEA,IBA,IBA,IDA IEA	10556,10557,10775,54913,10940,10799,138716,10248	1	1
MOB3CwCL	TRUE	1	2.73216e-12	1270	298	56	0.187919	0.0440945	GO:0022402	GO:BP	cell cycle process	21128	6990	GO:0007049, GO:0009987	TAS,IMP,IMP,IEA,IMP,IMP IBA TAS IC IEA,IBA,IDA IBA IC IEA,IBA IEA,IMP,IBA,IEA,IBA,IBA,IMP,IDA IBA IEA,IDA IBA TAS IEA,IBA,IBA,IC,IMP,IEA,IDA IBA TAS IEA,IMP IEA,IMP,IBA,IC,IC,IMP IBA NAS,IEA,IMP IEA,IEA,IMP IBA NAS IC,ISS IEA,IMP IGI,IMP ISO IBA,IC IEA,TAS IEA,IDA IMP IBA IEA,IPI IBA IEA,IMP,IBA,IMP IBA,IC,IEA,IDA IMP IEA,IMP IBA,IDA IEA,IEA,IEA,IMP IBA,IDA IMP IBA NAS IEA,IMP IBA TAS IC IEA,IEA,…	1021,1213,27339,54888,7430,983,4172,9184,301,5591,10197,84191,4175,4173,57805,5518,10592,4735,4171,86,988,9391,10051,51647,1642,989,6605,6597,1778,26227,64210,5719,9126,5111,4134,10540,6602,8451,23397,23244,55031,10801,7175,6599,4436,1499,24137,6732,8239,7514,1639,9918,8243,5139,2935,2956	1	1
MOB3CwCL	TRUE	1	2.79357e-12	41	301	12	0.0398671	0.292683	GO:0101031	GO:CC	chaperone complex	22112	3400	GO:0140535	IDA IPI IBA TAS IEA,IDA IEA,IDA IPI IBA TAS IEA,IDA IPI IBA TAS IEA,IPI,IDA,IDA IPI IBA TAS IEA,IPI,IPI,IC,IC,IDA IEA	10574,3326,10575,7203,10856,10963,10694,8607,9532,10471,5202,11140	1	1
MOB3CwCL	TRUE	1	2.81929e-12	306	205	35	0.170732	0.114379	KEGG:05016	KEGG	Huntington disease	8091	407	KEGG:00000	KEGG,KEGG,KEGG,KEGG,KEGG,KEGG,KEGG,KEGG,KEGG,KEGG,KEGG,KEGG,KEGG,KEGG,KEGG,KEGG,KEGG,KEGG,KEGG,KEGG,KEGG,KEGG,KEGG,KEGG,KEGG,KEGG,KEGG,KEGG,KEGG,KEGG,KEGG,KEGG,KEGG,KEGG,KEGG	5702,1213,7280,23186,84617,3066,5683,5688,5705,5704,5687,1211,5700,5693,5709,5692,3065,5706,5713,5701,10121,3799,5694,10213,9861,5686,5684,5717,5718,5685,5707,5719,10540,1639,5431	1	1
MOB3CwCL	TRUE	1	2.8583e-12	299	298	27	0.090604	0.090301	GO:0051054	GO:BP	positive regulation of DNA metabolic process	21128	14307	GO:0006259, GO:0010604, GO:0045935, GO:0051052	IMP,IDA ISS,IDA,IDA,IMP,IMP,IDA IEA,IMP,IEA,IDA IEA,IDA,IDA IC IEA,IDA,IDA IGI,IC,IEA,IC,IDA,IDA,IDA IMP,IC IEA,IDA,IC IEA,IEA,ISS IEA,IDA,IMP	10574,3146,3326,3320,10575,7203,10856,10694,983,8607,5591,86,5984,142,6605,118460,6597,5983,64210,5111,6602,7874,6599,4436,1499,8239,170506	1	1
MOB3CwCL	TRUE	1	4.87847e-12	19	188	14	0.0744681	0.736842	CORUM:181	CORUM	26S proteasome	3383	92	CORUM:0000000	CORUM,CORUM,CORUM,CORUM,CORUM,CORUM,CORUM,CORUM,CORUM,CORUM,CORUM,CORUM,CORUM,CORUM	5702,5688,5705,5704,5687,5700,5693,5692,5706,5701,5694,5686,5685,5719	1	1
MOB3CwCL	TRUE	1	1.03183e-11	20	188	14	0.0744681	0.7	CORUM:32	CORUM	PA700 complex	3383	15	CORUM:0000000	CORUM,CORUM,CORUM,CORUM,CORUM,CORUM,CORUM,CORUM,CORUM,CORUM,CORUM,CORUM,CORUM,CORUM	5702,5705,5704,5700,5709,5706,5713,5701,10213,9861,5717,5718,5707,5719	1	1
MOB3CwCL	TRUE	1	3.39618e-11	1787	298	66	0.221477	0.0369334	GO:0006508	GO:BP	proteolysis	21128	2299	GO:0019538	IBA IC IEA,IDA,IDA,IMP IEA,IDA ISS IEA,IDA,IMP,IDA,IBA IEA,TAS,IMP,ISS IBA IC IEA,IBA IC IEA,IMP ISS IEA,IDA IBA IC IEA,IBA TAS IC IEA,IMP IBA IC IEA,IBA IC IEA,IDA IBA IC IEA,IDA IBA,IBA IC,IBA IC IEA,IDA IPI ISS IBA IEA,IMP,ISS,IBA IC IEA,IDA IBA IEA,IBA IC,IDA IBA IC IEA,IDA,IBA IC IEA,IMP IBA TAS IC IEA,IBA IC,IEA,IDA IMP IBA IEA,IBA IC IEA,IMP IBA IC IEA,IMP IBA IC,IDA IMP,IEA,IC,IBA IC IEA,…	5702,444,3146,27339,3326,2597,9141,6281,6921,983,3066,5683,5688,9532,5705,5704,5687,5700,5693,10197,5709,5692,9978,3065,6923,5706,6500,5713,5701,57805,5694,10213,9861,142,1642,5686,5684,5717,51138,2821,5718,5685,9112,5516,5707,8533,5719,23376,7317,8451,7874,9733,55031,56254,5447,6599,1499,8239,7514,8473,9958,6774,9320,10075,23352,2023	1	1
MOB3CwCL	TRUE	1	3.39618e-11	23	298	10	0.033557	0.434783	GO:0000966	GO:BP	RNA 5'-end processing	21128	291	GO:0006396	IDA,IDA IBA IEA,IDA IEA,IDA IBA IEA,IDA IEA,IDA IEA,IDA IBA IEA,IBA,IGI,IDA IEA	10556,10557,10775,54913,11102,10940,10799,138716,6741,10248	1	1
MOB3CwCL	TRUE	1	4.95939e-11	142	205	23	0.112195	0.161972	KEGG:05017	KEGG	Spinocerebellar ataxia	8091	408	KEGG:00000	KEGG,KEGG,KEGG,KEGG,KEGG,KEGG,KEGG,KEGG,KEGG,KEGG,KEGG,KEGG,KEGG,KEGG,KEGG,KEGG,KEGG,KEGG,KEGG,KEGG,KEGG,KEGG,KEGG	5702,5683,5688,5705,5704,5687,5700,5693,5709,5692,5706,5713,5701,5694,10213,9861,5686,5684,5717,5718,5685,5707,5719	1	1
MOB3CwCL	TRUE	1	6.39317e-11	2138	298	73	0.244966	0.0341441	GO:0044248	GO:BP	cellular catabolic process	21128	11644	GO:0009056, GO:0044237	IBA IC,IEA,IMP IEA,ISS IEA,IDA,TAS,TAS,IBA IEA,ISS IC IEA,IC IEA,IDA IBA IC,IBA IC,IDA,IC IEA,IBA IC,IC IEA,IBA IC,IC,IDA IPI ISS IBA IEA,ISS,IMP,IBA IC IEA,IDA IBA IEA,IBA IC,IDA IBA IC,IDA,IC,IEA,IBA TAS IC,IBA IC,IDA IMP IBA IEA,IC IEA,IC IEA,IMP IBA IC,IDA IMP,IC,IC IEA,IDA IBA IEA,IDA IBA,IBA,IMP,IEA,IDA,IBA IC,IBA,IBA IC,IDA IMP ISS IBA IEA,IBA,IMP,IMP IBA IEA,IMP IEA,IEA,NAS,IMP,IEA,IEA,ID…	5702,1213,3146,54888,3326,3320,2597,6921,5683,5688,5705,5704,10940,5687,5700,5693,5709,5692,9978,6923,6741,5706,6500,5713,5701,57805,5694,11140,10213,9861,1642,5686,5684,5717,7812,5718,5685,118460,23404,7167,9112,5516,10558,5707,8533,5719,23376,7317,1982,8451,7874,55031,523,56254,5447,6599,1499,10994,23517,8239,7514,6829,8473,2935,9958,170506,6774,85456,9919,9320,10075,23352,23367	1	1
MOB3CwCL	TRUE	1	7.82229e-11	2148	298	73	0.244966	0.0339851	GO:1901575	GO:BP	organic substance catabolic process	21128	22686	GO:0009056, GO:0071704	IBA IC IEA,IMP IEA,ISS IEA,IGI,IDA ISS IEA,IGI TAS,IBA IEA,IBA IEA,ISS IBA IC IEA,IBA IC IEA,ISS IEA,IDA IBA IC IEA,IBA IC IEA,IDA,IMP IBA IC IEA,NAS,IBA IC IEA,IBA IC IEA,IDA IBA,IBA IEA,IBA IC IEA,IBA IC IEA,IDA IPI ISS IBA IEA,ISS,IMP,IBA IC IEA,IDA IBA IEA,IBA IC,IDA IBA IC IEA,IDA,IBA IC IEA,IMP IBA TAS IC,IBA IC,IDA IMP IBA IEA,IBA IC IEA,IBA IC IEA,IMP IBA IC,IDA IMP,IBA IEA,IC,IBA IC IEA,…	5702,27339,54888,7430,3326,3320,2597,6921,5683,5688,9532,5705,5704,10940,5687,3939,5700,5693,10197,5315,5709,5692,9978,6923,6741,5706,6500,5713,5701,57805,5694,10213,9861,1642,5686,5684,5717,7812,2821,5718,5685,118460,23404,7167,9112,5516,5707,8533,5719,23376,7317,8451,7874,55031,56254,6599,1499,10994,23517,8239,7514,8473,2935,9958,170506,6774,4905,85456,9320,10075,23352,2023,23367	1	1
MOB3CwCL	TRUE	1	8.11952e-11	219	298	22	0.0738255	0.100457	GO:0006457	GO:BP	protein folding	21128	2267	GO:0009987	IDA IBA TAS IEA,IBA IEA,IBA TAS IEA,IBA TAS IEA,IDA IBA TAS IEA,IDA IBA TAS IEA,IMP,TAS,IEA,IDA IBA IEA,TAS,IDA IBA NAS IEA,IDA IBA IEA,IBA TAS,IDA IBA IEA,IDA IBA NAS IEA,IBA,IDA IBA TAS,IBA,IBA IEA,IDA IBA TAS,IEA	10574,3326,3320,3301,10575,7203,9141,10856,10963,10694,9532,10471,5201,6767,10294,5202,11140,2288,3308,10808,7266,5903	1	1
MOB3CwCL	TRUE	1	1.17359e-10	2609	298	82	0.275168	0.0314297	GO:0009056	GO:BP	catabolic process	21128	3324	GO:0008152	IBA IC IEA,IEA,IMP IEA,IMP IEA,ISS IEA,IGI,IDA ISS IEA,IGI TAS,IBA TAS IEA,IBA IEA,ISS IBA IC IEA,IBA IC IEA,ISS IEA,IDA IBA IC IEA,IBA IC IEA,IDA,IMP IBA IC IEA,NAS,IBA IC IEA,IBA IC IEA,IDA IBA,IBA IEA,IBA IC IEA,IBA IC IEA,IDA IPI ISS IBA IEA,ISS,IMP,IBA IC IEA,IDA IBA IEA,IBA IC,IDA IBA IC IEA,IDA,IBA IC IEA,IEA,IMP IBA TAS IC,IBA IC,IDA IMP IBA IEA,IBA IC IEA,IBA IC IEA,IMP IBA IC,IDA IMP,IB…	5702,1213,3146,27339,54888,7430,3326,3320,2597,6921,5683,5688,9532,5705,5704,10940,5687,3939,5700,5693,10197,5315,5709,5692,9978,6923,6741,5706,6500,5713,5701,57805,5694,11140,10213,9861,1642,5686,5684,5717,7812,2821,5718,5685,118460,23404,7167,9112,5516,10558,5707,8533,5719,23376,7317,1982,8451,7874,55031,523,56254,5447,6599,1499,10994,23517,8239,7514,6829,8473,2935,9958,170506,6774,4905,85456,9…	1	1
MOB3CwCL	TRUE	1	1.20265e-10	630	298	36	0.120805	0.0571429	GO:0034660	GO:BP	ncRNA metabolic process	21128	9222	GO:0016070	IMP,IDA ISS IBA TAS IEA,IDA IBA IEA,IDA IBA IEA,IDA IBA IEA,IDA IBA IEA,IDA IEA,IDA IBA IEA,IDA IBA IEA,IBA,IDA,IMP IGI IBA TAS,IDA IBA IEA,IDA IBA TAS IEA,IDA IBA TAS IEA,IDA IBA IC IEA,IDA IBA NAS IEA,IBA TAS IEA,IDA IBA TAS IEA,IBA IEA,IMP,IBA TAS IEA,IBA TAS IEA,IMP IC IEA,IDA IBA TAS IEA,IMP IBA IEA,IDA IBA TAS IEA,IC,IDA ISS IBA IEA,IC,IMP ISS IBA IEA,IEA,IDA IMP IBA TAS IEA,IDA IMP IEA,IBA…	9045,54888,10556,10557,10775,54913,11102,10940,10799,138716,5591,6741,10248,2058,5917,51493,3735,1615,51520,118460,6597,23404,7407,1653,3376,55759,5859,9328,6897,9329,23517,9631,4141,6774,23195,2975	1	1
MOB3CwCL	TRUE	1	1.36189e-10	2399	301	74	0.245847	0.0308462	GO:0005856	GO:CC	cytoskeleton	22112	401	GO:0043232	IDA IEA,IDA IEA,IDA IBA IEA,IDA,ISS IEA,IEA,IEA,IDA TAS IEA,IDA IMP IBA IEA,ISS IEA,IDA,IDA IBA IEA,IDA IEA,IDA TAS,IDA,IDA,IDA IEA,IDA IBA IEA,IDA,IDA IEA,IEA,ISS IEA,IDA,IEA,IDA,IDA,IDA,IDA,IEA,IEA,IDA IEA,IDA TAS IEA,NAS,IDA IBA TAS IEA,IDA IBA IEA,IDA IEA,IDA,IDA IEA,IDA ISS IBA IEA,ISS IBA TAS IEA,IDA ISS IBA IEA,IEA,IDA IEA,IEA,IEA,IDA IPI IBA NAS IEA,IDA IEA,IEA,IEA,IDA IPI IBA IEA,IDA,IDA…	5573,1021,1213,10574,3728,27339,54888,7430,58,2597,3301,7280,10575,7203,10856,11335,10694,84617,54913,983,8607,9532,4172,1211,301,79026,5693,5692,6500,10890,57805,10121,5518,3799,4735,9391,5576,51647,83481,7414,989,2288,1108,1495,10808,1778,9112,5516,7094,1781,10286,64210,9126,5111,4134,10540,2037,10801,8615,7175,7266,8030,1499,24137,8239,9208,10979,1639,31,8243,23195,85456,23352,1832	1	1
MOB3CwCL	TRUE	1	1.45836e-10	23	301	9	0.0299003	0.391304	GO:0005839	GO:CC	proteasome core complex	22112	388	GO:0000502, GO:0140535, GO:1902494	IDA ISS IBA IEA,IDA ISS IBA IEA,IDA ISS IBA TAS NAS IEA,IDA ISS IBA IEA,IDA ISS IBA IEA,IDA ISS IBA IEA,IDA ISS IBA IEA,IDA ISS IBA IEA,IDA ISS IBA IEA	5683,5688,5687,5693,5692,5694,5686,5684,5685	1	1
MOB3CwCL	TRUE	1	1.53902e-10	251	298	23	0.0771812	0.0916335	GO:0033044	GO:BP	regulation of chromosome organization	21128	8469	GO:0033043, GO:0051276	IMP,IMP,IMP,IMP IEA,IMP,IMP IEA,IBA IC,IDA,IEA,IMP IC IEA,ISS,IDA,IC,IC,IC IEA,IDA,TAS,IMP,IC IEA,IMP ISS IEA,IMP,IDA,IMP	10574,10575,7203,10856,10694,8607,9184,10592,4171,86,142,10051,6605,6597,6602,23397,7874,7175,6599,1499,1786,9918,170506	1	1
MOB3CwCL	TRUE	1	1.82432e-10	16	301	8	0.0265781	0.5	GO:0030677	GO:CC	ribonuclease P complex	22112	968	GO:1902555, GO:1990904	IDA IBA TAS,IDA IBA IEA,IDA IBA IEA,IDA IEA,IDA IEA,IDA IBA IEA,IDA IBA TAS IEA,IDA IEA	10556,10557,10775,54913,11102,10940,10799,10248	1	1
MOB3CwCL	TRUE	1	3.92434e-10	6851	298	154	0.516779	0.0224785	GO:0060255	GO:BP	regulation of macromolecule metabolic process	21128	15399	GO:0019222, GO:0043170	IDA IC IEA,IDA IMP IBA TAS IEA,IDA IMP IEA,IDA IMP,IC,NAS,IMP,IEA,IDA IBA,IDA IMP,IDA IMP IGI ISS IBA,IDA IMP,IEA,ISS IEA,IMP IGI,ISS,IDA ISS IC IEA,IDA IGI ISS IEA,IDA IMP IEA,IDA IMP,IDA IMP,IDA IEA,IMP,IMP,IDA IEA,IDA IMP,IDA IMP IBA IC IEA,IDA IMP IBA IEA,IMP,IDA IEA,IDA IBA IEA,IDA,TAS,IDA IMP ISS IBA IEA,IEA,IMP ISS IBA IC IEA,IDA IMP IBA TAS IC IEA,IC,IDA IMP ISS IEA,IDA NAS IC IEA,IC,IEA,…	5702,5573,1021,1213,57703,9908,10574,6726,3728,444,3146,10146,27339,54888,7430,58,3326,3320,2597,3301,2547,7534,10575,7203,7531,9141,10856,11335,10694,6281,23186,10971,6921,23028,983,3066,8607,4176,9532,5705,4172,5704,7298,5687,9184,5700,301,79026,5591,10197,5315,10471,5201,5709,11171,9978,3065,9219,6923,6741,5202,5706,6500,4175,5701,4173,57805,5518,2058,4174,4171,86,5984,11140,10213,142,10916,98…	1	1
MOB3CwCL	TRUE	1	4.66424e-10	8262	298	175	0.587248	0.0211813	GO:0071840	GO:BP	cellular component organization or biogenesis	21128	18026	GO:0009987	IMP IBA IEA,IC,IEA,IDA ISS IBA,IMP,IMP IEA,IMP IBA,IMP IEA,IMP,IDA IMP IEA,IEA,IDA IGI ISS IEA,IMP IEA,IDA IMP,IMP IBA,IC,IDA IMP IGI IBA IEA,IMP IBA,IDA IMP ISS IEA,IDA ISS NAS IEA,ISS,IBA,IBA TAS IEA,IDA IMP,IEA,IMP,IMP IEA,IMP,IDA IMP IBA IEA,IDA IBA NAS IEA,IMP IEA,IDA IMP IC,IEA,IEA,IBA,IBA IEA,IEA,IDA IEA,ISS TAS IEA,IDA IMP HDA ISS IC IEA,IDA IMP IBA IEA,IDA IBA IEA,IEA,IDA IEA,IBA IEA,IMP…	23277,51639,5573,4678,1829,64423,1213,9908,10574,3728,444,3146,10146,27339,9045,6627,7430,58,3326,3320,2597,7280,2547,7534,10556,10575,7203,9141,10856,11335,10694,6281,10557,23186,10775,84617,54913,23028,983,3066,8607,4176,5705,4172,10799,1211,9184,301,79026,5591,10471,5201,26509,11171,3065,9219,6923,10248,5202,5706,84191,4175,10890,4173,57805,5518,2058,23344,3799,4174,4676,10592,51081,4735,4171,…	1	1
MOB3CwCL	TRUE	1	5.53663e-10	321	298	25	0.0838926	0.0778816	GO:0031647	GO:BP	regulation of protein stability	21128	7700	GO:0065008	IMP,IMP,IEA,IBA,IMP IBA,ISS,IMP,IMP,IC,IMP,IC,IDA IBA,IEA,IC IEA,IC IEA,IC IEA,IDA,IBA,IMP,IDA IMP IBA,IMP,IBA,IMP,IDA,IMP	1650,10574,444,3326,3320,2597,10575,7203,10856,10694,8607,9532,5591,10471,5201,5202,57805,11140,55602,7874,1500,55031,8239,3054,9919	1	1
MOB3CwCL	TRUE	1	6.09077e-10	252	301	21	0.0697674	0.0833333	GO:0000775	GO:CC	chromosome, centromeric region	22112	86	GO:0098687	IDA ISS IBA,IDA IBA IEA,IDA IEA,IEA,IC,IEA,IEA,IC,IC,IEA,TAS IEA,IDA,IC,TAS,IDA IEA,IC,IEA,IDA,IDA IBA,IBA,IDA TAS IEA	11335,9184,5518,4735,86,10051,989,6605,6597,5516,9126,10540,6602,23244,7175,6599,1786,7514,1639,9918,8243	1	1
MOB3CwCL	TRUE	1	8.06715e-10	1386	298	54	0.181208	0.038961	GO:1901565	GO:BP	organonitrogen compound catabolic process	21128	22680	GO:1901564, GO:1901575	IBA IC IEA,IMP IEA,IGI,IDA ISS IEA,IGI TAS,IBA IEA,ISS IBA IC IEA,IBA IC IEA,ISS IEA,IDA IBA IC IEA,IBA IC IEA,IMP IBA IC IEA,IBA IC IEA,IBA IC IEA,IDA IBA,IBA IC IEA,IBA IC IEA,IDA IPI ISS IBA IEA,ISS,IBA IC IEA,IDA IBA IEA,IBA IC,IDA IBA IC IEA,IDA,IBA IC IEA,IMP IBA TAS IC,IBA IC,IDA IMP IBA IEA,IBA IC IEA,IBA IC IEA,IMP IBA IC,IC,IBA IC IEA,IMP,IEA,IBA IC IEA,IBA,IBA IC,IMP IBA,IBA,IMP IBA IE…	5702,27339,7430,3326,3320,6921,5683,5688,9532,5705,5704,5687,5700,5693,10197,5709,5692,9978,6923,5706,6500,5713,5701,57805,5694,10213,9861,1642,5686,5684,5717,5718,5685,9112,5516,5707,8533,5719,23376,7317,8451,7874,55031,56254,6599,1499,8239,7514,8473,9958,4905,9320,10075,23352	1	1
MOB3CwCL	TRUE	1	8.40262e-10	12	301	7	0.0232558	0.583333	GO:0008540	GO:CC	proteasome regulatory particle, base subcomplex	22112	514	GO:0005838, GO:0032991	IBA,IBA,IBA,IBA,IBA IEA,IBA,IBA IEA	5702,5705,5704,5700,5706,5701,5707	1	1
MOB3CwCL	TRUE	1	9.66053e-10	266	205	29	0.141463	0.109023	KEGG:05012	KEGG	Parkinson disease	8091	405	KEGG:00000	KEGG,KEGG,KEGG,KEGG,KEGG,KEGG,KEGG,KEGG,KEGG,KEGG,KEGG,KEGG,KEGG,KEGG,KEGG,KEGG,KEGG,KEGG,KEGG,KEGG,KEGG,KEGG,KEGG,KEGG,KEGG,KEGG,KEGG,KEGG,KEGG	5702,7280,84617,5683,5688,5705,5704,5687,5700,5693,5709,5692,5706,5713,5701,3799,5694,10213,9861,5686,5684,5717,5718,5685,1965,55669,5707,5719,7317	1	1
MOB3CwCL	TRUE	1	1.04749e-09	158	298	18	0.0604027	0.113924	GO:0000723	GO:BP	telomere maintenance	21128	216	GO:0006259, GO:0032200	IMP,IDA,IDA,IBA TAS IEA,IMP,IMP,IEA,IMP,IEA,IMP IBA IEA,IEA,ISS TAS,ISS IEA,TAS,IMP IBA IC,ISS IEA,IMP,NAS	10574,3326,3320,2547,10575,7203,10856,10694,8607,5591,86,142,5111,7874,6117,1499,170506,85456	1	1
MOB3CwCL	TRUE	1	1.27212e-09	2732	301	78	0.259136	0.0285505	GO:0140513	GO:CC	nuclear protein-containing complex	22112	3560	GO:0005634, GO:0032991	IDA IPI IBA IC IEA,IBA,IDA IBA IEA,IDA,IBA,IDA IPI IBA IEA,IDA IBA TAS IC IEA,IDA,IDA IPI IBA TAS IEA,IBA TAS,IDA IBA IEA,IDA IPI,IC IEA,IEA,IBA,IDA IBA,IDA IBA IC,IDA IBA IEA,IPI ISS,IEA,IPI ISS TAS,IDA IBA IEA,TAS,IPI IBA,IDA IPI,IDA IBA TAS IC IEA,IDA IBA TAS IC IEA,IDA IBA IEA,IEA,IDA,IPI ISS,IPI ISS,IPI ISS,IPI ISS IEA,IDA ISS IBA IC IEA,IDA,IDA IPI IBA IEA,IDA IPI IBA IEA,IBA,IBA,IDA ISS IB…	51639,1021,57703,3728,221830,27339,6627,3326,2547,10556,10856,11335,6281,10557,23186,6921,3066,8607,4176,5705,4172,10940,10799,9184,5591,3065,9219,6923,10248,6500,4175,4173,4174,4171,86,5984,988,51138,55758,5718,6605,57459,118460,1108,6597,5983,23404,9533,25920,9112,3843,10286,64210,1025,8533,55759,5111,6602,6117,9733,2037,7175,6599,4436,9898,1499,23517,9631,6829,5431,8473,6774,2956,3054,85440,86…	1	1
MOB3CwCL	TRUE	1	1.72819e-09	127	205	20	0.097561	0.15748	KEGG:04110	KEGG	Cell cycle	8091	259	KEGG:00000	KEGG,KEGG,KEGG,KEGG,KEGG,KEGG,KEGG,KEGG,KEGG,KEGG,KEGG,KEGG,KEGG,KEGG,KEGG,KEGG,KEGG,KEGG,KEGG,KEGG	1021,7534,7531,10971,983,3066,4176,4172,9184,5591,9978,3065,6500,4175,4173,4174,4171,9126,5111,8243	1	1
MOB3CwCL	TRUE	1	2.23065e-09	12235	298	227	0.761745	0.0185533	GO:0006807	GO:BP	nitrogen compound metabolic process	21128	2557	GO:0008152	IDA IBA IC IEA,IDA IMP ISS IBA IC IEA,IDA IBA IC IEA,IDA IBA TAS IEA,IDA IBA IEA,IEA,IEA,IDA IMP,IDA IBA IC IEA,NAS,IDA,IMP,IEA,IDA IBA,IDA IMP IBA IEA,IEA,IDA IMP IGI ISS IBA IEA,IEA,IDA IMP IBA IC IEA,IMP TAS NAS IC IEA,IDA IBA TAS IC IEA,IDA ISS IBA TAS IEA,IMP IGI,IDA ISS IC IEA,IDA IGI ISS TAS IEA,IDA IMP ISS IBA IEA,IDA IMP,IDA IMP IBA TAS IC IEA,IDA IMP IEA,IDA IBA IEA,IMP,IMP,IDA IEA,IMP,…	5702,1650,51639,5573,1021,4678,9255,1213,57703,9908,10857,10574,6726,3728,444,221830,3146,10146,27339,9045,6627,54888,7430,3326,3320,2597,3301,2547,7534,10556,10575,7203,7531,9141,10856,11335,10694,6281,10557,23186,10775,10971,6921,54913,23028,983,3066,11102,5683,8607,5688,4176,9532,5705,4172,5704,10940,7298,5687,10799,3939,9184,138716,5700,301,79026,5591,5693,10197,5315,10471,5201,5709,11171,569…	1	1
MOB3CwCL	TRUE	1	2.31175e-09	929	298	42	0.14094	0.0452099	GO:0000278	GO:BP	mitotic cell cycle	21128	80	GO:0007049	TAS,IMP IBA,IBA,IBA,IBA,IMP IBA TAS IC IEA,IBA,IBA IC,IBA IEA,IMP,IBA,IBA,IBA,IEA,IDA IBA TAS,IBA,IC,IDA IBA TAS,IMP,IC,IC,IMP IBA NAS,IBA,IMP IBA TAS IC,IBA,ISS IEA,IMP,IMP ISO IBA,IC IEA,TAS IEA,IDA IMP IBA IEA,IPI IBA IEA,IMP,IMP IBA,IC,IEA,ISS IEA,IMP IBA,IMP IBA NAS,IDA IMP IBA NAS IEA,IMP TAS IC IEA,TAS	1021,1213,7280,7531,84617,983,4172,9184,301,5591,10197,4175,4173,5518,10592,4171,86,10051,1642,6605,6597,1778,5516,9126,11169,5111,4134,10540,6602,8451,23397,23244,55031,7175,6599,4436,1499,24137,1639,9918,8243,2935	1	1
MOB3CwCL	TRUE	1	2.31175e-09	106	298	15	0.0503356	0.141509	GO:2001252	GO:BP	positive regulation of chromosome organization	21128	27899	GO:0010638, GO:0033044, GO:0051276	IMP,IMP,IMP,IEA,IMP,IEA,IDA,IEA,IDA,IDA,IMP,ISS IEA,IMP,IDA,IMP	10574,10575,7203,10856,10694,8607,10592,86,10051,23397,7175,1499,1786,9918,170506	1	1
MOB3CwCL	TRUE	1	2.84063e-09	3980	298	104	0.348993	0.0261307	GO:0006950	GO:BP	response to stress	21128	2656	GO:0050896	IDA,IEA,IEA,IDA IEP ISS IEA,IMP IEA,IMP IEA,IMP,IBA NAS IEA,IDA ISS IBA NAS IEA,IDA IEA,IDA IMP TAS IEA,IDA IMP IBA TAS IC IEA,IDA,IDA TAS IC IEA,IMP,IC,IMP,IBA TAS IEA,IEA,IDA IC IEA,IMP IBA,IBA,IC,IDA ISS IBA TAS IEA,IC,IDA IMP IBA TAS IC IEA,IEA,ISS IBA,IEA,TAS IC IEA,IEA,IBA IEA,IBA,IBA,IMP IEA,IDA IEA,IMP IEA,IBA,IBA,IDA IC IEA,IBA,IMP IEA,IMP IEA,IDA IMP IGI IBA TAS IEA,IMP IEA,IDA IMP IBA …	1021,9255,9908,3146,10146,27339,7430,3326,3320,2597,3301,2547,7531,10856,11335,6281,23028,983,3066,8607,4176,4172,5687,301,79026,5591,5693,26509,5692,9978,10294,5706,4175,4173,57805,2058,3799,4174,4171,86,5984,11140,10213,142,988,1642,51552,3735,83481,7414,3308,51520,2821,55602,6605,1965,2194,6597,1495,5983,10808,9112,5516,7094,64210,1025,8533,9126,51366,1653,11169,23376,7317,5111,6602,8451,7874,…	1	1
MOB3CwCL	TRUE	1	3.07244e-09	362	205	33	0.160976	0.0911602	KEGG:05014	KEGG	Amyotrophic lateral sclerosis	8091	406	KEGG:00000	KEGG,KEGG,KEGG,KEGG,KEGG,KEGG,KEGG,KEGG,KEGG,KEGG,KEGG,KEGG,KEGG,KEGG,KEGG,KEGG,KEGG,KEGG,KEGG,KEGG,KEGG,KEGG,KEGG,KEGG,KEGG,KEGG,KEGG,KEGG,KEGG,KEGG,KEGG,KEGG,KEGG	5702,7280,84617,5683,5688,5705,5704,5687,5700,5693,5709,5692,5706,5713,5701,10121,3799,5694,10213,9861,5686,5684,5717,5718,5685,1965,5707,5719,10540,7175,1639,9631,5903	1	1
MOB3CwCL	TRUE	1	3.32587e-09	150	301	16	0.0531561	0.106667	GO:0034399	GO:CC	nuclear periphery	22112	1485	GO:0031981, GO:0110165	IEA,IC,IEA,ISS IEA,IC,IC,IC,IDA,IEA,IC,IDA,IDA IEA,IC,IEA,IEA,IDA	10856,6281,8607,5687,86,6605,6597,9126,5111,6602,790,7175,6599,24137,6732,8243	1	1
MOB3CwCL	TRUE	1	3.66907e-09	874	301	38	0.126246	0.0434783	GO:0030141	GO:CC	secretory granule	22112	922	GO:0012505, GO:0099503	TAS,TAS,TAS,TAS,TAS,TAS,TAS,TAS,TAS,TAS,TAS,TAS,IDA IBA TAS,TAS,TAS,TAS,TAS,TAS,TAS,TAS,TAS,TAS,TAS,TAS,TAS,IEA,TAS,IEA,TAS,TAS,TAS,TAS,IDA,TAS,TAS,TAS,TAS,TAS	5702,1650,10857,3728,3146,3326,3320,2547,10694,5683,5315,5709,10890,1315,5713,5701,10213,9861,10916,51552,5686,47,5717,7414,2821,682,5718,1495,1778,5707,5719,51097,523,23191,8621,10075,23352,1832	1	1
MOB3CwCL	TRUE	1	4.2389e-09	2401	298	74	0.248322	0.0308205	GO:0051172	GO:BP	negative regulation of nitrogen compound metabolic process	21128	14400	GO:0006807, GO:0009892, GO:0051171	IDA IBA IEA,IEA,IDA IMP,IEA,IDA IMP IGI,ISS IEA,IMP,IDA ISS IEA,IDA IMP,IDA IMP,IMP,IDA IEA,IDA IEA,IEA,IDA IMP IBA IEA,IDA IBA,IDA,IDA IMP ISS IBA,IMP IC IEA,IDA ISS IEA,IEA,IDA,IDA,ISS IEA,IDA,IDA,IEA,IDA IMP IGI ISS IC IEA,IBA IC IEA,IDA,IDA IMP,NAS,IDA IMP IEA,IDA IMP ISS TAS,IBA,IDA IBA,IDA,IBA,IEA,IDA IBA,IBA IC IEA,ISS IEA,IBA IC IEA,IDA IMP TAS,IBA,IDA ISS IBA IEA,IBA IC,TAS,IMP IBA,IDA,I…	5573,1021,1213,6726,3146,54888,7430,3326,2597,3301,2547,7534,7531,10856,11335,23186,10971,23028,3066,9532,5705,7298,9184,5591,10471,5201,11171,3065,9219,5202,57805,5518,2058,142,10916,5576,7812,55758,2821,6605,57459,1965,1108,6597,23404,25920,9112,3843,51366,23376,5111,1982,7874,5859,23244,55031,7175,5447,6599,4436,1499,1786,8239,9208,6829,8473,170506,6774,2956,3054,85456,9320,2023,23367	1	1
MOB3CwCL	TRUE	1	4.25934e-09	196	298	19	0.0637584	0.0969388	GO:0061136	GO:BP	regulation of proteasomal protein catabolic process	21128	16216	GO:0010498, GO:0042176, GO:1903050	IC IEA,IDA ISS IEA,ISS IEA,IC IEA,IEA,IEA,IDA IBA,IPI,ISS,IC IEA,IC IEA,IDA,IMP,IMP IBA,IMP,IEA,IMP,IDA,IMP	5702,3326,9532,5705,5704,5700,10197,9978,6923,5706,5701,57805,10213,23376,7874,6599,8239,7514,8473	1	1
MOB3CwCL	TRUE	1	4.97128e-09	272	205	28	0.136585	0.102941	KEGG:05020	KEGG	Prion disease	8091	409	KEGG:00000	KEGG,KEGG,KEGG,KEGG,KEGG,KEGG,KEGG,KEGG,KEGG,KEGG,KEGG,KEGG,KEGG,KEGG,KEGG,KEGG,KEGG,KEGG,KEGG,KEGG,KEGG,KEGG,KEGG,KEGG,KEGG,KEGG,KEGG,KEGG	5702,7280,10963,84617,5683,5688,5705,5704,5687,5700,5693,5709,5692,5706,5713,5701,3799,5694,10213,9861,5686,5684,5717,5718,5685,1965,5707,5719	1	1
MOB3CwCL	TRUE	1	6.45876e-09	5886	298	135	0.45302	0.0229358	GO:1901576	GO:BP	organic substance biosynthetic process	21128	22687	GO:0009058, GO:0071704	IDA,IDA IMP ISS IBA IC IEA,TAS,IEA,IEA,IDA IMP,NAS,IDA,IMP,IEA,IDA IBA,IMP,IEA,IDA IMP IGI IBA,IEA,TAS NAS IC IEA,IMP,IDA,IDA,IDA IMP IEA,IDA IMP,IDA IEA,IMP,IMP,IMP IBA IC IEA,IDA IMP IBA IEA,IMP,IEA,IDA IBA,IDA,IDA TAS IEA,IDA IMP ISS IBA IEA,IMP IBA IC IEA,IMP IBA TAS IC,IDA NAS IEA,IDA IBA IC IEA,IMP,IBA,IMP ISS IEA,ISS IEA,IEA,IDA IMP IGI ISS IBA IC IEA,IBA IC IEA,IDA TAS IEA,IBA,IDA IMP IBA…	5702,1650,5573,1021,9255,1213,9908,10857,10574,6726,3728,444,221830,3146,27339,9045,7430,3326,3320,2597,2547,7534,10575,7203,10856,11335,10694,6281,23186,10971,6921,23028,3066,8607,5705,7298,5687,301,5591,5315,11171,3065,9219,6923,5706,57805,5518,2058,5917,51081,86,5984,142,10916,988,9391,1642,3735,1615,47,1503,7812,27430,8894,55758,51520,2821,6605,57459,1965,2194,1108,4522,6597,5983,23404,10808,…	1	1
MOB3CwCL	TRUE	1	7.63454e-09	366	298	25	0.0838926	0.068306	GO:0042176	GO:BP	regulation of protein catabolic process	21128	10631	GO:0009894, GO:0030163, GO:0051246	IC IEA,IGI,IDA ISS IEA,IGI,ISS IEA,IC IEA,IEA,IEA,IDA IBA,IEA,IPI,ISS,IC IEA,IC IEA,IDA,IMP,IMP,IEA,IMP IBA,IMP,IEA,IMP,IDA IEA,IMP,IMP	5702,7430,3326,3320,9532,5705,5704,5700,10197,5709,9978,6923,5706,5701,57805,10213,1642,5707,23376,7874,6599,8239,7514,8473,4905	1	1
MOB3CwCL	TRUE	1	7.91377e-09	96	301	13	0.0431894	0.135417	GO:0070603	GO:CC	SWI/SNF superfamily-type complex	22112	2534	GO:0000785, GO:0140513, GO:1904949	IDA IBA IEA,IDA IC,IDA IBA IEA,IDA IC IEA,IDA IBA IC IEA,IDA ISS IBA IC IEA,IDA ISS IBA IC IEA,IBA IC,IDA IBA IC,IDA ISS IC IEA,IDA IBA IC IEA,IDA ISS IBA IC IEA,IDA ISS IBA IC IEA	10856,3066,8607,3065,9219,86,6605,57459,1108,6597,9112,6602,6599	1	1
MOB3CwCL	TRUE	1	7.91377e-09	235	301	19	0.0631229	0.0808511	GO:0032993	GO:CC	protein-DNA complex	22112	1349	GO:0032991	IDA,IDA,IDA TAS,IDA IC,IDA IC,IPI ISS,IPI ISS TAS,IDA,IPI ISS,IPI ISS,IPI ISS,IPI ISS,IDA IC,IDA,IDA,IDA,TAS,IDA IPI IBA IEA,IDA	3728,27339,2547,10856,8607,4176,4172,5591,4175,4173,4174,4171,86,142,988,10286,5111,6117,1499	1	1
MOB3CwCL	TRUE	1	8.27889e-09	7386	298	158	0.530201	0.0213918	GO:0019222	GO:BP	regulation of metabolic process	21128	5935	GO:0008152, GO:0050789	IDA IC IEA,IDA IMP IBA TAS IEA,IDA IMP IEA,IDA IMP,IC,NAS,IMP,IEA,IDA IBA,IDA IMP,IDA IMP IGI ISS IBA,IDA IMP,IEA,ISS IEA,IMP IGI,ISS,IDA ISS IC IEA,IDA IGI ISS IEA,IDA IMP TAS IEA,IDA IMP,IDA IMP,IDA IEA,IMP,IMP,IDA IEA,IDA IMP,IDA IMP IBA IC IEA,IDA IMP IBA IEA,IMP,IDA IEA,IDA IBA IEA,IDA,TAS,IDA IMP ISS IBA IEA,IMP IEA,IMP ISS IBA IC IEA,IDA IMP IBA TAS IC IEA,IMP IC,IDA IMP ISS IEA,IDA NAS IC…	5702,5573,1021,1213,57703,9908,10574,6726,3728,444,3146,10146,27339,54888,7430,58,3326,3320,2597,3301,2547,7534,10575,7203,7531,9141,10856,11335,10694,6281,23186,10971,6921,23028,983,3066,8607,4176,9532,5705,4172,5704,7298,5687,9184,5700,301,79026,5591,10197,5315,10471,5201,5709,11171,9978,3065,9219,6923,6741,5202,5706,6500,4175,5701,4173,57805,5518,2058,4174,4171,86,5984,11140,10213,142,10916,98…	1	1
MOB3CwCL	TRUE	1	8.4411e-09	137	298	16	0.0536913	0.116788	GO:0006275	GO:BP	regulation of DNA replication	21128	2148	GO:0006260, GO:0051052	IMP,IEA,IMP,IC,IC,IC,IC,NAS,IC,IC,IMP,IDA,IDA,IMP,IMP IEA,IMP	10856,983,8607,4176,4172,4175,4173,5518,4174,4171,86,5984,5983,9126,5111,23244	1	1
MOB3CwCL	TRUE	1	8.47371e-09	81	298	13	0.0436242	0.160494	GO:2000736	GO:BP	regulation of stem cell differentiation	21128	27440	GO:0045595, GO:0048863	IEA,ISS IEA,IC,ISS IEA,IC,IC,IC,IC,ISS IEA,IC,ISS IEA,IEA,IEA	1021,54888,3066,5591,3065,9219,57459,1108,25920,9112,170506,6774,8621	1	1
MOB3CwCL	TRUE	1	9.88096e-09	4890	298	118	0.395973	0.0241309	GO:0044271	GO:BP	cellular nitrogen compound biosynthetic process	21128	11656	GO:0034641, GO:0044249	IDA,TAS,IEA,IEA,NAS,IDA,IMP,IEA,IDA IBA,IMP,IEA,IDA IMP IGI IBA,TAS NAS IC IEA,IMP,IDA ISS,IDA ISS IEA,IDA IMP IEA,IDA IMP,IDA IEA,IMP,IMP,IMP IBA IC IEA,IDA IMP IBA IEA,IMP,IEA,IDA IBA,IDA,IDA TAS IEA,IDA IMP ISS IBA IEA,IMP IBA IC IEA,IMP IBA TAS IC,IDA NAS IEA,IDA IBA IC IEA,IMP,IMP ISS IEA,ISS IEA,IEA,IDA IMP IGI ISS IBA IC IEA,IBA IC IEA,IDA TAS IEA,IBA,IDA IMP IBA IEA,NAS,IDA IMP IBA TAS IE…	5702,5573,1021,9255,9908,10857,10574,6726,3728,444,221830,3146,9045,7430,3326,3320,2597,2547,7534,10575,7203,10856,11335,10694,6281,23186,10971,6921,23028,3066,8607,5705,7298,5687,5591,5315,11171,3065,9219,6923,5706,57805,5518,2058,5917,51081,86,5984,142,10916,988,9391,3735,1615,47,1503,7812,8894,55758,51520,6605,57459,1965,1108,4522,6597,5983,23404,7407,9533,25920,9112,5516,10558,64210,1025,1653…	1	1
MOB3CwCL	TRUE	1	1.14038e-08	209	298	19	0.0637584	0.0909091	GO:0050821	GO:BP	protein stabilization	21128	14112	GO:0031647	IMP,IBA,IMP IBA,ISS,IMP,IMP,IC,IMP,IC,IDA IBA,IC IEA,IC IEA,IC IEA,IBA,IDA IMP,IMP,IMP,IDA,IMP	10574,3326,3320,2597,10575,7203,10856,10694,8607,9532,10471,5201,5202,11140,7874,1500,8239,3054,9919	1	1
MOB3CwCL	TRUE	1	1.19698e-08	1040	301	41	0.136213	0.0394231	GO:0099503	GO:CC	secretory vesicle	22112	3377	GO:0031410	TAS,TAS,TAS,TAS,TAS,TAS,TAS,TAS,TAS,TAS,IBA IEA,TAS,TAS,IDA IBA TAS,TAS,TAS,TAS,IBA,TAS,TAS,TAS,TAS,TAS,TAS,TAS,TAS,IDA IEA,TAS,IEA,TAS,IEA,TAS,TAS,TAS,TAS,IDA,TAS,TAS,TAS,TAS,TAS	5702,1650,10857,3728,3146,3326,3320,2547,10694,5683,1211,5315,5709,10890,1315,5713,5701,4735,10213,9861,10916,51552,5686,47,5717,7414,51138,2821,682,5718,1495,1778,5707,5719,51097,523,23191,8621,10075,23352,1832	1	1
MOB3CwCL	TRUE	1	1.48294e-08	10	301	6	0.0199336	0.6	GO:0019773	GO:CC	proteasome core complex, alpha-subunit complex	22112	817	GO:0005622, GO:0005839, GO:0032991	ISS IBA IEA,IDA ISS IBA IEA,IDA ISS IBA TAS IEA,IDA ISS IBA IEA,ISS IBA IEA,IDA ISS IBA IEA	5683,5688,5687,5686,5684,5685	1	1
MOB3CwCL	TRUE	1	1.49356e-08	12122	298	223	0.748322	0.0183963	GO:0044237	GO:BP	cellular metabolic process	21128	11638	GO:0008152, GO:0009987	IDA IBA IC,IDA IMP ISS IBA IC IEA,IDA IBA IC IEA,IDA IBA TAS IEA,IDA IBA IEA,IEA,IEA,IEA,IDA IBA IC IEA,NAS,IDA,IMP,IEA,IDA IBA,IMP IEA,IEA,IDA IMP IGI ISS IBA IEA,IEA,IDA IMP IBA IC IEA,IMP TAS NAS IC IEA,IDA IBA TAS IC IEA,IDA ISS IBA TAS IEA,IMP,IDA ISS IC IEA,IDA ISS TAS IEA,IDA IMP IBA TAS IEA,IMP,IDA IMP IBA TAS IC IEA,IDA IMP IEA,IDA IBA IEA,IMP,IMP,IDA IEA,IDA IMP IBA TAS IC IEA,IDA IMP I…	5702,1650,51639,5573,1021,4678,9255,1213,57703,9908,10857,10574,6726,3728,444,221830,3146,10146,27339,9045,6627,54888,7430,3326,3320,2597,3301,2547,7534,10556,10575,7203,7531,10856,11335,10694,6281,10557,23186,10775,10971,6921,54913,23028,983,3066,11102,5683,8607,5688,4176,5705,4172,5704,10940,7298,5687,10799,3939,138716,5700,301,79026,5591,5693,5315,5709,11171,5692,9978,3065,9219,6923,6741,10248…	1	1
MOB3CwCL	TRUE	1	1.58249e-08	189	298	18	0.0604027	0.0952381	GO:0032200	GO:BP	telomere organization	21128	7853	GO:0051276	IMP,IDA,IDA,IBA TAS IEA,IMP,IMP,IEA,IMP,IEA,IMP IBA IEA,IEA,ISS TAS,ISS IEA,TAS,IMP IBA IC,ISS IEA,IMP,NAS	10574,3326,3320,2547,10575,7203,10856,10694,8607,5591,86,142,5111,7874,6117,1499,170506,85456	1	1
MOB3CwCL	TRUE	1	1.59717e-08	83	301	12	0.0398671	0.144578	GO:0000118	GO:CC	histone deacetylase complex	22112	7	GO:0005654, GO:0140513, GO:1902494	IDA IBA,IBA,IDA IBA IC,IDA IBA,IDA IBA TAS IC IEA,IDA IBA TAS IC IEA,IBA,IBA IC,IDA IBA IC,IDA IBA IC IEA,IC,IBA	10856,23186,3066,8607,3065,9219,55758,57459,1108,9112,8473,51780	1	1
MOB3CwCL	TRUE	1	1.62555e-08	5973	298	135	0.45302	0.0226017	GO:0009058	GO:BP	biosynthetic process	21128	3326	GO:0008152	IDA,IDA IMP ISS IBA IC IEA,TAS,IEA,IEA,IDA IMP,NAS,IDA,IMP,IEA,IDA IBA,IMP,IEA,IDA IMP IGI IBA,IEA,TAS NAS IC IEA,IMP,IDA ISS,IDA ISS IEA,IDA IMP IEA,IDA IMP,IDA IEA,IMP,IMP,IMP IBA IC IEA,IDA IMP IBA IEA,IMP,IEA,IDA IBA,IDA,IDA TAS IEA,IDA IMP ISS IBA IEA,IMP IBA IC IEA,IMP IBA TAS IC,IDA NAS IEA,IDA IBA IC IEA,IMP,IBA,IMP ISS IEA,ISS IEA,IEA,IDA IMP IGI ISS IBA IC IEA,IBA IC IEA,IDA TAS IEA,IBA…	5702,1650,5573,1021,9255,1213,9908,10857,10574,6726,3728,444,221830,3146,27339,9045,7430,3326,3320,2597,2547,7534,10575,7203,10856,11335,10694,6281,23186,10971,6921,23028,3066,8607,5705,7298,5687,301,5591,5315,11171,3065,9219,6923,5706,57805,5518,2058,5917,51081,86,5984,142,10916,988,9391,1642,3735,1615,47,1503,7812,27430,8894,55758,51520,2821,6605,57459,1965,2194,1108,4522,6597,5983,23404,10808,…	1	1
MOB3CwCL	TRUE	1	1.64152e-08	275	301	20	0.0664452	0.0727273	GO:0000793	GO:CC	condensed chromosome	22112	96	GO:0005694	IDA,ISS,IDA IBA IEA,IDA IBA IEA,IEA,IC,IEA,IEA,IC,IC,IEA,IDA,IC,IEA,IDA,IC,IDA,IDA IBA,IDA IBA,IDA TAS IEA	3146,11335,9184,10592,4735,86,10051,989,6605,6597,9126,10540,6602,23397,7175,6599,7514,1639,9918,8243	1	1
MOB3CwCL	TRUE	1	1.73637e-08	479	298	28	0.0939597	0.0584551	GO:0016570	GO:BP	histone modification	21128	5415	GO:0036211	IDA IMP IBA IC,IDA IBA,IDA IMP ISS IEA,IDA IMP ISS IEA,IDA IBA IC,IDA IMP IEA,IDA IBA,IDA,IDA IBA IC,IDA,IBA,IDA,IDA,IDA IBA,IDA,IMP IBA,IDA,ISS,IDA,IDA IBA IEA,IEA,ISS IEA,IDA IMP,IDA,IDA IC,IMP IBA,IDA,IBA IEA	10856,23186,23028,3066,8607,3065,9219,6500,86,1642,55758,57459,1108,9112,1025,51366,23376,7874,9733,56254,9329,1499,8473,9958,3054,9320,10075,51780	1	1
MOB3CwCL	TRUE	1	2.21023e-08	27	301	8	0.0265781	0.296296	GO:0005732	GO:CC	sno(s)RNA-containing ribonucleoprotein complex	22112	307	GO:1990904	IDA,IEA,IBA TAS IEA,IDA IBA,IDA IBA IEA,IBA,IBA,IDA IEA	10556,10557,10775,54913,10940,10799,138716,10248	1	1
MOB3CwCL	TRUE	1	2.36282e-08	773	298	36	0.120805	0.0465718	GO:1903047	GO:BP	mitotic cell cycle process	21128	23916	GO:0000278, GO:0022402	TAS,IMP,IMP IBA TAS IC IEA,IBA,IBA IC,IBA IEA,IMP,IBA,IBA,IBA,IEA,IDA IBA TAS,IBA,IC,IDA IBA TAS,IMP,IC,IC,IMP NAS,IMP IBA IC,ISS IEA,IMP,IMP ISO IBA,IC IEA,TAS IEA,IDA IMP IBA IEA,IPI IBA IEA,IMP,IMP IBA,IC,IEA,IMP IBA,IMP IBA,IDA IMP IBA NAS IEA,IMP TAS IC IEA,TAS	1021,1213,983,4172,9184,301,5591,10197,4175,4173,5518,10592,4171,86,10051,1642,6605,6597,1778,9126,5111,4134,10540,6602,8451,23397,23244,55031,7175,6599,4436,24137,1639,9918,8243,2935	1	1
MOB3CwCL	TRUE	1	2.36282e-08	43	298	10	0.033557	0.232558	GO:0006418	GO:BP	tRNA aminoacylation for protein translation	21128	2239	GO:0006412, GO:0043039	IDA IBA TAS IEA,IDA IBA TAS IEA,IDA IBA IEA,IBA TAS IEA,IDA IBA TAS IEA,IBA TAS IEA,IDA IBA TAS IEA,IDA IBA TAS IEA,IDA ISS IBA IEA,IDA IMP IBA TAS IEA	2058,5917,3735,1615,51520,7407,3376,5859,6897,4141	1	1
MOB3CwCL	TRUE	1	2.40717e-08	39	301	9	0.0299003	0.230769	GO:1902555	GO:CC	endoribonuclease complex	22112	3632	GO:1905348	IDA IBA TAS,IDA IBA IEA,IDA IBA TAS IEA,IDA IBA IEA,IDA IEA,IDA IBA IEA,IDA IBA TAS IEA,IBA,IDA IEA	10556,10557,10775,54913,11102,10940,10799,138716,10248	1	1
MOB3CwCL	TRUE	1	2.4314e-08	127	301	14	0.0465116	0.110236	GO:0016363	GO:CC	nuclear matrix	22112	741	GO:0034399, GO:0110165	IEA,IC,IEA,ISS IEA,IC,IC,IC,IDA,IC,IDA,IC,IEA,IEA,IDA	10856,6281,8607,5687,86,6605,6597,9126,6602,790,6599,24137,6732,8243	1	1
MOB3CwCL	TRUE	1	2.87243e-08	11	301	6	0.0199336	0.545455	GO:0071162	GO:CC	CMG complex	22112	2707	GO:0000228, GO:0031261	IPI ISS,IPI ISS,IPI ISS,IPI ISS,IPI ISS,IPI ISS	4176,4172,4175,4173,4174,4171	1	1
MOB3CwCL	TRUE	1	2.87243e-08	11	301	6	0.0199336	0.545455	GO:0042555	GO:CC	MCM complex	22112	1794	GO:0032991	IDA IPI IMP IBA IEA,IDA IPI IBA IEA,IDA IPI IBA IEA,IDA IPI IBA IEA,IDA IPI IBA IEA,IDA IPI IBA IEA	4176,4172,4175,4173,4174,4171	1	1
MOB3CwCL	TRUE	1	2.94021e-08	5653	298	129	0.432886	0.0228197	GO:0031323	GO:BP	regulation of cellular metabolic process	21128	7549	GO:0019222, GO:0044237, GO:0050794	IDA,IDA IBA TAS IEA,IDA IEA,IC,NAS,IMP,IEA,IDA IBA,IMP,IDA IMP IGI ISS IBA,IEA,ISS IEA,IMP,IDA ISS IC IEA,IDA ISS IEA,IDA IMP TAS IEA,IMP,IDA IMP,IDA IEA,IMP,IMP,IDA IEA,IDA IMP IBA IC IEA,IDA IMP IBA IEA,IMP,IEA,IDA IBA,IDA,TAS,IDA IMP ISS IBA IEA,IMP IEA,IMP IBA IC IEA,IDA IMP IBA TAS IC IEA,IMP IC,IDA NAS IEA,IC,IDA IEA,IMP,IBA,ISS IBA IEA,IDA IMP ISS IEA,ISS IEA,IEA,IPI,IDA IMP IGI ISS IBA IC…	5702,5573,1021,57703,9908,10574,6726,3728,444,3146,27339,54888,7430,3326,3320,2597,3301,2547,7534,10575,7203,7531,10856,11335,10694,6281,23186,10971,6921,23028,983,3066,8607,4176,5705,4172,7298,5687,301,79026,5591,5315,11171,9978,3065,9219,6923,5706,4175,4173,57805,5518,2058,4174,4171,86,5984,11140,142,10916,988,9391,5576,1642,3735,7812,55758,6605,57459,1965,118460,1108,6597,5983,23404,25920,9112…	1	1
MOB3CwCL	TRUE	1	3.83715e-08	72	301	11	0.0365449	0.152778	GO:0005657	GO:CC	replication fork	22112	255	GO:0005694, GO:0110165	IDA,TAS,IDA IBA,IDA,IDA,IDA IBA TAS,IDA,IBA,IDA TAS IEA,IDA IPI IBA IEA,IEA	27339,4172,5984,142,988,5983,10286,11169,5111,6117,1786	1	1
MOB3CwCL	TRUE	1	5.25989e-08	285	298	21	0.0704698	0.0736842	GO:0006260	GO:BP	DNA replication	21128	2135	GO:0006259	IEA,IMP,TAS IEA,IMP,IDA IBA TAS IC IEA,IDA IBA TAS IC IEA,IDA IBA NAS IC IEA,IDA IBA NAS IC IEA,NAS,IDA IBA TAS IC IEA,IDA IMP IBA TAS IC IEA,IMP,IDA IBA TAS IEA,IDA,IDA IBA TAS IEA,IDA,IMP,IBA,IMP ISS IBA IEA,IMP IBA TAS IC IEA,IMP	4678,10856,983,8607,4176,4172,4175,4173,5518,4174,4171,86,5984,142,5983,1025,9126,11169,5111,6117,23244	1	1
MOB3CwCL	TRUE	1	5.43475e-08	231	298	19	0.0637584	0.0822511	GO:1903050	GO:BP	regulation of proteolysis involved in protein catabolic process	21128	23919	GO:0030162, GO:0051603	IC IEA,IDA ISS IEA,ISS IEA,IC IEA,IEA,IEA,IDA IBA,IPI,ISS,IC IEA,IC IEA,IDA,IMP,IMP IBA,IMP,IEA,IMP,IDA,IMP	5702,3326,9532,5705,5704,5700,10197,9978,6923,5706,5701,57805,10213,23376,7874,6599,8239,7514,8473	1	1
MOB3CwCL	TRUE	1	5.50712e-08	12	301	6	0.0199336	0.5	GO:0031261	GO:CC	DNA replication preinitiation complex	22112	1089	GO:0005654, GO:0032993, GO:0140513	IPI ISS,IPI ISS,IPI ISS,IPI ISS,IPI ISS,IPI ISS	4176,4172,4175,4173,4174,4171	1	1
MOB3CwCL	TRUE	1	5.6307e-08	47	298	10	0.033557	0.212766	GO:0043039	GO:BP	tRNA aminoacylation	21128	11127	GO:0006399, GO:0043038	IDA IBA TAS IEA,IDA IBA TAS IEA,IDA IBA IEA,IBA TAS IEA,IDA IBA TAS IEA,IBA TAS IEA,IDA IBA TAS IEA,IDA IBA TAS IEA,IDA ISS IBA IEA,IDA IMP IBA TAS IEA	2058,5917,3735,1615,51520,7407,3376,5859,6897,4141	1	1
MOB3CwCL	TRUE	1	5.6307e-08	507	298	28	0.0939597	0.0552268	GO:0010638	GO:BP	positive regulation of organelle organization	21128	4402	GO:0006996, GO:0033043, GO:0051130	IMP,IMP,IMP,IMP,IMP,IMP,IEA,IMP,IMP,IEA,IDA IBA,IDA,IDA,IEA,IDA,IMP,IMP,IMP,IDA,IMP,IMP,ISS IEA,IMP,IMP,IDA IMP,IDA,IMP,IMP	9908,10574,10146,10575,7203,9141,10856,10694,6281,8607,301,5202,10592,86,10051,989,1778,25923,23397,10801,7175,1499,1786,10979,1639,9918,170506,23191	1	1
MOB3CwCL	TRUE	1	6.90421e-08	48	298	10	0.033557	0.208333	GO:0043038	GO:BP	amino acid activation	21128	11126	GO:0006520	IDA IBA TAS IEA,IDA IBA TAS IEA,IDA IBA IEA,IBA TAS IEA,IDA IBA TAS IEA,IBA TAS IEA,IDA IBA TAS IEA,IDA IBA TAS IEA,IDA ISS IBA IEA,IDA IMP IBA TAS IEA	2058,5917,3735,1615,51520,7407,3376,5859,6897,4141	1	1
MOB3CwCL	TRUE	1	8.53162e-08	45	301	9	0.0299003	0.2	GO:1905348	GO:CC	endonuclease complex	22112	3703	GO:0140535, GO:1902494	IDA IBA TAS,IDA IBA IEA,IDA IBA TAS IEA,IDA IBA IEA,IDA IEA,IDA IBA IEA,IDA IBA TAS IEA,IBA,IDA IEA	10556,10557,10775,54913,11102,10940,10799,138716,10248	1	1
MOB3CwCL	TRUE	1	8.54193e-08	1144	298	44	0.147651	0.0384615	GO:0033365	GO:BP	protein localization to organelle	21128	8652	GO:0008104	IMP HMP,IBA IEA,IDA,IDA,IGI IBA,IEA,IDA,IDA IMP,IMP HMP,IMP HMP,IMP,IMP,IMP,IMP HMP,IDA IMP IEA,IPI,IDA,IPI,IMP,IEA,IEA,IDA,ISS IEA,IMP,IDA ISS IBA TAS IEA,IDA,IMP,IMP,IMP,IBA IC IEA,IDA,IMP,IMP TAS IEA,IBA,IMP,IBA IEA,IEA,IDA IBA IEA,IDA,IBA IEA,IDA,IMP IBA,HMP,IMP IBA	10574,6726,3728,689,7430,3326,3320,3301,10575,7203,7531,9141,10856,10694,983,9184,6741,6500,10890,6730,142,3308,1495,4253,3843,1025,51366,1653,10540,6734,6117,375056,7175,1434,4436,6731,7514,3842,10979,9631,6774,9919,10075,5903	1	1
MOB3CwCL	TRUE	1	9.50524e-08	7	301	5	0.0166113	0.714286	GO:0005655	GO:CC	nucleolar ribonuclease P complex	22112	253	GO:0005730, GO:0030681, GO:0140513	IBA TAS,IEA,IDA IBA IEA,TAS,IEA	10556,10557,10940,10799,10248	1	1
MOB3CwCL	TRUE	1	1.04765e-07	37	298	9	0.0302013	0.243243	GO:0022616	GO:BP	DNA strand elongation	21128	7020	GO:0006259	IMP,IMP,IBA,IBA,IBA,IMP,TAS,TAS,IBA	10856,8607,4176,4172,4173,86,5984,5983,5111	1	1
MOB3CwCL	TRUE	1	1.04765e-07	743	298	34	0.114094	0.0457604	GO:0006412	GO:BP	translation	21128	2234	GO:0010467, GO:0019538, GO:0034645, GO:0043043	IEA,IEA,TAS NAS IC IEA,IDA IMP IEA,IEA,IDA IEA,ISS IEA,ISS IEA,IEA,IDA IMP IBA TAS IEA,IDA IBA TAS IEA,ISS IBA IC IEA,IDA IBA IEA,IBA TAS IEA,IDA ISS,IBA IEA,IDA IBA TAS IEA,ISS IEA,IBA,IBA TAS IEA,NAS,IDA IBA TAS IEA,IDA IEA,IDA IBA TAS IEA,IDA IEA,IMP,IDA ISS IBA IEA,IDA IMP IBA TAS IEA,IDA IMP IBA IEA,IDA IMP IEA,IBA IEA,IBA IEA,IC,IMP IBA IEA	9255,6726,9045,2597,6921,7298,5591,5315,6923,2058,5917,51081,3735,1615,7812,8894,51520,1965,23404,7407,1653,3376,1982,5859,9689,7175,6897,4141,2935,170506,10985,23191,85456,23367	1	1
MOB3CwCL	TRUE	1	1.15384e-07	8056	298	164	0.550336	0.0203575	GO:0016043	GO:BP	cellular component organization	21128	5233	GO:0071840	IMP IBA IEA,IC,IEA,IDA ISS IBA,IMP,IMP IEA,IMP IBA,IMP IEA,IMP,IDA IMP IEA,IEA,IDA IGI ISS IEA,IMP IEA,IDA IMP,IC,IDA IMP IGI IBA IEA,IMP IBA,IDA IMP ISS IEA,IDA ISS NAS IEA,ISS,IBA,IBA TAS IEA,IDA IMP,IMP,IMP IEA,IMP,IDA IMP IBA IEA,IDA IBA NAS IEA,IMP IEA,IDA IMP IC,IEA,IBA IEA,IDA IEA,ISS TAS IEA,IDA IMP HDA ISS IC IEA,IDA IMP IBA IEA,IDA IBA IEA,IEA,IDA IEA,IMP,IBA IC,IDA IBA,IC,IDA IMP IBA I…	23277,51639,5573,4678,1829,64423,1213,9908,10574,3728,444,3146,10146,27339,6627,7430,58,3326,3320,2597,7280,2547,7534,10575,7203,9141,10856,11335,10694,6281,23186,84617,23028,983,3066,8607,4176,5705,4172,1211,9184,301,79026,5591,10471,5201,26509,11171,3065,9219,6923,5202,5706,84191,4175,10890,4173,57805,5518,2058,23344,3799,4174,4676,10592,51081,4735,4171,86,5984,11140,142,9391,10051,51647,51552,…	1	1
MOB3CwCL	TRUE	1	1.17109e-07	12745	298	228	0.765101	0.0178894	GO:0044238	GO:BP	primary metabolic process	21128	11639	GO:0008152	IDA IBA IC IEA,IDA IMP ISS IBA IC IEA,IDA IBA IC IEA,IDA IBA TAS IEA,IDA IBA IEA,IEA,IEA,IDA IMP,IDA IBA IC IEA,NAS,IMP,IEA,IDA IBA,IDA IMP IBA IEA,IEA,IDA IMP IGI ISS IBA IEA,IEA,IDA IMP IBA IC IEA,IMP TAS NAS IC IEA,IDA IBA TAS IC IEA,IDA ISS IBA TAS IEA,IMP IGI,IDA ISS IC IEA,IDA IGI ISS TAS IEA,IDA IMP ISS IBA IEA,IDA IMP,IDA IMP IBA TAS IC IEA,IDA IMP IEA,IDA IBA IEA,IMP,IMP,IDA IEA,IMP,IDA …	5702,1650,51639,5573,1021,4678,9255,1213,57703,9908,10574,6726,3728,444,221830,3146,10146,27339,9045,6627,54888,7430,3326,3320,2597,3301,2547,7534,10556,10575,7203,7531,9141,10856,11335,10694,6281,10557,23186,10775,10971,6921,54913,23028,983,3066,11102,5683,8607,5688,4176,9532,5705,4172,5704,10940,7298,5687,10799,3939,9184,138716,5700,301,79026,5591,5693,10197,5315,10471,5201,5709,11171,5692,9978…	1	1
MOB3CwCL	TRUE	1	1.34556e-07	5793	298	129	0.432886	0.0222683	GO:0044249	GO:BP	cellular biosynthetic process	21128	11645	GO:0009058, GO:0044237	IDA,IDA IMP ISS IBA IC IEA,TAS,IEA,IEA,NAS,IDA,IMP,IEA,IDA IBA,IMP,IEA,IDA IMP IGI IBA,TAS NAS IC IEA,IMP,IDA ISS,IDA ISS IEA,IDA IMP IEA,IDA IMP,IDA IEA,IMP,IMP,IMP IBA IC IEA,IDA IMP IBA IEA,IMP,IEA,IDA IBA,IDA,IDA TAS IEA,IDA IMP ISS IBA IEA,IMP IBA IC IEA,IMP IBA TAS IC,IDA NAS IEA,IDA IBA IC IEA,IMP,IBA,IMP ISS IEA,ISS IEA,IEA,IDA IMP IGI ISS IBA IC IEA,IBA IC IEA,IDA TAS IEA,IBA,IDA IMP IBA…	5702,1650,5573,1021,9255,9908,10857,10574,6726,3728,444,221830,3146,9045,7430,3326,3320,2597,2547,7534,10575,7203,10856,11335,10694,6281,23186,10971,6921,23028,3066,8607,5705,7298,5687,301,5591,5315,11171,3065,9219,6923,5706,57805,5518,2058,5917,51081,86,5984,142,10916,988,9391,1642,3735,1615,47,1503,7812,27430,8894,55758,51520,6605,57459,1965,2194,1108,4522,6597,5983,23404,7407,9533,7167,25920,9…	1	1
MOB3CwCL	TRUE	1	1.47904e-07	880	301	35	0.116279	0.0397727	GO:1990234	GO:CC	transferase complex	22112	3821	GO:1902494	IDA IPI ISS IBA,IDA IBA IEA,IDA IEA,IBA IEA,IPI,IDA IBA IEA,IDA ISS,IDA IPI IMP,IDA,IDA IBA IEA,TAS,IPI,IDA ISS IBA IC IEA,IDA IBA IEA,IDA IEA,IDA IBA,IDA IBA IEA,IDA IMP IC,IDA IPI IBA,IDA IBA TAS IEA,IDA IPI,NAS,IDA IPI IEA,IEA,IDA IBA IC IEA,IDA IPI IBA TAS IEA,IDA,IDA IBA,IEA,IBA,IDA IBA IEA,IDA,IDA IPI IBA IEA,IPI ISS IBA IEA,IPI	1650,5573,1021,221830,2547,10856,6921,983,3066,8607,4172,5591,9978,6923,6500,86,5576,1642,27430,9533,10558,64210,1025,5111,8451,6185,55031,56254,8411,10994,5431,8473,3054,8621,5903	1	1
MOB3CwCL	TRUE	1	1.85344e-07	175	301	15	0.0498339	0.0857143	GO:0000779	GO:CC	condensed chromosome, centromeric region	22112	88	GO:0000775, GO:0000793	ISS,IDA IBA IEA,IEA,IC,IEA,IC,IC,IDA,IC,IDA,IC,IDA,IDA IBA,IBA,IDA IEA	11335,9184,4735,86,989,6605,6597,10540,6602,7175,6599,7514,1639,9918,8243	1	1
MOB3CwCL	TRUE	1	1.93003e-07	309	298	21	0.0704698	0.0679612	GO:0034504	GO:BP	protein localization to nucleus	21128	9175	GO:0033365	HMP,IDA,IEA,HMP,HMP,IMP,HMP,IMP IEA,IPI,IEA,ISS IEA,IDA ISS IBA TAS IEA,IMP,IMP TAS IEA,IBA,IEA,IDA IBA IEA,IDA,IBA IEA,IDA,IMP IBA	10574,3728,3326,10575,7203,7531,10694,983,6500,142,1495,3843,51366,7175,1434,7514,3842,10979,9631,6774,5903	1	1
MOB3CwCL	TRUE	1	1.94862e-07	87	298	12	0.0402685	0.137931	GO:1900182	GO:BP	positive regulation of protein localization to nucleus	21128	21490	GO:0034504, GO:1900180, GO:1903829	HMP,IDA,IEA,HMP,HMP,HMP,IMP IEA,IEA,ISS IEA,IMP,IMP,IDA	10574,3728,3326,10575,7203,10694,983,142,3843,51366,7175,10979	1	1
MOB3CwCL	TRUE	1	2.40056e-07	8	301	5	0.0166113	0.625	GO:0008541	GO:CC	proteasome regulatory particle, lid subcomplex	22112	515	GO:0005838, GO:0032991	IBA,IMP IBA,IBA,IBA,IBA	5709,10213,5717,5718,5719	1	1
MOB3CwCL	TRUE	1	2.43386e-07	8753	298	173	0.580537	0.0197647	GO:0034641	GO:BP	cellular nitrogen compound metabolic process	21128	9210	GO:0006807, GO:0044237	IDA,IDA IBA IC IEA,TAS,IEA,IEA,IEA,IDA IBA IC IEA,NAS,IDA,IMP,IEA,IDA IBA,IMP,IEA,IDA IMP IGI ISS IBA IEA,IEA,IDA IMP IBA IC IEA,IMP TAS NAS IC IEA,IDA IBA TAS IC IEA,IDA ISS IBA TAS IEA,IMP,IDA ISS,IDA ISS IEA,IDA IMP IBA IEA,IDA IMP IBA TAS IC IEA,IDA IEA,IDA IBA IEA,IMP,IMP,IDA IMP IBA TAS IC IEA,IDA IMP IBA IEA,IMP,IEA,IDA IBA IEA,IDA IBA,IDA IBA IEA,IDA,IDA TAS IEA,IDA IBA IEA,IDA IMP ISS IB…	5702,51639,5573,1021,4678,9255,57703,9908,10857,10574,6726,3728,444,221830,3146,10146,27339,9045,6627,54888,7430,3326,3320,2597,2547,7534,10556,10575,7203,10856,11335,10694,6281,10557,23186,10775,10971,6921,54913,23028,983,3066,11102,8607,4176,5705,4172,10940,7298,5687,10799,3939,138716,79026,5591,5315,11171,9978,3065,9219,6923,6741,10248,5706,4175,4173,57805,5518,2058,5917,4174,51081,4171,86,598…	1	1
MOB3CwCL	TRUE	1	2.43386e-07	4097	298	100	0.33557	0.0244081	GO:0019219	GO:BP	regulation of nucleobase-containing compound metabolic process	21128	5932	GO:0006139, GO:0031323, GO:0051171, GO:0080090	IDA,TAS,IEA,IC,NAS,IMP,IDA IBA,IMP,IDA IMP IGI ISS IBA,IEA,ISS IEA,IMP,IDA,IDA,IDA IMP,IDA IEA,IMP,IMP,IDA IMP IBA IC IEA,IDA IMP IBA IEA,IMP,IEA,IDA IBA,IDA,TAS,IDA IMP ISS IBA IEA,IEA,IMP IBA IC IEA,IDA IMP IBA TAS IC IEA,IC,IDA NAS IEA,IC,IMP,ISS IBA IEA,IDA IMP IEA,IEA,IDA IMP IGI ISS IBA IC IEA,IBA IC IEA,IBA,IC,IC,IDA IMP IBA IEA,NAS,IC,IC,IDA IMP IBA NAS IC IEA,IDA,IDA IMP IGI ISS TAS IEA,…	5702,5573,1021,57703,9908,10574,3728,444,3146,27339,54888,7430,3326,3320,2547,7534,10575,7203,10856,11335,10694,6281,23186,10971,6921,23028,983,3066,8607,4176,5705,4172,5687,79026,5591,11171,3065,9219,5706,4175,4173,57805,5518,4174,4171,86,5984,142,10916,988,9391,3735,7812,55758,6605,57459,118460,1108,6597,5983,23404,25920,9112,5516,64210,1025,9126,51366,23376,5111,1982,6602,8451,7874,5859,23244,…	1	1
MOB3CwCL	TRUE	1	2.47958e-07	19271	298	295	0.989933	0.015308	GO:0009987	GO:BP	cellular process	21128	3905	GO:0008150	IDA IBA IC,IDA IMP ISS IBA IC IEA,IMP IBA IEA,IDA IBA IC IEA,IDA IMP IBA TAS IEA,IDA IMP ISS IBA TAS IEA,IDA ISS IBA IEA,IDA IMP IBA IEA,IDA ISS IEA,IMP IBA IEA,IMP HDA IBA NAS IEA,IDA IBA IC IEA,IMP NAS IEA,IDA,IDA IMP HMP IBA TAS IEA,IBA IEA,IDA IMP IGI ISS IBA IC IEA,IDA IMP ISS TAS IEA,IEA,IDA IMP IGI ISS IBA IEA,IMP TAS IEA,IDA IMP IBA IC IEA,IDA IEA,IMP IBA TAS NAS IC IEA,IDA IBA TAS IC IEA…	5702,1650,23277,51639,5573,1021,4678,1829,9255,64423,1213,57703,9908,10857,10574,6726,3728,444,221830,3146,10146,27339,689,9045,6627,54888,7430,58,3326,3320,2597,3301,7280,2547,7534,10556,10575,7203,7531,9141,10856,10963,11335,10694,6281,10557,23186,10775,84617,10971,6921,54913,23028,983,11316,3066,11102,5683,8607,5688,4176,9532,5705,4172,5704,10940,7298,5687,10799,1211,3939,9184,138716,5700,301,…	1	1
MOB3CwCL	TRUE	1	2.47958e-07	772	298	34	0.114094	0.0440415	GO:0043043	GO:BP	peptide biosynthetic process	21128	11131	GO:0006518, GO:0043604, GO:1901566	IEA,IEA,TAS NAS IC IEA,IDA IMP IEA,IEA,IDA IEA,ISS IEA,ISS IEA,IEA,IDA IMP IBA TAS IEA,IDA IBA TAS IEA,ISS IBA IC IEA,IDA IBA IEA,IBA TAS IEA,IDA ISS,IBA IEA,IDA IBA TAS IEA,ISS IEA,IBA,IBA TAS IEA,NAS,IDA IBA TAS IEA,IDA IEA,IDA IBA TAS IEA,IDA IEA,IMP,IDA ISS IBA IEA,IDA IMP IBA TAS IEA,IDA IMP IBA IEA,IDA IMP IEA,IBA IEA,IBA IEA,IC,IMP IBA IEA	9255,6726,9045,2597,6921,7298,5591,5315,6923,2058,5917,51081,3735,1615,7812,8894,51520,1965,23404,7407,1653,3376,1982,5859,9689,7175,6897,4141,2935,170506,10985,23191,85456,23367	1	1
MOB3CwCL	TRUE	1	2.78154e-07	737	298	33	0.110738	0.0447761	GO:0030162	GO:BP	regulation of proteolysis	21128	7089	GO:0006508, GO:0051246	IC IEA,IDA,IDA,IDA ISS IEA,IDA,IMP,IDA,IMP,IMP ISS IEA,IC IEA,IEA,IEA,IDA IBA,IPI,IMP,ISS,IC IEA,IC IEA,IDA,IMP IEA,IMP,IEA,IMP IBA,IMP,IDA,IMP,IEA,IEA,IMP,IDA,IDA IMP,IGI,IMP	5702,444,3146,3326,2597,9141,6281,3066,9532,5705,5704,5700,10197,9978,3065,6923,5706,5701,57805,10213,5684,2821,23376,7874,9733,55031,5447,6599,8239,7514,8473,6774,2023	1	1
MOB3CwCL	TRUE	1	2.78271e-07	155	301	14	0.0465116	0.0903226	GO:1904949	GO:CC	ATPase complex	22112	3698	GO:1902494	IDA IBA IEA,IDA IC,IDA IBA IEA,IDA IC IEA,IDA IBA IC IEA,IDA ISS IBA IC IEA,IDA ISS IBA IC IEA,IBA IC,IDA IBA IC,IDA ISS IC IEA,IDA IBA IC IEA,IDA ISS IBA IC IEA,IDA TAS IC IEA,IDA ISS IBA IC IEA	10856,3066,8607,3065,9219,86,6605,57459,1108,6597,9112,6602,523,6599	1	1
MOB3CwCL	TRUE	1	2.80425e-07	2718	298	75	0.251678	0.0275938	GO:0070727	GO:BP	cellular macromolecule localization	21128	17331	GO:0033036, GO:0051641	IEA,IMP NAS IEA,NAS,IMP HMP,IBA IEA,IDA IMP,IDA,IMP,IDA IEA,IMP IGI IBA IEA,IDA ISS IEA,IDA ISS IEA,IDA IMP,IBA IEA,IMP HMP,IMP HMP,IDA IMP IBA IEA,IMP,IMP,IMP HMP,IDA,IBA IEA,IMP,IDA IMP IEA,IEA,IEA,IPI,IBA,IDA,IPI,IMP ISS IBA IEA,IEA,IDA ISS,IEA,IBA,TAS,IMP IEA,IEA,IDA IBA IEA,IMP,IBA,IDA,IDA IMP ISS IEA,ISS IEA,IBA IEA,IMP IBA,IDA ISS IBA TAS IEA,IDA,IMP,IMP,IMP,IMP,IBA TAS IC IEA,IDA,IMP IBA …	4678,1213,9908,10574,6726,3728,444,27339,689,7430,3326,3320,3301,7534,10575,7203,7531,9141,10856,10694,6281,10971,23028,983,11316,1211,9184,301,6741,6500,10890,1315,3799,6730,4735,11140,142,3895,51552,7414,989,3308,682,1495,26958,4253,3843,1025,51366,1653,23376,10540,6734,6117,375056,2037,10801,8615,7175,1434,4436,6731,1499,8239,7514,3842,10979,9631,170506,6774,4905,9919,10075,5903,1832	1	1
MOB3CwCL	TRUE	1	2.81339e-07	4822	298	112	0.375839	0.0232269	GO:0009059	GO:BP	macromolecule biosynthetic process	21128	3327	GO:0043170, GO:1901576	IDA,IDA IMP ISS IBA IC IEA,TAS,IEA,IEA,IDA IMP,NAS,IMP,IEA,IDA IBA,IMP,IEA,IDA IMP IGI IBA,TAS NAS IC IEA,IMP,IDA,IDA,IDA IMP IEA,IDA IMP,IDA IEA,IMP,IMP,IMP IBA IC IEA,IDA IMP IBA IEA,IMP,IEA,IDA IBA,IDA,IDA TAS IEA,IDA IMP ISS IBA IEA,IMP IBA IC IEA,IMP IBA TAS IC,IDA NAS IEA,IDA IC IEA,IMP,IMP ISS IEA,ISS IEA,IEA,IDA IMP IGI ISS IBA IC IEA,IBA IC IEA,IDA TAS IEA,IBA,IDA IMP IBA IEA,NAS,IDA IMP…	5702,1650,5573,1021,9255,1213,9908,10574,6726,3728,444,221830,3146,9045,7430,3326,3320,2597,2547,7534,10575,7203,10856,11335,10694,6281,23186,10971,6921,23028,3066,8607,5705,7298,5687,5591,5315,11171,3065,9219,6923,5706,57805,5518,2058,5917,51081,86,5984,142,10916,988,9391,3735,1615,7812,8894,55758,51520,6605,57459,1965,1108,6597,5983,23404,10808,7407,9533,25920,9112,5516,64210,1025,1653,3376,233…	1	1
MOB3CwCL	TRUE	1	3.07044e-07	36	205	10	0.0487805	0.277778	KEGG:03030	KEGG	DNA replication	8091	214	KEGG:00000	KEGG,KEGG,KEGG,KEGG,KEGG,KEGG,KEGG,KEGG,KEGG,KEGG	4176,4172,4175,4173,4174,4171,5984,5983,5111,6117	1	1
MOB3CwCL	TRUE	1	3.22188e-07	434	301	23	0.076412	0.0529954	GO:0030055	GO:CC	cell-substrate junction	22112	875	GO:0070161	HDA,HDA,HDA,IDA HDA,HDA,HDA,HDA,HDA,HDA,HDA,IDA,HDA,IDA IEA,IDA IMP HDA ISS IBA NAS IEA,HDA,HDA,IDA IMP HDA ISS IBA IEA,HDA,HDA,HDA IBA,IDA HDA IBA IEA,HDA,HDA	1213,3728,10146,7430,7534,7531,10971,301,79026,10890,6730,5576,83481,7414,682,1495,7094,2037,1499,309,10979,23191,85440	1	1
MOB3CwCL	TRUE	1	3.31588e-07	12	298	6	0.0201342	0.5	GO:0000727	GO:BP	double-strand break repair via break-induced replication	21128	219	GO:0000724	IBA,IBA,IBA,IBA,IBA,IBA	4176,4172,4175,4173,4174,4171	1	1
MOB3CwCL	TRUE	1	3.34758e-07	905	298	37	0.124161	0.040884	GO:0043604	GO:BP	amide biosynthetic process	21128	11452	GO:0043603, GO:0044271	IEA,IEA,TAS NAS IC IEA,IDA IMP IEA,IEA,IDA IEA,ISS IEA,ISS IEA,IEA,IDA IMP IBA TAS IEA,IDA IBA TAS IEA,ISS IBA IC IEA,IDA IBA IEA,IBA TAS IEA,IDA IBA IEA,IDA ISS,IBA IEA,IDA IBA TAS IEA,ISS IEA,IBA,IBA TAS IEA,IDA IBA IEA,NAS,IDA IBA TAS IEA,IDA IEA,IDA IBA TAS IEA,IDA IEA,IMP,IDA ISS IBA IEA,IDA IMP IBA TAS IEA,TAS IEA,IDA IMP IBA IEA,IDA IMP IEA,IBA IEA,IBA IEA,IC,IMP IBA IEA	9255,6726,9045,2597,6921,7298,5591,5315,6923,2058,5917,51081,3735,1615,47,7812,8894,51520,1965,23404,7407,10558,1653,3376,1982,5859,9689,7175,6897,4141,31,2935,170506,10985,23191,85456,23367	1	1
MOB3CwCL	TRUE	1	3.96286e-07	1124	298	42	0.14094	0.0373665	GO:0051726	GO:BP	regulation of cell cycle	21128	14784	GO:0007049, GO:0050794	IDA IBA TAS,IMP,IMP,IEA,IMP ISS IEA,IBA,IMP,IMP IBA IEA,IMP,IBA IC IEA,IBA IEA,IMP,IBA,IMP,IEA,IEA,IMP IC,TAS,IMP,IEA,IMP,IC,IC,IMP,TAS,IDA,IMP,TAS,IC IEA,IEA,IEA,IMP,IMP IBA,IC,IEA,IDA IMP ISS IEA,IEA,IMP,IEA,IDA IEA,TAS,IEA	1021,1213,27339,54888,3326,7531,10856,983,8607,9184,301,5591,10197,57805,5518,10592,86,11140,988,10051,1642,6605,6597,1778,3843,1025,55759,1982,6602,8451,23397,55031,7175,6599,4436,1499,7514,1639,5139,6774,3054,8621	1	1
MOB3CwCL	TRUE	1	4.01149e-07	16	301	6	0.0199336	0.375	GO:0016581	GO:CC	NuRD complex	22112	761	GO:0000118, GO:0005667, GO:0090545	IDA IC,IDA IC IEA,IDA IBA IC IEA,IBA IC,IDA IBA IC,IDA IBA IC IEA	3066,3065,9219,57459,1108,9112	1	1
MOB3CwCL	TRUE	1	4.01149e-07	16	301	6	0.0199336	0.375	GO:0090545	GO:CC	CHD-type complex	22112	2862	GO:0070603	IDA IC,IDA IC IEA,IDA IBA IC IEA,IBA IC,IDA IBA IC,IDA IBA IC IEA	3066,3065,9219,57459,1108,9112	1	1
MOB3CwCL	TRUE	1	4.12864e-07	10	188	8	0.0425532	0.8	CORUM:3040	CORUM	Multisynthetase complex	3383	1350	CORUM:0000000	CORUM,CORUM,CORUM,CORUM,CORUM,CORUM,CORUM,CORUM	9255,2058,5917,3735,51520,3376,5859,4141	1	1
MOB3CwCL	TRUE	1	4.12864e-07	10	188	8	0.0425532	0.8	CORUM:123	CORUM	Rnase/Mrp complex	3383	65	CORUM:0000000	CORUM,CORUM,CORUM,CORUM,CORUM,CORUM,CORUM,CORUM	10556,10557,10775,54913,11102,10940,10799,10248	1	1
MOB3CwCL	TRUE	1	4.41272e-07	211	298	17	0.057047	0.0805687	GO:0006282	GO:BP	regulation of DNA repair	21128	2154	GO:0006281, GO:0051052, GO:2001020	IDA,IDA IC IEA,IMP,IDA IC IEA,IDA,IDA IC IEA,IDA IGI,IC,IC,IDA,IDA,IMP IBA,IMP,IC IEA,IEA,IC,IMP IBA	3146,10856,23028,8607,5591,86,142,6605,6597,64210,1025,51366,5111,6602,8451,6599,9320	1	1
MOB3CwCL	TRUE	1	4.92051e-07	138	298	14	0.0469799	0.101449	GO:0008033	GO:BP	tRNA processing	21128	3186	GO:0006399, GO:0034470	IDA IBA TAS IEA,IDA IBA IEA,IDA IBA IEA,IDA IEA,IDA IBA IEA,IDA IEA,IDA IBA IEA,IDA IBA IEA,IBA,IMP IGI IBA TAS,IDA IBA IEA,IDA IBA IC IEA,NAS,IMP IC IEA	54888,10556,10557,10775,54913,11102,10940,10799,138716,6741,10248,51493,3735,1653	1	1
MOB3CwCL	TRUE	1	5.1609e-07	2708	298	74	0.248322	0.0273264	GO:0008104	GO:BP	protein localization	21128	3211	GO:0070727	IEA,IMP NAS IEA,NAS,IMP HMP,IBA IEA,IDA IMP,IDA,IMP,IDA IEA,IMP IGI IBA IEA,IDA ISS IEA,IDA ISS IEA,IDA IMP,IBA IEA,IMP HMP,IMP HMP,IDA IMP IBA IEA,IMP,IMP,IMP HMP,IDA,IBA IEA,IMP,IDA IMP IEA,IEA,IEA,IPI,IBA,IDA,IPI,IMP ISS IBA IEA,IEA,IDA ISS,IEA,IBA,TAS,IMP IEA,IEA,IDA IBA IEA,IMP,IBA,IDA,IDA IMP ISS IEA,ISS IEA,IBA IEA,IMP IBA,IDA ISS IBA TAS IEA,IDA,IMP,IMP,IMP,IMP,IBA TAS IC IEA,IDA,IMP IBA …	4678,1213,9908,10574,6726,3728,444,27339,689,7430,3326,3320,3301,7534,10575,7203,7531,9141,10856,10694,6281,10971,23028,983,11316,1211,9184,301,6741,6500,10890,1315,3799,6730,4735,11140,142,3895,51552,7414,989,3308,682,1495,26958,4253,3843,1025,51366,1653,23376,10540,6734,6117,375056,2037,10801,8615,7175,1434,4436,6731,1499,8239,7514,3842,10979,9631,6774,4905,9919,10075,5903,1832	1	1
MOB3CwCL	TRUE	1	5.18361e-07	40	301	8	0.0265781	0.2	GO:0043596	GO:CC	nuclear replication fork	22112	1937	GO:0000228, GO:0005657	IDA,TAS,IDA,IDA,IDA,IBA,IDA,IDA IPI IBA IEA	27339,4172,142,988,10286,11169,5111,6117	1	1
MOB3CwCL	TRUE	1	5.77516e-07	2244	298	65	0.218121	0.0289661	GO:0031324	GO:BP	negative regulation of cellular metabolic process	21128	7550	GO:0009892, GO:0031323, GO:0044237, GO:0048523	IDA IBA IEA,IDA IEA,IEA,IDA IMP IGI,ISS IEA,IMP,IDA,IDA IMP,IMP,IMP,IDA IEA,IDA IEA,IEA,IDA IMP IBA IEA,IDA IBA,IDA,IDA IMP ISS IBA,IMP IC IEA,IEA,IDA,ISS IEA,IEA,IDA IMP IGI ISS IC IEA,IBA IC IEA,IDA IMP,NAS,IDA IMP IEA,IDA IMP ISS TAS,IBA,IDA IBA,IDA,IBA,IDA IBA,IBA IC IEA,ISS IEA,IBA IC IEA,IDA IMP TAS,IBA,IDA ISS IBA IEA,IBA IC,TAS,IMP,IEA,IMP IEA,IMP,IDA,IMP,IMP,IMP,IEA,IDA ISS IEA,IMP IEA,T…	5573,1021,6726,3146,54888,7430,3326,2597,3301,2547,7534,7531,10856,11335,23186,10971,23028,3066,5705,7298,5591,11171,3065,9219,57805,5518,2058,142,10916,5576,7812,55758,6605,57459,1965,1108,6597,23404,25920,9112,3843,51366,5111,1982,7874,5859,23244,55031,7175,6599,4436,1499,1786,8239,9208,6829,8473,170506,6774,2956,3054,85456,9320,2023,23367	1	1
MOB3CwCL	TRUE	1	6.32719e-07	1189	298	43	0.144295	0.0361648	GO:0033043	GO:BP	regulation of organelle organization	21128	8468	GO:0006996, GO:0051128	IMP,IMP,IMP,IMP,IMP,IMP IGI IBA,IMP,IMP,IMP,IMP IEA,IMP,IMP,IMP IEA,IBA IC,IDA IBA,IDA,IDA,IEA,IMP IC IEA,ISS,IDA,IMP,ISS IEA,IC,IC,IMP,IMP,IMP,IC IEA,IDA,TAS,IMP,IMP IBA,IC IEA,IMP ISS IEA,IMP,IMP,IDA IMP,IDA,IEA,IMP,IMP IEA,IMP	64423,1213,9908,10574,10146,7430,10575,7203,9141,10856,10694,6281,8607,9184,301,5202,10592,4171,86,142,10051,989,2288,6605,6597,1778,25923,4134,6602,23397,7874,10801,7175,6599,1499,1786,10979,1639,9918,5139,170506,23191,10075	1	1
MOB3CwCL	TRUE	1	6.79455e-07	434	298	24	0.0805369	0.0552995	GO:0007059	GO:BP	chromosome segregation	21128	2733	GO:0022402	IDA IBA IC IEA,IEA,IDA IBA IEA,IDA IBA TAS IEA,IC,IEA,IDA IBA TAS IEA,IMP IEA,IC,IC,IMP,IMP IEA,IMP IBA IC,IMP,IC IEA,IDA IMP IBA IEA,IPI IBA IEA,IMP IBA,IC,IMP IBA,IDA IEA,IEA,IDA IMP IBA NAS IEA,IMP TAS IC IEA	9184,84191,5518,10592,86,9391,10051,51647,6605,6597,1778,64210,9126,10540,6602,23397,23244,7175,6599,24137,6732,8239,9918,8243	1	1
MOB3CwCL	TRUE	1	6.84885e-07	401	298	23	0.0771812	0.0573566	GO:0006338	GO:BP	chromatin remodeling	21128	2186	GO:0006325	IDA IBA,IGI,IDA IMP IBA,IDA NAS,IDA,IDA IMP HDA IC,IDA IBA,IDA IGI HDA IC,IDA HDA,IDA IBA IEA,IEA,IDA HDA TAS IC IEA,IDA HDA TAS IC IEA,IDA HDA,IDA HDA IBA IEA,IDA IMP HDA IC IEA,IDA,IDA IMP IC,IDA,IMP,IDA HDA IC IEA,IMP IEA,IBA	4678,3146,10856,11335,23028,3066,8607,3065,9219,4676,4171,86,6605,57459,1108,6597,9112,6602,9733,7175,6599,1786,3054	1	1
MOB3CwCL	TRUE	1	6.84885e-07	22	298	7	0.0234899	0.318182	GO:0006268	GO:BP	DNA unwinding involved in DNA replication	21128	2141	GO:0006261, GO:0032508	IDA IBA IEA,IDA,IDA IBA IEA,IDA IBA IEA,IDA,IDA IBA IEA,IBA	4176,4172,4175,4173,4174,4171,6117	1	1
MOB3CwCL	TRUE	1	7.01958e-07	8125	298	162	0.543624	0.0199385	GO:0006139	GO:BP	nucleobase-containing compound metabolic process	21128	2036	GO:0006725, GO:0034641, GO:0044238, GO:0046483, GO:1901360	IDA,IDA IBA IC IEA,TAS,IEA,IEA,IDA IBA IC IEA,NAS,IMP,IDA IBA,IMP,IEA,IDA IMP IGI ISS IBA IEA,IEA,IDA IMP IBA IC IEA,IMP,IDA IBA TAS IC IEA,IDA ISS IBA TAS IEA,IMP,IDA,IDA,IBA IEA,IDA IMP IBA TAS IC IEA,IDA IEA,IDA IBA IEA,IMP,IMP,IDA IMP IBA TAS IC IEA,IDA IMP IBA IEA,IMP,IEA,IDA IBA IEA,IDA IBA,IDA IBA IEA,IDA,IDA TAS,IDA IBA IEA,IDA IMP ISS IBA IEA,TAS IEA,IMP IBA IC IEA,IDA IEA,IDA IMP IBA TA…	5702,51639,5573,1021,4678,57703,9908,10574,3728,444,221830,3146,10146,27339,9045,6627,54888,7430,3326,3320,2597,2547,7534,10556,10575,7203,10856,11335,10694,6281,10557,23186,10775,10971,6921,54913,23028,983,3066,11102,8607,4176,5705,4172,10940,7298,5687,10799,3939,138716,79026,5591,5315,11171,9978,3065,9219,6923,6741,10248,5706,4175,4173,57805,5518,2058,5917,4174,4171,86,5984,3945,51493,10213,142…	1	1
MOB3CwCL	TRUE	1	8.85693e-07	424	301	22	0.0730897	0.0518868	GO:0005925	GO:CC	focal adhesion	22112	453	GO:0030055	HDA,HDA,HDA,IDA HDA,HDA,HDA,HDA,HDA,HDA,HDA,IDA,HDA,IDA IMP HDA ISS IBA IEA,HDA,HDA,IDA IMP HDA ISS IBA IEA,HDA,HDA,HDA IBA,IDA HDA IBA IEA,HDA,HDA	1213,3728,10146,7430,7534,7531,10971,301,79026,10890,6730,5576,7414,682,1495,7094,2037,1499,309,10979,23191,85440	1	1
MOB3CwCL	TRUE	1	9.33534e-07	1031	298	39	0.130872	0.0378274	GO:0051248	GO:BP	negative regulation of protein metabolic process	21128	14447	GO:0010605, GO:0019538, GO:0051172, GO:0051246	IDA IBA IEA,IEA,IDA ISS IEA,IDA IMP,IDA IMP,IDA IEA,ISS,IEA,IDA ISS IEA,IDA,IDA,ISS IEA,IDA,IDA,IDA,IDA,NAS,IDA IMP IEA,IDA IBA,IDA,IEA,ISS IEA,IBA,TAS,IMP IBA,IDA,IMP,IDA,IMP,IMP,IEA,IEA,IDA,IMP,IMP ISS IEA,IDA IMP,IC,IMP IBA,IMP	5573,6726,3326,2597,3301,7531,23028,3066,9532,7298,9184,5591,10471,5201,5202,57805,5518,2058,5576,7812,2821,1965,23404,3843,51366,23376,7874,5859,55031,7175,5447,6599,1499,8239,8473,170506,85456,9320,23367	1	1
MOB3CwCL	TRUE	1	9.39826e-07	4755	298	109	0.365772	0.0229232	GO:0048523	GO:BP	negative regulation of cellular process	21128	13627	GO:0009987, GO:0048519, GO:0050794	IDA IMP IBA IEA,IDA IMP TAS IEA,IDA,IMP,IEA,IGI,IDA ISS TAS IEA,IDA IMP IGI,IEA,IMP,IDA,ISS IEA,IMP,IDA IEA,IDA IMP,IDA IMP,IMP,IDA TAS IEA,IDA IEA,IMP,IDA IEA,IDA IMP IBA IEA,IDA IBA,IDA,IDA IMP ISS IBA,IDA IBA IEA,IMP ISS IC IEA,NAS IEA,IDA,IBA IC,IEA,IDA IMP IBA TAS,IMP ISS IEA,IDA,IDA,IDA,IMP IEA,TAS,IDA IMP IGI ISS TAS IC IEA,IBA IC IEA,IDA,IDA IMP,NAS,IDA IMP IEA,IEA,IC,IDA IMP ISS TAS,IBA,…	5573,1021,9255,1213,6726,3728,444,3146,10146,27339,689,54888,7430,3326,2597,3301,2547,7534,7531,9141,10856,11335,23186,10971,23028,983,3066,5705,7298,9184,5700,301,5591,10197,10471,5201,11171,9978,3065,9219,5202,57805,5518,2058,4171,86,142,10916,988,5576,1642,83481,23089,7812,7414,55758,2288,2821,55602,6605,57459,1965,1108,6597,1495,23404,25920,9112,5516,3843,25871,51366,23376,5111,4134,1982,6602…	1	1
MOB3CwCL	TRUE	1	9.39826e-07	252	298	18	0.0604027	0.0714286	GO:1903320	GO:BP	regulation of protein modification by small protein conjugation or removal	21128	24123	GO:0031399, GO:0070647	IDA,IDA,IDA,IMP,IDA ISS IEA,IDA,IMP,IDA,IC,IDA,IC,IMP IBA,IDA,IDA,IDA,IMP ISS IEA,IMP IBA,IDA	3326,3320,3301,23028,9532,9184,9978,6500,51138,9112,8533,51366,23376,9733,1499,8473,9320,10075	1	1
MOB3CwCL	TRUE	1	9.90662e-07	313	298	20	0.0671141	0.0638978	GO:2001020	GO:BP	regulation of response to DNA damage stimulus	21128	27714	GO:0006974, GO:0080135	IDA,IDA IC IEA,IMP,IDA IC IEA,IDA,IMP,IDA IC IEA,IDA IGI,IC,IC,IDA,IDA,IMP,IMP IBA,IMP,IC IEA,IEA,IEA,IC,IMP IBA	3146,10856,23028,8607,5591,57805,86,142,6605,6597,64210,1025,8533,51366,5111,6602,8451,55031,6599,9320	1	1
MOB3CwCL	TRUE	1	9.97722e-07	992	298	38	0.127517	0.0383065	GO:0009894	GO:BP	regulation of catabolic process	21128	3848	GO:0009056, GO:0019222	IC IEA,IMP,ISS IEA,IGI,IDA ISS IEA,IGI,TAS,ISS IEA,IC IEA,IEA,IEA,IDA IBA,IEA,IPI,ISS,IC IEA,IC IEA,IDA,IMP,IMP,IDA,IBA,IDA,IEA,IMP ISS IBA IEA,IMP,IMP,NAS,IEA,IMP,IDA IEA,IMP,IDA IMP,IDA IMP,IDA IEA,IMP,IC,IMP	5702,3146,54888,7430,3326,3320,2597,9532,5705,5704,5700,10197,5709,9978,6923,5706,5701,57805,10213,1642,7812,23404,10558,5707,23376,1982,7874,523,6599,8239,7514,6829,8473,170506,6774,4905,85456,23367	1	1
MOB3CwCL	TRUE	1	1.013e-06	1537	298	50	0.167785	0.0325309	GO:0010558	GO:BP	negative regulation of macromolecule biosynthetic process	21128	4328	GO:0009059, GO:0009890, GO:0010556, GO:0010605	IEA,IDA IMP,IEA,IDA IMP IGI,IMP,IDA IMP,IMP,IDA IEA,IEA,IDA IMP IBA IEA,IDA IBA,IDA,IDA IMP ISS IBA,IMP IC IEA,IEA,IDA,IEA,IDA IMP IGI ISS IC IEA,IBA IC IEA,IDA IMP,IDA IMP IEA,IDA TAS,IBA,IDA,IBA,IDA IBA,IBA IC IEA,ISS IEA,IBA IC IEA,IDA IMP TAS,IBA,IDA ISS IBA IEA,IBA IC,IEA,IEA,IDA,IMP,IMP,IMP IEA,TAS IEA,TAS,IDA,IDA IMP,IC,IDA IMP,TAS,ISS,IC,IDA IMP,IMP	1021,1213,6726,3146,7430,2597,2547,7534,10856,11335,23186,10971,23028,3066,5705,7298,11171,3065,9219,57805,2058,142,10916,7812,55758,6605,57459,1965,1108,6597,23404,25920,9112,5111,1982,5859,55031,7175,1499,1786,8239,9208,6829,8473,170506,6774,3054,85456,2023,23367	1	1
MOB3CwCL	TRUE	1	1.08382e-06	3540	298	88	0.295302	0.0248588	GO:0010604	GO:BP	positive regulation of macromolecule metabolic process	21128	4369	GO:0009893, GO:0043170, GO:0060255	IDA IC IEA,IEA,IMP,IBA,IDA IMP,IDA IMP ISS,IDA IMP,IEA,IGI,ISS,IDA ISS IC IEA,IDA IGI ISS IEA,IDA,IDA IMP,IMP,IMP,IDA IMP,IDA IMP IC IEA,IMP,IDA IEA,IDA IMP IBA IEA,IEA,IMP IC IEA,IDA IMP IC IEA,IMP ISS IEA,NAS IC IEA,IEA,IEA,IDA IBA,IDA IMP ISS IEA,IBA,ISS IEA,IPI IMP,IDA ISS IC,IC IEA,ISS,IBA IC IEA,IDA,IC IEA,IEA,IDA IMP IC IEA,IDA,IEA,IDA IGI IEA,IDA,IMP,IGI IEA,IDA,IDA,IDA IMP,IC IEA,IC,IEA,…	5702,1021,10574,3728,444,3146,10146,27339,7430,58,3326,3320,2597,2547,10575,7203,9141,10856,10694,6281,23028,983,3066,8607,9532,5705,5704,5700,301,5591,10197,5315,9978,3065,9219,6923,5706,6500,5701,57805,86,5984,10213,142,988,1642,3735,7812,2821,682,6605,57459,118460,1108,6597,5983,23404,10808,9112,64210,1025,51366,1653,5111,6602,7874,9733,56254,6599,4436,1499,1786,8239,10979,4141,6829,8473,17050…	1	1
MOB3CwCL	TRUE	1	1.14067e-06	174	298	15	0.0503356	0.0862069	GO:0000725	GO:BP	recombinational repair	21128	218	GO:0006281, GO:0006310	IC,IDA,IMP,IDA,IBA,IBA,IBA,IBA,IBA,IBA,IDA,IMP,IDA,IDA,IMP IBA IC	2547,10856,23028,8607,4176,4172,4175,4173,4174,4171,86,10213,142,64210,6117	1	1
MOB3CwCL	TRUE	1	1.14067e-06	84	298	11	0.0369128	0.130952	GO:0010833	GO:BP	telomere maintenance via telomere lengthening	21128	4577	GO:0000723	IMP,IDA,IDA,IMP,IMP,IMP,ISS,IBA,ISS IEA,IMP,NAS	10574,3326,3320,10575,7203,10694,142,6117,1499,170506,85456	1	1
MOB3CwCL	TRUE	1	1.20874e-06	432	301	22	0.0730897	0.0509259	GO:0005819	GO:CC	spindle	22112	371	GO:0015630, GO:0043232	IDA IBA IEA,IEA,IEA,IDA IEA,IDA,IDA IEA,IDA IEA,IEA,IDA IEA,IEA,IDA IEA,IDA IEA,IEA,IEA,IDA IBA IEA,IDA,IDA,IDA IEA,IEA,TAS IEA,IDA IBA IEA,IDA	1213,27339,54888,7280,11335,84617,983,1211,57805,4735,9391,51647,989,5516,64210,9126,4134,7175,1499,24137,1639,8243	1	1
MOB3CwCL	TRUE	1	1.35497e-06	15	298	6	0.0201342	0.4	GO:0006271	GO:BP	DNA strand elongation involved in DNA replication	21128	2144	GO:0006261, GO:0022616	IBA,IBA,IBA,TAS,TAS,IBA	4176,4172,4173,5984,5983,5111	1	1
MOB3CwCL	TRUE	1	1.35497e-06	15	298	6	0.0201342	0.4	GO:1904874	GO:BP	positive regulation of telomerase RNA localization to Cajal body	21128	25485	GO:0048518, GO:0090671, GO:1904872	HMP,IMP HMP,HMP,HMP,HMP,HMP	10574,10575,7203,10856,10694,8607	1	1
MOB3CwCL	TRUE	1	1.35497e-06	963	298	37	0.124161	0.0384216	GO:0060341	GO:BP	regulation of cellular localization	21128	15480	GO:0032879, GO:0050794, GO:0051641	IMP,IMP HMP,IDA,IDA,IDA,IDA,IMP IGI IBA IEA,IDA ISS IEA,ISS IEA,IDA,IMP HMP,IMP HMP,IDA,IMP,IMP HMP,IMP,IMP IEA,IDA,IMP IEA,IDA,IMP,IDA IMP,ISS IEA,IMP,ISS IEA,IDA,IMP,IMP,IMP,IMP,IDA IMP ISS,IDA,IEA,IDA,ISS IEA,IBA,HMP	1213,10574,3728,444,689,54888,7430,3326,3320,3301,10575,7203,7531,9141,10694,23028,983,3799,142,51552,7414,682,1495,1778,3843,1025,51366,23376,7874,2037,7175,1499,7514,10979,170506,23195,10075	1	1
MOB3CwCL	TRUE	1	1.35497e-06	15	298	6	0.0201342	0.4	GO:0030174	GO:BP	regulation of DNA-templated DNA replication initiation	21128	7095	GO:0006270, GO:0090329	IC,IC,IC,IC,IC,IC	4176,4172,4175,4173,4174,4171	1	1
MOB3CwCL	TRUE	1	1.46703e-06	5	301	4	0.013289	0.8	GO:0097361	GO:CC	CIA complex	22112	2987	GO:0140535	IDA,IDA IBA IEA,IDA IBA,IDA IBA IEA	84191,9391,51647,64210	1	1
MOB3CwCL	TRUE	1	1.51053e-06	3857	298	93	0.312081	0.024112	GO:0009893	GO:BP	positive regulation of metabolic process	21128	3847	GO:0008152, GO:0019222, GO:0048518	IDA IC IEA,IEA,IMP,IBA,IDA IMP,IDA IMP ISS,IDA IMP,IEA,IGI,ISS,IDA ISS IC IEA,IDA IGI ISS IEA,IDA,IDA IMP,IMP,IMP,IDA IMP,IDA IMP IC IEA,IMP,IDA IEA,IDA IMP ISS IBA IEA,IMP IEA,IMP IC IEA,IDA IMP IC IEA,IMP ISS IEA,NAS IC IEA,IEA,IEA,IDA IBA,IDA IMP ISS IEA,IBA,ISS IEA,IPI IMP,IDA ISS IC,IC IEA,ISS,IBA IC IEA,IDA,IC IEA,IEA,IDA IMP IC IEA,IDA,IEA,IDA IGI IEA,IDA,IMP ISS IEA,IGI IEA,IDA,IDA,IDA IM…	5702,1021,10574,3728,444,3146,10146,27339,7430,58,3326,3320,2597,2547,10575,7203,9141,10856,10694,6281,23028,983,3066,8607,9532,5705,5704,5700,301,5591,10197,5315,9978,3065,9219,6923,5706,6500,5701,57805,86,5984,10213,142,988,1642,3735,7812,2821,682,6605,57459,118460,1108,6597,5983,23404,10808,1778,9112,10558,64210,1025,51366,1653,23376,5111,6602,7874,9733,56254,5447,6599,4436,1499,1786,8239,1097…	1	1
MOB3CwCL	TRUE	1	1.51053e-06	2365	298	66	0.221477	0.027907	GO:0051128	GO:BP	regulation of cellular component organization	21128	14357	GO:0016043, GO:0050794	IMP,IMP,IMP,IMP,IEA,IDA,IMP,IMP IGI IBA IEA,IDA NAS,IDA IMP,IMP,IMP,IMP,IMP IEA,IMP,IMP IC,IDA IEA,ISS IEA,IMP IEA,IEA,IBA IC,IDA IBA,IC,IDA,IDA,IDA,IBA IEA,IMP,NAS,IDA,IEA,IMP IC IEA,ISS IEA,IDA,IMP IC,IMP,ISS IEA,IMP,IC,IMP IC,IMP,IMP,IC,IMP,IMP,IMP,IC IEA,IDA,TAS,IMP,IMP,IMP IBA,IC IEA,IMP ISS IEA,IMP,IEA,IMP IGI,IDA IMP,IDA,IEA,IMP,IMP ISS IEA,IDA IMP IEA,IDA,IMP,IDA	64423,1213,9908,10574,444,3146,10146,7430,3320,7534,10575,7203,9141,10856,10694,6281,23028,3066,8607,5705,9184,301,79026,10471,5201,5202,5706,57805,5518,10592,4171,86,142,10051,7414,989,2288,55602,6605,6597,23404,1778,7094,25923,4134,1982,6602,23397,7874,55031,10801,7175,6599,1499,1786,7514,10979,1639,9918,5139,2935,170506,23191,3054,10075,2023	1	1
MOB3CwCL	TRUE	1	1.51466e-06	3177	298	81	0.271812	0.0254958	GO:0033036	GO:BP	macromolecule localization	21128	8466	GO:0051179	IEA,IMP NAS IEA,NAS IEA,IMP HMP,IBA IEA,IDA IMP,IDA,IMP,IDA IEA,IDA,IMP IGI IBA IEA,IDA ISS IEA,IDA ISS IEA,IDA IMP,IBA IEA,IMP HMP,IMP HMP,IDA IMP IBA IEA,IMP,IMP HMP,IMP HMP,IDA,IBA IEA,IMP,IDA IMP IEA,IEA,HMP,IEA,IPI,IBA IEA,IDA IMP,IPI,IMP ISS IBA IEA,IEA,IMP IEA,IDA IEA,IDA ISS,IEA,IBA,TAS,IMP IEA,IEA,IDA IBA IEA,ISS,IMP,IBA,IDA,IDA IMP ISS IEA,ISS IEA,IBA IEA,IMP IBA,IDA ISS IBA TAS IEA,IDA…	4678,1213,9908,10574,6726,3728,444,27339,689,54888,7430,3326,3320,3301,7534,10575,7203,7531,9141,10856,10694,6281,10971,23028,983,11316,8607,1211,9184,301,6741,6500,10890,1315,2058,23344,3799,6730,4735,11140,142,3895,51552,23089,7414,989,3308,682,1495,26958,4253,3843,1025,51366,1653,23376,10540,6734,6117,375056,2037,57488,10801,8615,7175,1434,4436,6731,1499,8239,7514,3842,10979,9631,170506,6774,4…	1	1
MOB3CwCL	TRUE	1	1.61214e-06	8296	298	163	0.54698	0.019648	GO:0046483	GO:BP	heterocycle metabolic process	21128	12974	GO:0044237	IDA,IDA IBA IC IEA,TAS,IEA,IEA,IDA IBA IC IEA,NAS,IDA,IMP,IDA IBA,IMP,IEA,IDA IMP IGI ISS IBA IEA,IEA,IDA IMP IBA IC IEA,IMP,IDA IBA TAS IC IEA,IDA ISS IBA TAS IEA,IMP,IDA,IDA,IBA IEA,IDA IMP IBA TAS IC IEA,IDA IEA,IDA IBA IEA,IMP,IMP,IDA IMP IBA TAS IC IEA,IDA IMP IBA IEA,IMP,IEA,IDA IBA IEA,IDA IBA,IDA IBA IEA,IDA,IDA TAS,IDA IBA IEA,IDA IMP ISS IBA IEA,TAS IEA,IMP IBA IC IEA,IDA IEA,IDA IMP IB…	5702,51639,5573,1021,4678,57703,9908,10857,10574,3728,444,221830,3146,10146,27339,9045,6627,54888,7430,3326,3320,2597,2547,7534,10556,10575,7203,10856,11335,10694,6281,10557,23186,10775,10971,6921,54913,23028,983,3066,11102,8607,4176,5705,4172,10940,7298,5687,10799,3939,138716,79026,5591,5315,11171,9978,3065,9219,6923,6741,10248,5706,4175,4173,57805,5518,2058,5917,4174,4171,86,5984,3945,51493,102…	1	1
MOB3CwCL	TRUE	1	1.70801e-06	326	298	20	0.0671141	0.0613497	GO:0006310	GO:BP	DNA recombination	21128	2175	GO:0006259	IDA ISS IEA,IC IEA,IDA TAS IEA,IMP,IDA IEA,IBA,IBA,IBA IEA,IBA,IBA,IBA,IBA,IDA IEA,IMP,IDA,ISS IEA,IDA,IMP IBA TAS IC IEA,IDA ISS IBA IEA,IDA ISS IEA	3146,2547,10856,23028,8607,4176,4172,5591,4175,4173,4174,4171,86,10213,142,118460,64210,6117,4436,2956	1	1
MOB3CwCL	TRUE	1	1.80318e-06	474	205	33	0.160976	0.0696203	KEGG:05022	KEGG	Pathways of neurodegeneration - multiple diseases	8091	410	KEGG:00000	KEGG,KEGG,KEGG,KEGG,KEGG,KEGG,KEGG,KEGG,KEGG,KEGG,KEGG,KEGG,KEGG,KEGG,KEGG,KEGG,KEGG,KEGG,KEGG,KEGG,KEGG,KEGG,KEGG,KEGG,KEGG,KEGG,KEGG,KEGG,KEGG,KEGG,KEGG,KEGG,KEGG	5702,7280,84617,5683,5688,5705,5704,5687,5700,5693,5709,5692,5706,5713,5701,10121,3799,5694,10213,9861,5686,5684,5717,5718,5685,1965,55669,5707,5719,7317,10540,1499,1639	1	1
MOB3CwCL	TRUE	1	1.80318e-06	382	205	29	0.141463	0.0759162	KEGG:05010	KEGG	Alzheimer disease	8091	404	KEGG:00000	KEGG,KEGG,KEGG,KEGG,KEGG,KEGG,KEGG,KEGG,KEGG,KEGG,KEGG,KEGG,KEGG,KEGG,KEGG,KEGG,KEGG,KEGG,KEGG,KEGG,KEGG,KEGG,KEGG,KEGG,KEGG,KEGG,KEGG,KEGG,KEGG	5702,2597,7280,84617,5683,5688,5705,5704,5687,5700,5693,5709,5692,5706,5713,5701,3799,5694,10213,9861,5686,5684,5717,5718,5685,1965,5707,5719,1499	1	1
MOB3CwCL	TRUE	1	1.82618e-06	44	205	10	0.0487805	0.227273	KEGG:00970	KEGG	Aminoacyl-tRNA biosynthesis	8091	153	KEGG:00000	KEGG,KEGG,KEGG,KEGG,KEGG,KEGG,KEGG,KEGG,KEGG,KEGG	2058,5917,3735,1615,51520,7407,3376,5859,6897,4141	1	1
MOB3CwCL	TRUE	1	2.02264e-06	133	298	13	0.0436242	0.0977444	GO:2000779	GO:BP	regulation of double-strand break repair	21128	27478	GO:0006282, GO:0006302	IDA IC,IMP,IDA IC,IDA,IDA IC,IDA,IC,IC,IDA,IMP IBA,IC IEA,IC,IMP IBA	10856,23028,8607,5591,86,142,6605,6597,64210,51366,6602,6599,9320	1	1
MOB3CwCL	TRUE	1	2.06361e-06	268	298	18	0.0604027	0.0671642	GO:0016072	GO:BP	rRNA metabolic process	21128	5256	GO:0034660	IMP,IEA,IEA,IBA,IEA,IBA IEA,IDA,IEA,IBA IEA,IMP,IBA TAS IEA,IMP IBA IEA,IC,IC,IMP IBA IEA,IMP,IBA,IBA TAS IC	9045,10556,10557,10775,54913,10799,5591,10248,118460,6597,23404,55759,9328,9329,23517,4141,23195,2975	1	1
MOB3CwCL	TRUE	1	2.40435e-06	2664	298	71	0.238255	0.0266517	GO:0010033	GO:BP	response to organic substance	21128	3939	GO:0042221	IDA,IEA,IDA,IDA,IEA,ISS,IMP,IEA,NAS IEA,NAS,IDA,TAS IEA,IMP,IEA,IEA,TAS IEA,IEA,IEA,IEA,IEP IEA,IDA IBA IEA,IMP,IBA,IDA,IBA IEA,ISS IBA IEA,NAS,IDA ISS IEA,IEA,IEA,IMP,IEA,IDA IEA,IEA,NAS,IMP,IEA,IEA,IEA,IDA NAS,IEA,IDA IEA,IDA IMP,IDA IEA,IEP,TAS,IGI,ISS IEA,NAS,IDA,IDA,IEA,IEA,IDA IEA,IEA,IEA,IMP,IEA,IDA ISS IEA,IBA IEA,IEA,IDA,IEA,IEA,IDA,IDA,IEA,IDA IMP ISS IBA NAS IEA,IEA,IEA,IMP	1650,4678,3728,444,221830,3146,7430,58,3326,3320,2597,3301,10856,10963,11335,23028,983,3066,4176,7298,301,5591,5315,3065,5706,10890,5518,2058,3799,4171,11140,10213,142,2288,3308,51520,2821,682,5520,1965,2194,51109,6597,1495,5983,10808,5516,3843,64210,1025,51366,1653,1152,23376,5111,6602,375056,8615,7175,5447,6599,1499,1786,31,8473,5139,170506,6774,23191,1290,23367	1	1
MOB3CwCL	TRUE	1	2.59644e-06	660	298	29	0.0973154	0.0439394	GO:0051301	GO:BP	cell division	21128	14484	GO:0009987	IEA,IEA,IEA,IEA,IEA,IEA,IEA,ISS,IEA,IEA,IBA IEA,IEA,IEA,IBA IEA,IEA,IEA,IMP,IEA,IEA,IEA,IBA IEA,IEA,IMP,IEA,IEA,IEA,IEA,IMP,IEA	1021,1213,54888,983,8607,1211,9184,10890,4174,10592,4735,11140,10051,989,1778,9126,4134,23397,2037,23244,10801,7175,24137,8239,1639,9918,8243,85440,8621	1	1
MOB3CwCL	TRUE	1	2.59644e-06	8352	298	163	0.54698	0.0195163	GO:0006725	GO:BP	cellular aromatic compound metabolic process	21128	2497	GO:0044237	IDA,IDA IBA IC IEA,TAS,IEA,IEA,IDA IBA IC IEA,NAS,IDA,IMP,IDA IBA,IMP,IEA,IDA IMP IGI ISS IBA IEA,IEA,IDA IMP IBA IC IEA,IMP,IDA IBA TAS IC IEA,IDA ISS IBA TAS IEA,IMP,IDA,IDA,IBA IEA,IDA IMP IBA TAS IC IEA,IDA IEA,IDA IBA IEA,IMP,IMP,IDA IMP IBA TAS IC IEA,IDA IMP IBA IEA,IMP,IEA,IDA IBA IEA,IDA IBA,IDA IBA IEA,IDA,IDA TAS,IDA IBA IEA,IDA IMP ISS IBA IEA,TAS IEA,IMP IBA IC IEA,IDA IEA,IDA IMP IB…	5702,51639,5573,1021,4678,57703,9908,10857,10574,3728,444,221830,3146,10146,27339,9045,6627,54888,7430,3326,3320,2597,2547,7534,10556,10575,7203,10856,11335,10694,6281,10557,23186,10775,10971,6921,54913,23028,983,3066,11102,8607,4176,5705,4172,10940,7298,5687,10799,3939,138716,79026,5591,5315,11171,9978,3065,9219,6923,6741,10248,5706,4175,4173,57805,5518,2058,5917,4174,4171,86,5984,3945,51493,102…	1	1
MOB3CwCL	TRUE	1	2.73435e-06	1692	298	52	0.174497	0.0307329	GO:0009719	GO:BP	response to endogenous stimulus	21128	3710	GO:0050896	IDA,IMP,IEA,IDA,IEA,IDA,IEA,TAS IEA,IC IEA,IEA,IEA,IDA IBA IEA,IMP,IBA,IMP IEA,IDA ISS IC,ISS IBA IEA,ISS IEA,IDA IEA,ISS IEA,IDA,IEA,IMP,IEA,IEA,IMP,IDA IEA,ISS IEA,NAS,IDA,IEA,IDA,IEA,IMP,IEA,IDA,IBA IEA,IEA,IDA IMP IEA,IEA,IDA IMP,IMP,IDA,IEA,IDA IC,IDA,IDA IEP,IDA IMP,IDA IGI ISS IBA IEA,IEA,IEA,IMP	3728,7430,58,3326,3301,9141,11335,23028,3066,4176,7298,301,5591,5315,11171,3065,10890,2058,142,51552,23089,2288,51520,2821,682,6597,1495,3843,64210,51366,1152,23376,5111,375056,8615,7175,5447,6599,1499,1786,8239,10979,4141,31,8473,8243,5139,9958,6774,23191,1290,23367	1	1
MOB3CwCL	TRUE	1	2.98482e-06	138	298	13	0.0436242	0.0942029	GO:1900180	GO:BP	regulation of protein localization to nucleus	21128	21488	GO:0032880, GO:0034504	HMP,IDA,IEA,HMP,HMP,HMP,IMP IEA,IEA,ISS IEA,ISS IEA,IMP,IMP,IDA	10574,3728,3326,10575,7203,10694,983,142,1495,3843,51366,7175,10979	1	1
MOB3CwCL	TRUE	1	3.17478e-06	250	301	16	0.0531561	0.064	GO:0036464	GO:CC	cytoplasmic ribonucleoprotein granule	22112	1727	GO:0005737, GO:0035770	ISS,IMP IEA,IDA ISS IEA,IEA,ISS IEA,ISS IEA,IDA ISS,IEA,ISS IEA,ISS IEA,IDA,IDA IEA,IDA IBA IEA,IEA,IDA IEA,IDA IBA	5702,9908,10146,54888,5683,5687,5701,7812,5685,1965,1025,1653,57532,9898,170506,23367	1	1
MOB3CwCL	TRUE	1	3.43457e-06	12	188	8	0.0425532	0.666667	CORUM:194	CORUM	PA28gamma-20S proteasome	3383	99	CORUM:0000000	CORUM,CORUM,CORUM,CORUM,CORUM,CORUM,CORUM,CORUM	5688,5687,5693,10197,5692,5694,5686,5685	1	1
MOB3CwCL	TRUE	1	3.44924e-06	248	298	17	0.057047	0.0685484	GO:0048863	GO:BP	stem cell differentiation	21128	13929	GO:0030154	IEA,ISS IEA,IC,ISS IEA,IC,IC,IMP,IC,IC,ISS IEA,IC,ISS IEA,IMP IEA,IBA,ISS IEA,IEA,IEA	1021,54888,3066,5591,3065,9219,5717,57459,1108,25920,9112,23376,1499,309,170506,6774,8621	1	1
MOB3CwCL	TRUE	1	3.45191e-06	1805	298	54	0.181208	0.0299169	GO:1901566	GO:BP	organonitrogen compound biosynthetic process	21128	22681	GO:1901564, GO:1901576	IDA IMP ISS IBA IC IEA,IEA,IDA IMP,IDA,IEA,TAS NAS IC IEA,IDA IMP IEA,IEA,IDA IBA IEA,ISS IEA,ISS IEA,IEA,IDA IMP IBA TAS IEA,IDA IBA TAS IEA,ISS IBA IC IEA,IMP,IDA IBA IEA,IBA TAS IEA,IDA IBA IEA,IDA IMP IBA IEA,IDA ISS,IBA IEA,IDA IBA TAS IEA,ISS IEA,IDA IMP ISS IEA,IBA,IBA TAS IEA,IEA,IDA IBA TAS IEA,NAS,IDA IBA TAS IEA,IBA IEA,IDA IEA,IDA IBA TAS IEA,IDA IBA NAS IEA,IDA IBA TAS IEA,IDA ISS IB…	1650,9255,1213,10857,6726,9045,2597,6921,7298,5591,5315,6923,2058,5917,51081,142,3735,1615,47,1503,7812,8894,51520,1965,4522,23404,7407,26227,10558,1653,3376,1152,1982,8833,6185,5859,790,10606,523,9689,7175,6897,1499,10994,4141,31,8473,2935,170506,10985,23191,85456,2023,23367	1	1
MOB3CwCL	TRUE	1	3.50276e-06	75	298	10	0.033557	0.133333	GO:2000573	GO:BP	positive regulation of DNA biosynthetic process	21128	27304	GO:0010557, GO:0031328, GO:0051054, GO:0071897, GO:2000278	IMP,IDA,IDA,IMP,IMP,IMP,IDA,IDA,IMP,ISS IEA	10574,3326,3320,10575,7203,10694,5984,5983,5111,1499	1	1
MOB3CwCL	TRUE	1	3.54126e-06	3588	298	87	0.291946	0.0242475	GO:0051641	GO:BP	cellular localization	21128	14725	GO:0009987, GO:0051179	IEA,IMP NAS IEA,NAS,IMP HMP,IBA IEA,IDA IMP,IDA ISS TAS,IMP,IDA IEA,IDA,IMP IGI IBA IEA,IDA ISS IEA,IDA ISS TAS IEA,IDA IMP,IMP IBA IEA,IMP HMP,IMP HMP,IDA IMP IBA IEA,IMP,IMP,IMP HMP,IDA,IBA IEA,IMP,IDA IMP IEA,IBA IEA,IEA,IPI,IBA,IDA IMP,IPI,IMP ISS IBA IEA,IBA IEA,IDA ISS IBA IEA,IEA,IBA,TAS,IMP IEA,IEA,IDA ISS IBA TAS NAS IEA,IMP,IBA,IDA,IDA IMP ISS IEA,ISS IEA,IMP IBA,IBA IEA,IMP IBA,IBA,IDA…	4678,1213,9908,10574,6726,3728,444,27339,689,54888,7430,3326,3320,3301,7534,10575,7203,7531,9141,10856,10694,6281,10971,23028,983,11316,1211,9184,301,6741,6500,10890,1315,3799,6730,4735,11140,142,3895,51552,7414,989,3308,682,1495,1778,26958,4253,1781,3843,1025,51366,1653,23376,4134,10540,6734,7874,6117,375056,2037,10801,8615,7175,1434,4436,6731,8411,1499,24137,8239,309,7514,3842,10979,1639,9631,1…	1	1
MOB3CwCL	TRUE	1	3.82748e-06	165	301	13	0.0431894	0.0787879	GO:0000776	GO:CC	kinetochore	22112	87	GO:0000779, GO:0043232, GO:0099080	IDA IBA IEA,IEA,IC,IEA,IC,IC,IDA,IC,IDA,IC,IDA,IDA IBA,IDA IEA	9184,4735,86,989,6605,6597,10540,6602,7175,6599,7514,1639,8243	1	1
MOB3CwCL	TRUE	1	3.96589e-06	58	298	9	0.0302013	0.155172	GO:0090329	GO:BP	regulation of DNA-templated DNA replication	21128	19367	GO:0006261, GO:0006275	IC,IC,IC,IC,IC,IC,IDA,IDA,IMP	4176,4172,4175,4173,4174,4171,5984,5983,5111	1	1
MOB3CwCL	TRUE	1	4.14149e-06	18	298	6	0.0201342	0.333333	GO:1904872	GO:BP	regulation of telomerase RNA localization to Cajal body	21128	25483	GO:0032879, GO:0090671	HMP,IMP HMP,HMP,HMP,HMP,HMP	10574,10575,7203,10856,10694,8607	1	1
MOB3CwCL	TRUE	1	4.14149e-06	252	298	17	0.057047	0.0674603	GO:0000819	GO:BP	sister chromatid segregation	21128	253	GO:0051276, GO:0098813	IBA IC,IEA,IDA IBA TAS,IC,IDA IBA TAS,IC,IC,IMP IBA IC,IMP,IC IEA,IDA IMP IBA IEA,IPI IBA IEA,IMP IBA,IC,IMP,IDA IMP IBA NAS IEA,IMP TAS IC IEA	9184,5518,10592,86,10051,6605,6597,9126,10540,6602,23397,23244,7175,6599,24137,9918,8243	1	1
MOB3CwCL	TRUE	1	4.75573e-06	1627	298	50	0.167785	0.0307314	GO:0009890	GO:BP	negative regulation of biosynthetic process	21128	3844	GO:0009058, GO:0009889, GO:0009892	IEA,IDA IMP,IEA,IDA IMP IGI,IMP,IDA IMP,IMP,IDA IEA,IEA,IDA IMP IBA IEA,IDA IBA,IDA,IDA IMP ISS IBA,IMP IC IEA,IEA,IDA,IEA,IDA IMP IGI ISS IC IEA,IBA IC IEA,IDA IMP,IDA IMP IEA,IDA IMP TAS,IBA,IDA,IBA,IDA IBA,IBA IC IEA,ISS IEA,IBA IC IEA,IDA IMP TAS,IBA,IDA ISS IBA IEA,IBA IC,IEA,IEA,IDA,IMP,IMP,IMP IEA,TAS IEA,TAS,IDA,IDA IMP,IC,IDA IMP,TAS,ISS,IC,IDA IMP,IMP	1021,1213,6726,3146,7430,2597,2547,7534,10856,11335,23186,10971,23028,3066,5705,7298,11171,3065,9219,57805,2058,142,10916,7812,55758,6605,57459,1965,1108,6597,23404,25920,9112,5111,1982,5859,55031,7175,1499,1786,8239,9208,6829,8473,170506,6774,3054,85456,2023,23367	1	1
MOB3CwCL	TRUE	1	4.77727e-06	170	298	14	0.0469799	0.0823529	GO:0000724	GO:BP	double-strand break repair via homologous recombination	21128	217	GO:0000725, GO:0006302	IDA,IMP,IDA,IBA,IBA,IBA,IBA,IBA,IBA,IDA,IMP,IDA,IDA,IMP IBA IC	10856,23028,8607,4176,4172,4175,4173,4174,4171,86,10213,142,64210,6117	1	1
MOB3CwCL	TRUE	1	4.81828e-06	933	298	35	0.11745	0.0375134	GO:0014070	GO:BP	response to organic cyclic compound	21128	4783	GO:0010033	IEA,IDA,IDA,IMP,IEA,IEA,IEA,IMP,IEA,TAS IEA,IEA,IEA,IEA,IDA IBA IEA,IDA,IEA,IEA,IEA,IEA,IEA,IMP,IDA IEA,IDA,IEA,IEA,IDA,IEA,IDA,IEA,IDA,IEA,IDA,IEA,IDA,IMP	4678,3728,444,7430,58,3326,3301,10856,11335,23028,983,3066,7298,301,3065,142,2288,2821,682,5520,6597,1495,51366,1653,1152,23376,5111,7175,5447,1499,1786,5139,170506,6774,23367	1	1
MOB3CwCL	TRUE	1	5.62603e-06	24	301	6	0.0199336	0.25	GO:0030894	GO:CC	replisome	22112	999	GO:0005657, GO:0032993	IDA,TAS,IDA,IDA,TAS,IDA IPI IBA IEA	27339,4172,988,10286,5111,6117	1	1
MOB3CwCL	TRUE	1	5.66499e-06	19	298	6	0.0201342	0.315789	GO:0090685	GO:BP	RNA localization to nucleus	21128	19577	GO:0006403	HMP,IMP HMP,HMP,HMP,HMP,HMP	10574,10575,7203,10856,10694,8607	1	1
MOB3CwCL	TRUE	1	5.66499e-06	19	298	6	0.0201342	0.315789	GO:0090672	GO:BP	telomerase RNA localization	21128	19568	GO:0006403	HMP,IMP HMP,HMP,HMP,HMP,HMP	10574,10575,7203,10856,10694,8607	1	1
MOB3CwCL	TRUE	1	5.66499e-06	19	298	6	0.0201342	0.315789	GO:0090671	GO:BP	telomerase RNA localization to Cajal body	21128	19567	GO:0090670, GO:0090672	HMP,IMP HMP,HMP,HMP,HMP,HMP	10574,10575,7203,10856,10694,8607	1	1
MOB3CwCL	TRUE	1	5.66499e-06	19	298	6	0.0201342	0.315789	GO:0090670	GO:BP	RNA localization to Cajal body	21128	19566	GO:0090685	HMP,IMP HMP,HMP,HMP,HMP,HMP	10574,10575,7203,10856,10694,8607	1	1
MOB3CwCL	TRUE	1	5.81284e-06	460	298	23	0.0771812	0.05	GO:0034470	GO:BP	ncRNA processing	21128	9152	GO:0006396, GO:0034660	IMP,IDA IBA TAS IEA,IDA IBA IEA,IDA IBA IEA,IDA IBA IEA,IDA IBA IEA,IDA IEA,IDA IBA IEA,IDA IBA IEA,IBA,IDA,IMP IGI IBA TAS,IDA IBA IEA,IDA IBA IC IEA,NAS,IBA IEA,IBA TAS IEA,IMP IC IEA,IMP IBA IEA,IMP IBA IEA,IEA,IMP,IBA	9045,54888,10556,10557,10775,54913,11102,10940,10799,138716,5591,6741,10248,51493,3735,118460,23404,1653,55759,23517,9631,6774,23195	1	1
MOB3CwCL	TRUE	1	6.01758e-06	148	298	13	0.0436242	0.0878378	GO:0009411	GO:BP	response to UV	21128	3568	GO:0009416	IMP,IDA,IC,IMP,IMP,IDA IC,ISS IEA,IDA IEA,IC,ISS IEA,ISS IEA,IMP,ISS IEA	10856,23028,9978,57805,142,1642,1965,5111,8451,55031,4436,170506,2956	1	1
MOB3CwCL	TRUE	1	6.10773e-06	5	298	4	0.0134228	0.8	GO:1905821	GO:BP	positive regulation of chromosome condensation	21128	26306	GO:0030261, GO:0060623, GO:2001252	IDA,IDA,IDA,IDA	10592,10051,23397,9918	1	1
MOB3CwCL	TRUE	1	6.12475e-06	1123	298	39	0.130872	0.0347284	GO:1901698	GO:BP	response to nitrogen compound	21128	22778	GO:0042221	IDA,IDA,IMP,IEA,IEA,IEA,IEA,IEA,IEA,IBA,IMP,IBA,IBA IEA,ISS IBA IEA,ISS IEA,IDA IEA,IMP,IEA,IEA,IEA,IDA,ISS IEA,IEA,IEA,IEA,IMP,IEA,IDA,IEA,IEA,IDA,IEA,IDA,IDA,IEA,IDA ISS IBA IEA,IEA,IEA,IMP	3728,444,7430,58,3326,23028,983,3066,7298,301,5591,5315,5706,10890,2058,142,51520,2821,682,5520,1495,3843,1653,23376,5111,375056,8615,7175,5447,6599,1499,1786,8473,5139,170506,6774,23191,1290,23367	1	1
MOB3CwCL	TRUE	1	6.12475e-06	202	298	15	0.0503356	0.0742574	GO:0006403	GO:BP	RNA localization	21128	2227	GO:0033036	IEA,HMP,IDA,IMP HMP,HMP,HMP,HMP,HMP,IMP,ISS,IDA IMP IBA IEA,IEA,IBA IEA,ISS IEA,IEA	9908,10574,54888,10575,7203,10856,10694,8607,6741,23089,7175,7514,9631,170506,5903	1	1
MOB3CwCL	TRUE	1	6.12475e-06	1596	298	49	0.16443	0.0307018	GO:0031327	GO:BP	negative regulation of cellular biosynthetic process	21128	7553	GO:0009890, GO:0031324, GO:0031326, GO:0044249	IEA,IEA,IDA IMP IGI,IMP,IDA IMP,IMP,IDA IEA,IEA,IDA IMP IBA IEA,IDA IBA,IDA,IDA IMP ISS IBA,IMP IC IEA,IEA,IDA,IEA,IDA IMP IGI ISS IC IEA,IBA IC IEA,IDA IMP,IDA IMP IEA,IDA IMP TAS,IBA,IDA,IBA,IDA IBA,IBA IC IEA,ISS IEA,IBA IC IEA,IDA IMP TAS,IBA,IDA ISS IBA IEA,IBA IC,IEA,IEA,IDA,IMP,IMP,IMP IEA,TAS IEA,TAS,IDA,IDA IMP,IC,IDA IMP,TAS,ISS,IC,IDA IMP,IMP	1021,6726,3146,7430,2597,2547,7534,10856,11335,23186,10971,23028,3066,5705,7298,11171,3065,9219,57805,2058,142,10916,7812,55758,6605,57459,1965,1108,6597,23404,25920,9112,5111,1982,5859,55031,7175,1499,1786,8239,9208,6829,8473,170506,6774,3054,85456,2023,23367	1	1
[truncated: 973 more rows]
